# Supplementary material for: Evolution of female promiscuity in Passerides songbirds
Source: BMC Evol Biol. 2019 Aug 14;19:169. doi: 10.1186/s12862-019-1493-1 (PMC6694576; doi:10.1186/s12862-019-1493-1)
Supplement: Supplementary file 1 — Accession numbers for all species used to create the phylogenetic tree. All sequences downloaded from the GenBank (http://www.ncbi.nlm.nih.gov/genbank) or BOLD (http://www.boldsystems.org) database. In two instances (marked in yellow) sequences were lacking from the target species, and we used surrogate sequences from a closely related species. (XLSX 26 kb) [file 12862_2019_1493_MOESM1_ESM.xlsx]

## Sheet: Accession numbers
Species	COI	ND2	Cytb	ODC	Myo2	GAPDH	RAG1
Acanthis_flammea	GU571313	FJ547507	DQ192028	JN715325	JN715235	JN715143	NA
Acrocephalus_arundinaceus	KJ453123	GQ242092	JN574447	GQ242151	FJ883098	HQ706300	KJ453461
Acrocephalus_bistrigiceps	KJ453127	KJ453203	KJ453182	FJ883131	KJ453376	NA	KJ453465
Acrocephalus_melanopogon	KJ453139	KJ453214	KJ453184	FJ883138	KJ453382	NA	KJ453474
Acrocephalus_palustris	GU571215	KJ453223	AJ004294	FJ883142	KJ453388	NA	KJ453482
Acrocephalus_schoenobaenus	GU571695	KJ453227	AJ004240	FJ883144	KJ453389	NA	KJ453487
Acrocephalus_scirpaceus	GU571221	KJ453231	LT671508	FJ883145	FJ883111	NA	KJ453491
Aegithalos_caudatus	GU571225	EU326879	AB159172	EU680703	AY228281	FJ357912	JX236413
Aegithalos_concinnus	HQ605280	KJ455304	KJ456178	KJ455709	DQ008570	NA	KJ455964
Aegithalos_glaucogularis	KF951090	GU433945	GU244476	GU434029	NA	NA	NA
Agelaius_phoeniceus	AY666391	JX512632	AF290173	KM112831	KC007738	JN169576	KC007845
Alauda_arvensis	GU571229	JX869844	JX236372	GU816926	AY228284	FJ357913	AY056978
Ammodramus_maritimus	DQ433299	KJ880997	NA	NA	NA	NA	NA
Anthoscopus_minutus	NA	KF183823	AF347970	KF183734	KF183648	NA	NA
Anthus_berthelotii	KT931982	NA	U46769	NA	NA	NA	NA
Anthus_cervinus	GU571248	KP671556	U46776	NA	NA	NA	NA
Anthus_pratensis	GU571256	AY259440	AF096460	KP671586	KP671542	NA	NA
Anthus_spinoletta	KF946593	KP671567	LN650643	KP671589	NA	NA	NA
Anthus_trivialis	GU571260	GU816850	AY228048	GU816919	AY228285	KJ454962	AY228004
Arizelocichla_montana	BOLD:AAN3880	AF003455	AH005507	NA	NA	NA	NA
Baeolophus_bicolor	DQ434342	KF183883	AF347957	KF183795	KF183707	NA	KJ910313
Bleda_canicapillus	NA	KU961452	KU961275	GQ242146	KU960992	NA	NA
Calamospiza_melanocorys	DQ433393	FJ547322	FJ547281	NA	KC007682	NA	KC007766
Camaroptera_brachyura	JQ174241	JX006107	JX398851	NA	DQ871413	NA	AY799816
Camaroptera_chloronota	BOLD:ABA9506	DQ871369	JX236378	JX236463	DQ871407	JX236288	JX236424
Cardinalis_cardinalis	JF498838	JF795790	EF530007	KM112810	KC313740	KM112510	AY056982
Carduelis_cannabina	GU571787	FJ547510	L76298	NA	JN715231	JN715139	NA
Carduelis_carduelis	GU571309	FJ547509	AY495383	EU325846	JN715232	KJ454970	KM112978
Carpodacus_erythrinus	GU571323	AY703446	DQ119530	KX109718	JN715246	KJ454973	KM112984
Certhia_familiaris	GU571328	DQ466857	AY352523	GU816924	DQ466821	JN614855	AY056983
Cettia_fortipes	HQ608878	DQ125976	HQ608836	HQ333088	DQ125948	HQ333102	NA
Chalcomitra_senegalensis	KP697301	KU174686	NA	NA	KU174673	NA	NA
Chloris_chloris	GU571790	KU859194	AY495384	JN715323	JN715233	JN715141	NA
Cinclus_cinclus	GU571819	AM695747	AM502172	EU680718	AY228291	KF905607	AY056985
Cinnyris_reichenowi	KP697315	KX904391	NA	NA	KU174672	NA	NA
Coccothraustes_coccothraustes	GU571342	FJ547508	DQ792780	KX109724	AY228292	KM112507	KM113003
Corvus_corone	AB842666	JQ864447	U86032	FJ358080	FJ357980	FJ357914	AY056989
Cossypha_niveicapilla	JQ174555	GU358789	HM633285	HM633707	GU358721	GU358985	NA
Cyanistes_caeruleus	GU571359	KU859300	AF347961	KF183742	KF183655	NA	NA
Cyanistes_teneriffae	KP193846	KF183829	JF828078	KF183740	KF183653	NA	NA
Cyanomitra_olivacea	KP697323	KP716950	NA	NA	KU174670	NA	NA
Cyanomitra_oritis	KP697325	KU174684	AF282823	NA	KU174671	NA	NA
Cyanomitra_verticalis	KP697327	KU174689	NA	NA	KU174676	NA	NA
Delichon_urbicum	GU571364	AY826043	AF074592	EU680721	DQ008568	HQ333103	NA
Dumetella_carolinensis	DQ434588	JN799662	AY352529	NA	GQ369657	NA	AY319981
Emberiza_affinis	EU847699	NA	KP877712	NA	NA	NA	NA
Emberiza_calandra	GU571867	KX109686	KP877792	KX109726	KP877878	NA	KC007763
Emberiza_citrinella	GU571372	GQ370042	EU571277	EU325811	JX515373	NA	NA
Emberiza_schoeniclus	GU571379	EU315213	EF529944	EU325799	KP877871	NA	AY056992
Erithacus_rubecula	GU571876	JX170866	AY286393	HM633720	AY228296	GU358992	AY307191
Erythrura_gouldiae	NA	AF407030	AY495403	NA	U40496	NA	NA
Euplectes_capensis	BOLD:ABA9526	KY120898	AM710229	NA	KY201265	AM709851	NA
Euplectes_franciscanus	NA	KY120899	AM710232	NA	KY201266	AM709853	NA
Euplectes_orix	NA	KY120904	AM710243	NA	KY201271	AM709862	NA
Eurillas_latirostris	JQ174020	KP716910	AF096457	EF625299	KU961018	NA	NA
Eurillas_virens	JQ174025	GQ369697	AH005519	EF625301	EF625251	NA	NA
Ficedula_albicollis	GU571890	NC_021621	NC_021621	AF454254	NA	AJ870256	NA
Ficedula_hypoleuca	GU571395	KU859239	KJ930552	AF454253	AY228300	AJ870266	DQ466798
Ficedula_parva	GU571397	EU326786	AY536747	GU358861	GU358731	GU358996	NA
Ficedula_zanthopygia	GQ481920	KJ952199	KJ930560	KJ952044	KJ952151	NA	NA
Fringilla_coelebs	GU571402	KF672966	AY495389	AY495389	JN715273	KM112511	KM113000
Fringilla_montifringilla	GU571404	GU816851	DQ192024	GU816920	GU816941	JN715184	AY056994
Fringilla_teydea	KC626303	KU705760	KU705760	NA	NA	NA	NA
Geospiza_fortis	NA	AF447282	KJ945358	KJ945559	KJ945014	KJ945258	NA
Geospiza_scandens	NA	NA	KJ945374	KJ945571	KJ945024	KJ945270	NA
Geothlypis_trichas	HM033471	FJ605348	EF529953	NA	KC007707	NA	KC007802
Habia_fuscicauda	JQ174986	KC007582	KP995824	NA	KC007717	NA	KC007824
Haemorhous_mexicanus	DQ434519	KF194158	KF194123	KX109737	JN715247	KM112544	EU165350
Hedydipna_collaris	KP697335	KU174680	NA	NA	KU174667	NA	NA
Hirundo_rustica	GU571432	HF548563	DQ119526	EF625337	AY064258	EF441218	AY443290
Hylocichla_mustelina	AY666491	AY049525	EU154588	KC693166	KC693116	KC693149	KJ910318
Icteria_virens	JQ175134	AF383144	EF529955	NA	GU932352	NA	KC007812
Icterus_bullockii	DQ433689	HQ384249	EF529950	AF491980	NA	JX403228	NA
Icterus_galbula	DQ434611	HQ384247	DQ900852	AF491987	NA	JN169544	NA
Illadopsis_fulvescens	BOLD:ABA9926	JN826551	AF484858	NA	EU686267	NA	NA
Junco_hyemalis	DQ433702	AF290124	AF290161	EU325845	KC007686	NA	KC007770
Linurgus_olivaceus	BOLD:AAN3947	JN715462	DQ257461	JN715372	JN715280	JN715191	NA
Locustella_luscinioides	KX283126	JQ996504	HQ706148	HQ706321	HQ706243	HQ706283	NA
Lonchura_cucullata	BOLD:ABA9398	AF407026	L76611	NA	NA	NA	NA
Lophophanes_cristatus	GU571462	KF183879	AF347954	KF183791	KF183703	NA	EF568255
Loxia_curvirostra	GU571465	GU816852	AY495386	GU816921	AY228303	KM112552	KM113017
Loxioides_bailleui	NC_025626	JN715465	EU600383	KM112830	JN715283	KM112525	KM112985
Luscinia_brunnea	JQ175291	KJ455485	KJ702907	HM633734	HM633597	NA	NA
Luscinia_megarhynchos	JQ740237	HQ191443	HM633319	HM633737	HM633601	NA	NA
Luscinia_svecica	KC789574	HM640927	AY286395	HM633741	HM633605	NA	KJ456070
Melospiza_georgiana	DQ434656	DQ459534	DQ459514	EU325841	NA	NA	NA
Melospiza_melodia	DQ434663	EF529827	EF529938	NA	NA	NA	KC789832
Melozone_crissalis	DQ433958	FJ547303	FJ547262	NA	NA	NA	NA
Mniotilta_varia	DQ434679	JN568747	AY216829	NA	GU932253	NA	KC007795
Motacilla_cinerea	GU571489	KJ455508	AF447370	KJ455836	KJ454837	NA	AY057007
Notiomystis_cincta	NA	JN614727	JN614897	JN614627	JN614752	JN614850	DQ345904
Oenanthe_oenanthe	GU571512	GU358816	GU055483	GU358885	GU358755	GU359020	NA
Panurus_biarmicus	GU571520	FJ358021	JX236397	FJ358083	FJ357983	FJ357919	FJ358150
Parus_major	GU572001	AY732696	EU167009	EU680749	AY228310	KJ455106	AY443314
Passer_domesticus	GU572003	KX370746	AY495393	KX109743	KX109669	KM112513	EF568263
Passer_griseus	BOLD:AAN3482	NA	AF230908	NA	NA	NA	NA
Passer_hispaniolensis	GQ482314	KX370735	AF230909	NA	NA	NA	NA
Passer_montanus	GU571527	GU816845	AB159158	EF625341	KP942849	AY336586	AF143738
Passer_rutilans	GQ482325	KJ455542	AF230912	KJ455856	KJ454858	KJ455107	KJ456100
Passerculus_sandwichensis	DQ433867	AY584980	DQ459513	EU325844	KC007687	NA	KC007771
Passerina_caerulea	NA	EF529882	AF301448	EU191810	KC007726	EU191778	KC007833
Passerina_cyanea	DQ434710	EF529885	AF301447	EU191807	KJ454859	KJ455108	KM225028
Periparus_ater	GU571531	KF183874	AF347959	KJ455854	KF183698	KJ455105	KJ456098
Petrochelidon_ariel	NA	AY826042	AY825985	NA	NA	NA	NA
Petroica_goodenovii	KT388368	JN597213	NA	KF690788	KF690859	KF691052	NA	Nuclear sequences are from. P. multicolor
Petroica_longipes	NC_029141	NC_029141	NC_029141	NA	NA	NA	NA	Sequences are from P. australis
Petronia_petronia	GQ482354	GU816847	AF230914	GU816914	DQ244073	JN715133	AY228028
Phainopepla_nitens	DQ433076	FJ177337	FJ177322	NA	NA	NA	AY319995
Pheucticus_ludovicianus	DQ433925	AF290108	EF530010	EU325832	KM224997	NA	KM225022
Phoenicurus_ochrorus	GU572024	GU930814	GU930803	HM633777	HM633647	NA	NA
Phoenicurus_phoenicurus	GU572027	GU930815	GU930804	HM633776	GU358757	GU359022	NA
Phyllastrephus_albigularis	BOLD:ABU7050	GQ369694	KU961338	EF625323	EF625272	NA	NA
Phylloscopus_bonelli	FJ465354	NA	L77127	NA	DQ008554	NA	NA
Phylloscopus_borealis	GU571553	EU481498	HQ608832	NA	AY887685	NA	NA
Phylloscopus_canariensis	BOLD:ABY4103	NA	Z73477	NA	JF505359	NA	NA
Phylloscopus_collybita	GU571554	EU481500	HQ608821	FJ358084	AY887689	FJ357920	AY319997
Phylloscopus_fuscatus	GU572030	NA	HQ608823	NA	JF505356	NA	NA
Phylloscopus_humei	GU572031	KJ455561	Z73488	KJ455867	KJ454866	KJ455120	NA
Phylloscopus_ibericus	KU870800	NA	NA	NA	NA	NA	NA
Phylloscopus_occipitalis	NA	KJ455564	EU372678	KJ455870	AY887703	KJ455123	NA
Phylloscopus_sibilatrix	GU571562	FJ173430	AY944178	NA	NA	NA	NA
Phylloscopus_sindianus	BOLD:ACP7632	NA	L77136	HQ706340	HQ706261	HQ706302	JX236448
Phylloscopus_trochiloides	GU571564	FJ173427	L77130	KJ455874	KP267739	NA	NA
Phylloscopus_trochilus	GU571568	EU481504	DQ174598	JX869843	AY887719	NA	NA
Pipilo_maculatus	HM033666	FJ547300	FJ547259	NA	NA	NA	NA
Piranga_olivacea	AY666511	EF529893	EF529997	NA	NA	NA	KJ910324
Plectrophenax_nivalis	GU571579	EF529821	EF529930	KX109745	AY228315	JN715134	KC007765
Ploceus_cucullatus	HQ998035	AF290104	AF290141	NA	KY201290	NA	AY057022
Ploceus_nigricollis	JQ175909	KY120935	NA	NA	KY201297	NA	NA
Ploceus_vitellinus	HQ998079	KY120943	NA	NA	KY201305	NA	NA
Poecile_atricapillus	HM033701	KX998627	AF284066	KX998595	KX998568	NA	NA
Poecile_montanus	GU572059	AY733007	HM185364	KX998609	KX998581	NA	NA
Poephila_acuticauda	NA	AY323595	AY491526	NA	NA	NA	NA
Progne_subis	FJ582611	AY825996	AY052443	NA	NA	NA	NA
Promerops_cafer	NA	DQ125990	NA	EU680755	EU680615	NA	AY443323
Prunella_collaris	AB843102	KJ455601	KX109631	KX109746	KX109670	KJ455141	AY057024
Prunella_modularis	GU571596	GU816839	AY228080	GU816907	GU816934	EF441227	AY228034
Psalidoprocne_obscura	BOLD:ABA9488	NA	AY825993	NA	NA	NA	NA
Pycnonotus_barbatus	JQ176057	GQ369695	FJ487857	HM633779	EF625284	FJ357922	AY057027
Pyrrhula_murina	BOLD:AAB1046	KX109700	HQ284639	KX109755	KX109679	HQ284768	NA
Pyrrhula_pyrrhula	GU571600	KX109702	DQ192020	KX109757	KX109681	KM112498	KM113021
Ramphocelus_costaricensis	JQ176115	U15713	GU215319	NA	NA	NA	NA
Regulus_madeirensis	BOLD:AAZ3780	NA	AF551783	NA	JF514297	JF505301	NA
Regulus_regulus	GU572076	KM105668	AF096459	EU680761	DQ466835	JF505303	JX236451
Remiz_pendulinus	GU572079	KF183825	AF347968	GU434021	AY228319	NA	AY443328
Riparia_riparia	GU571205	EU156366	AF074578	NA	GQ374445	NA	NA
Seiurus_aurocapilla	HM033758	JN568782	GU932365	NA	GU932257	NA	KC007800
Serinus_canaria	KM078794	JN715484	AY914136	KM112835	JN715301	KM112500	KM113013
Serinus_serinus	GU572089	JN715490	L76263	JN715399	JN715307	JN715219	NA
Setophaga_aestiva	DQ434575	AF383112	EU815687	NA	GU932308	NA	NA
Setophaga_caerulescens	DQ433568	JN568618	EU815674	NA	GU932289	NA	NA
Setophaga_cerulea	JQ174671	AY650193	EU815676	NA	EU815746	NA	NA
Setophaga_citrina	DQ434826	GU932085	EU815695	NA	GU932299	NA	KJ910327
Setophaga_pensylvanica	HM033389	AY650194	EU815686	NA	GU932307	NA	NA
Setophaga_ruticilla	HM033797	AF383124	EU815694	EU325831	GU932298	NA	KC007796
Setophaga_virens	HM033447	GU932102	EU815691	EU325828	GU932316	NA	NA
Sialia_currucoides	DQ434072	AY752358	AY752400	NA	NA	NA	NA
Sialia_mexicana	DQ434079	DQ469607	KF269247	KF269270	KF269259	NA	NA
Sialia_sialis	DQ434743	AY049510	AY049488	HM633791	GU358766	GU359031	AY320001
Sicalis_flaveola	FJ028267	JN810520	AY491528	NA	NA	NA	NA
Sinosuthora_webbiana	EF515796	JN826611	JQ863864	EU680748	JX236367	NA	NA
Sitta_europaea	GU571618	DQ219775	AF378102	EU680765	AY064257	KF905612	AY064272
Sittiparus_varius	AB843167	KF183889	AB239508	KF183801	KF183713	NA	JX236452
Spermophaga_haematina	JQ176238	KP716931	NA	NA	NA	NA	NA
Spinus_spinus	GU571321	KU859204	AY491531	JN715334	JN715244	JN715152	EF568269
Spinus_tristis	HM033233	JN715427	KT221304	JN715335	KT221370	JN715153	EU165352
Spiza_americana	DQ433189	AF290110	EF530028	NA	KC007720	NA	KC007827
Spizella_passerina	DQ434763	FJ547319	AF255710	NA	NA	NA	KJ910331
Spizella_pusilla	DQ434769	EF529824	EF529933	EU325840	KC007690	NA	KC007774
Sturnus_unicolor	EF484211	EU551972	KX002264	EU551928	DQ466846	EU551897	DQ466811
Sturnus_vulgaris	GU571639	EU551977	AF285790	EU680769	AY228322	HQ108116	AY057032
Sylvia_atricapilla	GU571641	KU859365	AY308735	EF441254	AY887727	EF441232	EF568261
Sylvia_borin	GU572118	AY329437	AY124540	NA	NA	NA	NA
Sylvia_communis	GU571643	KU859374	HQ608840	NA	NA	NA	EF568262
Sylvia_conspicillata	KT803681	JF502329	JF502289	NA	NA	NA	NA
Sylvia_curruca	GU572121	JF502333	JF502293	KC512697	KC512447	NA	NA
Sylvia_melanocephala	KT803679	JF502339	EU760694	NA	DQ008537	NA	NA
Tachycineta_albilinea	JQ176345	JQ071619	JQ071619	JX298983	NA	NA	NA
Tachycineta_bicolor	AY666472	AY136590	AF074585	JX299002	NA	NA	NA
Tachycineta_leucopyga	FJ028382	NC_020604	NC_020604	JX298971	NA	NA	NA
Tachycineta_leucorrhoa	FJ028376	JQ071621	JQ071621	JX298982	NA	NA	NA
Tachycineta_thalassina	JQ176351	NC_020597	NC_020597	JX298977	NA	NA	NA
Taeniopygia_guttata	DQ453512	AY323596	AY491525	NA	NA	NA	NA
Thryophilus_pleurostictus	NA	AY460222	DQ415690	NA	NA	NA	NA
Thryophilus_rufalbus	BOLD:AAI0404	AY460221	JX013495	NA	NA	NA	NA
Thryothorus_ludovicianus	DQ434191	AY460224	DQ415707	NA	NA	NA	NA
Troglodytes_aedon	JQ943359	AY460233	AY352547	GU816925	GU816943	NA	AY057038
Troglodytes_troglodytes	GU571665	AY460333	AY156507	EU680775	AY228325	GQ369624	JX236457
Turdus_albicollis	JX487996	KX077545	KX077572	EU154827	EU154712	NA	KC668247
Turdus_grayi	KM894395	JN049519	EU154618	EU154845	EU154729	NA	NA
Turdus_iliacus	GU571667	DQ911081	DQ910952	EU154851	EU154851	NA	NA
Turdus_merula	GU571671	KU859387	AY286396	EU154864	EU154748	NA	NA
Turdus_migratorius	HM033859	AY752353	AF197835	EU154865	EU154750	NA	KC789829
Turdus_pelios	JX160017	DQ081011	DQ910979	EU154879	EU154764	NA	NA
Turdus_pilaris	GU571675	DQ911105	DQ910980	EU154882	EU154767	NA	NA
Uraeginthus_bengalus	HQ998016	AY323575	AY495398	NA	NA	NA	NA
Vermivora_chrysoptera	DQ434798	GU932046	GU932368	NA	GU932260	NA	NA
Volatinia_jacarina	FJ028562	FJ176145	AF290150	NA	JN810424	NA	JN810687
Zonotrichia_albicollis	HM033996	EF529822	AF284076	KJ455958	KJ454941	EU556707	KJ456169
Zonotrichia_capensis	FJ028607	AF383139	FJ547285	NA	NA	NA	NA
Zonotrichia_leucophrys	HM034023	KC007570	KC007555	EU325843	KC007685	NA	KC007769
Zosterops_lateralis	NC_029146	HM159180	JN827240	NA	NA	NA	NA
Zosterops_senegalensis	KX181887	FJ460803	LK056780	NA	NA	JQ944877	AY057042
