# Supplementary material for: Evolution of female promiscuity in Passerides songbirds
Source: BMC Evol Biol. 2019 Aug 14;19:169. doi: 10.1186/s12862-019-1493-1 (PMC6694576; doi:10.1186/s12862-019-1493-1)
Supplement: Supplementary file 2 — NEXUS file of the 1000 phylogenetic trees used for analysis in this paper. (TXT 5863 kb) [file 12862_2019_1493_MOESM2_ESM.txt]

#NEXUS
BEGIN TAXA;
	DIMENSIONS NTAX = 203;
	TAXLABELS
		Acanthis_flammea
		Acrocephalus_arundinaceus
		Acrocephalus_bistrigiceps
		Acrocephalus_melanopogon
		Acrocephalus_palustris
		Acrocephalus_schoenobaenus
		Acrocephalus_scirpaceus
		Aegithalos_caudatus
		Aegithalos_concinnus
		Aegithalos_glaucogularis
		Agelaius_phoeniceus
		Alauda_arvensis
		Ammodramus_maritimus
		Anthoscopus_minutus
		Anthus_berthelotii
		Anthus_cervinus
		Anthus_pratensis
		Anthus_spinoletta
		Anthus_trivialis
		Arizelocichla_montana
		Baeolophus_bicolor
		Bleda_canicapillus
		Calamospiza_melanocorys
		Camaroptera_brachyura
		Camaroptera_chloronota
		Cardinalis_cardinalis
		Carduelis_cannabina
		Carduelis_carduelis
		Carpodacus_erythrinus
		Certhia_familiaris
		Cettia_fortipes
		Chalcomitra_senegalensis
		Chloris_chloris
		Cinclus_cinclus
		Cinnyris_reichenowi
		Coccothraustes_coccothraustes
		Corvus_corone
		Cossypha_niveicapilla
		Cyanistes_caeruleus
		Cyanistes_teneriffae
		Cyanomitra_olivacea
		Cyanomitra_oritis
		Cyanomitra_verticalis
		Delichon_urbicum
		Dumetella_carolinensis
		Emberiza_affinis
		Emberiza_calandra
		Emberiza_citrinella
		Emberiza_schoeniclus
		Erithacus_rubecula
		Erythrura_gouldiae
		Euplectes_capensis
		Euplectes_franciscanus
		Euplectes_orix
		Eurillas_latirostris
		Eurillas_virens
		Ficedula_albicollis
		Ficedula_hypoleuca
		Ficedula_parva
		Ficedula_zanthopygia
		Fringilla_coelebs
		Fringilla_montifringilla
		Fringilla_teydea
		Geospiza_fortis
		Geospiza_scandens
		Geothlypis_trichas
		Habia_fuscicauda
		Haemorhous_mexicanus
		Hedydipna_collaris
		Hirundo_rustica
		Hylocichla_mustelina
		Icteria_virens
		Icterus_bullockii
		Icterus_galbula
		Illadopsis_fulvescens
		Junco_hyemalis
		Linurgus_olivaceus
		Locustella_luscinioides
		Lonchura_cucullata
		Lophophanes_cristatus
		Loxia_curvirostra
		Loxioides_bailleui
		Luscinia_brunnea
		Luscinia_megarhynchos
		Luscinia_svecica
		Melospiza_georgiana
		Melospiza_melodia
		Melozone_crissalis
		Mniotilta_varia
		Motacilla_cinerea
		Notiomystis_cincta
		Oenanthe_oenanthe
		Panurus_biarmicus
		Parus_major
		Passer_domesticus
		Passer_griseus
		Passer_hispaniolensis
		Passer_montanus
		Passer_rutilans
		Passerculus_sandwichensis
		Passerina_caerulea
		Passerina_cyanea
		Periparus_ater
		Petrochelidon_ariel
		Petroica_goodenovii
		Petroica_longipes
		Petronia_petronia
		Phainopepla_nitens
		Pheucticus_ludovicianus
		Phoenicurus_ochrorus
		Phoenicurus_phoenicurus
		Phyllastrephus_albigularis
		Phylloscopus_bonelli
		Phylloscopus_borealis
		Phylloscopus_canariensis
		Phylloscopus_collybita
		Phylloscopus_fuscatus
		Phylloscopus_humei
		Phylloscopus_ibericus
		Phylloscopus_occipitalis
		Phylloscopus_sibilatrix
		Phylloscopus_sindianus
		Phylloscopus_trochiloides
		Phylloscopus_trochilus
		Pipilo_maculatus
		Piranga_olivacea
		Plectrophenax_nivalis
		Ploceus_cucullatus
		Ploceus_nigricollis
		Ploceus_vitellinus
		Poecile_atricapillus
		Poecile_montanus
		Poephila_acuticauda
		Progne_subis
		Promerops_cafer
		Prunella_collaris
		Prunella_modularis
		Psalidoprocne_obscura
		Pycnonotus_barbatus
		Pyrrhula_murina
		Pyrrhula_pyrrhula
		Ramphocelus_costaricensis
		Regulus_madeirensis
		Regulus_regulus
		Remiz_pendulinus
		Riparia_riparia
		Seiurus_aurocapilla
		Serinus_canaria
		Serinus_serinus
		Setophaga_aestiva
		Setophaga_caerulescens
		Setophaga_cerulea
		Setophaga_citrina
		Setophaga_pensylvanica
		Setophaga_ruticilla
		Setophaga_virens
		Sialia_currucoides
		Sialia_mexicana
		Sialia_sialis
		Sicalis_flaveola
		Sinosuthora_webbiana
		Sitta_europaea
		Sittiparus_varius
		Spermophaga_haematina
		Spinus_spinus
		Spinus_tristis
		Spiza_americana
		Spizella_passerina
		Spizella_pusilla
		Sturnus_unicolor
		Sturnus_vulgaris
		Sylvia_atricapilla
		Sylvia_borin
		Sylvia_communis
		Sylvia_conspicillata
		Sylvia_curruca
		Sylvia_melanocephala
		Tachycineta_albilinea
		Tachycineta_bicolor
		Tachycineta_leucorrhoa
		Tachycineta_meyeni
		Tachycineta_thalassina
		Taeniopygia_guttata
		Thryophilus_pleurostictus
		Thryophilus_rufalbus
		Thryothorus_ludovicianus
		Troglodytes_aedon
		Troglodytes_troglodytes
		Turdus_albicollis
		Turdus_grayi
		Turdus_iliacus
		Turdus_merula
		Turdus_migratorius
		Turdus_pelios
		Turdus_pilaris
		Uraeginthus_bengalus
		Vermivora_chrysoptera
		Volatinia_jacarina
		Zonotrichia_albicollis
		Zonotrichia_capensis
		Zonotrichia_leucophrys
		Zosterops_lateralis
		Zosterops_senegalensis
	;
END;
BEGIN TREES;
	TRANSLATE
		1	Acanthis_flammea,
		2	Acrocephalus_arundinaceus,
		3	Acrocephalus_bistrigiceps,
		4	Acrocephalus_melanopogon,
		5	Acrocephalus_palustris,
		6	Acrocephalus_schoenobaenus,
		7	Acrocephalus_scirpaceus,
		8	Aegithalos_caudatus,
		9	Aegithalos_concinnus,
		10	Aegithalos_glaucogularis,
		11	Agelaius_phoeniceus,
		12	Alauda_arvensis,
		13	Ammodramus_maritimus,
		14	Anthoscopus_minutus,
		15	Anthus_berthelotii,
		16	Anthus_cervinus,
		17	Anthus_pratensis,
		18	Anthus_spinoletta,
		19	Anthus_trivialis,
		20	Arizelocichla_montana,
		21	Baeolophus_bicolor,
		22	Bleda_canicapillus,
		23	Calamospiza_melanocorys,
		24	Camaroptera_brachyura,
		25	Camaroptera_chloronota,
		26	Cardinalis_cardinalis,
		27	Carduelis_cannabina,
		28	Carduelis_carduelis,
		29	Carpodacus_erythrinus,
		30	Certhia_familiaris,
		31	Cettia_fortipes,
		32	Chalcomitra_senegalensis,
		33	Chloris_chloris,
		34	Cinclus_cinclus,
		35	Cinnyris_reichenowi,
		36	Coccothraustes_coccothraustes,
		37	Corvus_corone,
		38	Cossypha_niveicapilla,
		39	Cyanistes_caeruleus,
		40	Cyanistes_teneriffae,
		41	Cyanomitra_olivacea,
		42	Cyanomitra_oritis,
		43	Cyanomitra_verticalis,
		44	Delichon_urbicum,
		45	Dumetella_carolinensis,
		46	Emberiza_affinis,
		47	Emberiza_calandra,
		48	Emberiza_citrinella,
		49	Emberiza_schoeniclus,
		50	Erithacus_rubecula,
		51	Erythrura_gouldiae,
		52	Euplectes_capensis,
		53	Euplectes_franciscanus,
		54	Euplectes_orix,
		55	Eurillas_latirostris,
		56	Eurillas_virens,
		57	Ficedula_albicollis,
		58	Ficedula_hypoleuca,
		59	Ficedula_parva,
		60	Ficedula_zanthopygia,
		61	Fringilla_coelebs,
		62	Fringilla_montifringilla,
		63	Fringilla_teydea,
		64	Geospiza_fortis,
		65	Geospiza_scandens,
		66	Geothlypis_trichas,
		67	Habia_fuscicauda,
		68	Haemorhous_mexicanus,
		69	Hedydipna_collaris,
		70	Hirundo_rustica,
		71	Hylocichla_mustelina,
		72	Icteria_virens,
		73	Icterus_bullockii,
		74	Icterus_galbula,
		75	Illadopsis_fulvescens,
		76	Junco_hyemalis,
		77	Linurgus_olivaceus,
		78	Locustella_luscinioides,
		79	Lonchura_cucullata,
		80	Lophophanes_cristatus,
		81	Loxia_curvirostra,
		82	Loxioides_bailleui,
		83	Luscinia_brunnea,
		84	Luscinia_megarhynchos,
		85	Luscinia_svecica,
		86	Melospiza_georgiana,
		87	Melospiza_melodia,
		88	Melozone_crissalis,
		89	Mniotilta_varia,
		90	Motacilla_cinerea,
		91	Notiomystis_cincta,
		92	Oenanthe_oenanthe,
		93	Panurus_biarmicus,
		94	Parus_major,
		95	Passer_domesticus,
		96	Passer_griseus,
		97	Passer_hispaniolensis,
		98	Passer_montanus,
		99	Passer_rutilans,
		100	Passerculus_sandwichensis,
		101	Passerina_caerulea,
		102	Passerina_cyanea,
		103	Periparus_ater,
		104	Petrochelidon_ariel,
		105	Petroica_goodenovii,
		106	Petroica_longipes,
		107	Petronia_petronia,
		108	Phainopepla_nitens,
		109	Pheucticus_ludovicianus,
		110	Phoenicurus_ochrorus,
		111	Phoenicurus_phoenicurus,
		112	Phyllastrephus_albigularis,
		113	Phylloscopus_bonelli,
		114	Phylloscopus_borealis,
		115	Phylloscopus_canariensis,
		116	Phylloscopus_collybita,
		117	Phylloscopus_fuscatus,
		118	Phylloscopus_humei,
		119	Phylloscopus_ibericus,
		120	Phylloscopus_occipitalis,
		121	Phylloscopus_sibilatrix,
		122	Phylloscopus_sindianus,
		123	Phylloscopus_trochiloides,
		124	Phylloscopus_trochilus,
		125	Pipilo_maculatus,
		126	Piranga_olivacea,
		127	Plectrophenax_nivalis,
		128	Ploceus_cucullatus,
		129	Ploceus_nigricollis,
		130	Ploceus_vitellinus,
		131	Poecile_atricapillus,
		132	Poecile_montanus,
		133	Poephila_acuticauda,
		134	Progne_subis,
		135	Promerops_cafer,
		136	Prunella_collaris,
		137	Prunella_modularis,
		138	Psalidoprocne_obscura,
		139	Pycnonotus_barbatus,
		140	Pyrrhula_murina,
		141	Pyrrhula_pyrrhula,
		142	Ramphocelus_costaricensis,
		143	Regulus_madeirensis,
		144	Regulus_regulus,
		145	Remiz_pendulinus,
		146	Riparia_riparia,
		147	Seiurus_aurocapilla,
		148	Serinus_canaria,
		149	Serinus_serinus,
		150	Setophaga_aestiva,
		151	Setophaga_caerulescens,
		152	Setophaga_cerulea,
		153	Setophaga_citrina,
		154	Setophaga_pensylvanica,
		155	Setophaga_ruticilla,
		156	Setophaga_virens,
		157	Sialia_currucoides,
		158	Sialia_mexicana,
		159	Sialia_sialis,
		160	Sicalis_flaveola,
		161	Sinosuthora_webbiana,
		162	Sitta_europaea,
		163	Sittiparus_varius,
		164	Spermophaga_haematina,
		165	Spinus_spinus,
		166	Spinus_tristis,
		167	Spiza_americana,
		168	Spizella_passerina,
		169	Spizella_pusilla,
		170	Sturnus_unicolor,
		171	Sturnus_vulgaris,
		172	Sylvia_atricapilla,
		173	Sylvia_borin,
		174	Sylvia_communis,
		175	Sylvia_conspicillata,
		176	Sylvia_curruca,
		177	Sylvia_melanocephala,
		178	Tachycineta_albilinea,
		179	Tachycineta_bicolor,
		180	Tachycineta_leucorrhoa,
		181	Tachycineta_meyeni,
		182	Tachycineta_thalassina,
		183	Taeniopygia_guttata,
		184	Thryophilus_pleurostictus,
		185	Thryophilus_rufalbus,
		186	Thryothorus_ludovicianus,
		187	Troglodytes_aedon,
		188	Troglodytes_troglodytes,
		189	Turdus_albicollis,
		190	Turdus_grayi,
		191	Turdus_iliacus,
		192	Turdus_merula,
		193	Turdus_migratorius,
		194	Turdus_pelios,
		195	Turdus_pilaris,
		196	Uraeginthus_bengalus,
		197	Vermivora_chrysoptera,
		198	Volatinia_jacarina,
		199	Zonotrichia_albicollis,
		200	Zonotrichia_capensis,
		201	Zonotrichia_leucophrys,
		202	Zosterops_lateralis,
		203	Zosterops_senegalensis
	;
	TREE * _STATE_25000__ = [&R] (37:41.29341409,(((((((((84:16.82719738,85:16.82719738):1.127243549,(83:16.98822628,((((57:2.100531684,58:2.100531684):5.724588372,59:7.825120056):6.655912924,60:14.48103298):1.894765809,((111:4.68366513,110:4.68366513):8.966186813,92:13.64985194):2.725946847):0.6124274864):0.9662146545):1.377270673,(38:15.83342693,50:15.83342693):3.498284674):8.236144341,(((194:7.737…
	TREE * _STATE_50000__ = [&R] (37:42.48707132,(((((((((84:16.24691341,85:16.24691341):2.095312213,(83:17.77811423,((((57:2.116904245,58:2.116904245):5.917618341,59:8.034522586):5.915431391,60:13.94995398):3.173175633,((111:4.955629737,110:4.955629737):9.086904404,92:14.04253414):3.080595469):0.6549846181):0.5641113903):2.248887954,(38:16.02002325,50:16.02002325):4.571090321):8.483637719,(((194:7.6…
	TREE * _STATE_75000__ = [&R] (37:42.46227963,(((((((((84:16.66520509,85:16.66520509):2.40212102,(83:18.70035899,((((57:2.125576691,58:2.125576691):7.935557273,59:10.06113396):5.979760825,60:16.04089479):1.174464003,((111:5.478677204,110:5.478677204):8.786084095,92:14.2647613):2.950597493):1.485000194):0.3669671299):1.643777451,(38:16.7102913,50:16.7102913):4.000812271):8.389512467,(((194:6.304645…
	TREE * _STATE_100000__ = [&R] (37:40.62398396,(((108:35.38847617,(((((((84:17.77288382,85:17.77288382):1.026758926,(83:17.67392215,((((57:1.977159015,58:1.977159015):7.609723142,59:9.586882157):5.531604045,60:15.1184862):1.266072712,((111:5.196623719,110:5.196623719):7.793075268,92:12.98969899):3.394859927):1.289363236):1.125720595):1.419710224,(38:15.65820987,50:15.65820987):4.561143096):7.04558…
	TREE * _STATE_125000__ = [&R] (37:39.28703579,(((108:35.9407143,(((((((84:16.09650348,85:16.09650348):1.798548616,(83:17.45008853,((((57:2.077780574,58:2.077780574):8.501058908,59:10.57883948):3.369297593,60:13.94813708):2.569302214,((111:4.857333373,110:4.857333373):9.532327128,92:14.3896605):2.127778789):0.9326492382):0.4449635693):2.046784113,(38:16.67914911,50:16.67914911):3.262687105):6.7741…
	TREE * _STATE_150000__ = [&R] (37:39.74076756,(((108:36.14979202,(((((((84:15.82859687,85:15.82859687):1.675383867,(83:17.05913569,((((57:2.099200227,58:2.099200227):8.538943959,59:10.63814419):2.536384517,60:13.1745287):2.843183575,((111:5.059322965,110:5.059322965):7.519949722,92:12.57927269):3.438439592):1.041423412):0.4448450456):1.216531552,(38:17.08790498,50:17.08790498):1.632607303):8.2404…
	TREE * _STATE_175000__ = [&R] (37:39.8430312,(((((((((84:14.61233563,85:14.61233563):2.75626092,(83:16.42493863,((((57:2.079888939,58:2.079888939):8.198311082,59:10.27820002):4.880702423,60:15.15890244):0.7003115802,((111:5.246567689,110:5.246567689):8.58241318,92:13.82898087):2.030233155):0.565724602):0.9436579286):1.327692193,(38:16.11209726,50:16.11209726):2.584191491):7.489591533,(((194:7.025…
	TREE * _STATE_200000__ = [&R] (37:41.63889569,((((162:34.57519571,(30:31.09721705,(((187:9.488890681,188:9.488890681):3.995274841,186:13.48416552):1.727567048,(185:10.59907695,184:10.59907695):4.612655622):15.88548448):3.477978656):2.452929565,(108:35.24164075,((((((84:16.36569098,85:16.36569098):1.028077414,(83:17.2192676,((((57:2.196806293,58:2.196806293):6.898965792,59:9.095772085):4.698374014…
	TREE * _STATE_225000__ = [&R] (37:43.36954466,(((((((((84:16.7435539,85:16.7435539):0.681356622,(83:16.94569784,((((57:2.414083881,58:2.414083881):5.855681784,59:8.269765665):4.583444118,60:12.85320978):3.25264683,((111:7.492350013,110:7.492350013):5.850659824,92:13.34300984):2.762846775):0.8398412259):0.4792126828):1.94252232,(38:13.16685858,50:13.16685858):6.200574266):8.032378021,(((194:7.5392…
	TREE * _STATE_250000__ = [&R] (37:42.85795528,((91:40.02101066,(106:14.32691003,105:14.32691003):25.69410063):2.376283019,(((((((((84:16.84013048,85:16.84013048):0.745700785,(83:16.8944454,((((57:2.461241771,58:2.461241771):5.654639043,59:8.115880814):6.041856741,60:14.15773756):1.765214515,((111:5.838660214,110:5.838660214):7.761535472,92:13.60019569):2.322756384):0.9714933317):0.691385863):2.06…
	TREE * _STATE_275000__ = [&R] (37:43.51264296,((91:40.10400732,(106:12.25572222,105:12.25572222):27.8482851):2.538306845,(((162:33.272368,(30:31.1616678,((186:13.51502849,(187:10.26550195,188:10.26550195):3.249526545):2.914343122,(185:9.219533666,184:9.219533666):7.209837946):14.73229619):2.110700202):5.379803827,(((((((84:17.12836634,85:17.12836634):1.770477239,(83:18.26687077,((((57:2.792286251…
	TREE * _STATE_300000__ = [&R] (37:43.46432197,((91:40.29567517,(106:12.83130563,105:12.83130563):27.46436954):1.417095936,((((((((84:16.26297592,85:16.26297592):2.284361826,(83:18.0472916,((((57:2.174964615,58:2.174964615):7.118402731,59:9.293367345):6.300773049,60:15.59414039):1.806488785,((111:6.296776647,110:6.296776647):8.92560002,92:15.22237667):2.178252512):0.6466624187):0.5000461511):0.986…
	TREE * _STATE_325000__ = [&R] (37:43.58950067,((((((((((((((57:2.554349365,58:2.554349365):6.418184379,59:8.972533743):5.428463757,60:14.4009975):2.147335866,((111:6.186046881,110:6.186046881):8.07642561,92:14.26247249):2.285860875):1.62025268,83:18.16858605):0.2691891124,(84:16.02916728,85:16.02916728):2.408607878):0.8298790942,(38:16.2092692,50:16.2092692):3.058385054):9.011149334,(((194:8.3473…
	TREE * _STATE_350000__ = [&R] (37:42.46235198,((((((((((((((57:2.514262887,58:2.514262887):6.513353562,59:9.027616449):5.366411894,60:14.39402834):1.502325185,((111:6.320543679,110:6.320543679):7.992369335,92:14.31291301):1.583440514):0.9332143032,83:16.82956783):0.4145936909,(84:15.31058669,85:15.31058669):1.93357483):2.577922367,(38:16.37832598,50:16.37832598):3.443757908):6.73696938,(((194:7.6…
	TREE * _STATE_375000__ = [&R] (37:45.85471963,((91:41.95275385,(106:11.5831469,105:11.5831469):30.36960696):0.9095436529,((108:39.71360999,((162:35.88600166,(30:33.66654688,((186:15.95271687,(187:12.06978893,188:12.06978893):3.882927936):1.717662559,(185:8.125192138,184:8.125192138):9.54518729):15.99616745):2.219454776):3.340579719,((((((((((57:1.791753542,58:1.791753542):7.951864228,59:9.7436177…
	TREE * _STATE_400000__ = [&R] (37:41.48474172,((91:39.49454524,(106:11.79464895,105:11.79464895):27.69989629):1.482393457,((108:37.78356013,((162:33.83032102,(30:31.10897457,((186:14.56739298,(187:11.24655401,188:11.24655401):3.320838975):0.763252569,(185:7.360635407,184:7.360635407):7.970010144):15.77832902):2.721346452):2.52295985,((((((((((57:1.527744952,58:1.527744952):7.854358015,59:9.382102…
	TREE * _STATE_425000__ = [&R] (37:43.57844553,((91:42.33533632,((((((((((((57:2.002592028,58:2.002592028):6.837734316,59:8.840326344):6.05602425,60:14.89635059):2.255880092,((111:6.06720987,110:6.06720987):7.527306795,92:13.59451666):3.557714021):0.6499780591,83:17.80220874):0.3605528418,(84:17.35227779,85:17.35227779):0.8104837998):2.071583684,(38:16.53074028,50:16.53074028):3.70360499):7.099813…
	TREE * _STATE_450000__ = [&R] (37:42.72318815,((((((((((((((57:2.226291315,58:2.226291315):7.156121239,59:9.382412554):5.821039205,60:15.20345176):2.186374887,((111:6.836192603,110:6.836192603):7.947519642,92:14.78371224):2.606114401):0.5790474609,83:17.96887411):0.2908983073,(84:15.4728687,85:15.4728687):2.786903713):1.281446699,(38:16.23204952,50:16.23204952):3.309169595):6.70275267,(((194:7.47…
	TREE * _STATE_475000__ = [&R] (37:41.66548853,(((106:10.58228626,105:10.58228626):29.9277792,91:40.51006546):0.9627280285,((((((((((((57:1.911026807,58:1.911026807):7.440963063,59:9.351989871):5.147719829,60:14.4997097):2.294097629,((111:4.894697105,110:4.894697105):9.053391566,92:13.94808867):2.845718657):0.6013101129,83:17.39511744):0.07952645639,(84:13.84076408,85:13.84076408):3.633879814):1.3…
	TREE * _STATE_500000__ = [&R] (37:41.90898651,((91:38.17810192,(106:11.0054101,105:11.0054101):27.17269183):3.305953005,((((((((((((57:1.828321235,58:1.828321235):6.508459356,59:8.336780591):5.935719952,60:14.27250054):2.787364187,((111:5.388457347,110:5.388457347):9.307039953,92:14.6954973):2.364367431):0.2649853938,83:17.32485012):0.6130391424,(84:15.23057571,85:15.23057571):2.707313558):1.9233…
	TREE * _STATE_525000__ = [&R] (37:44.60553203,((91:41.5252225,(106:11.17977862,105:11.17977862):30.34544388):1.399020806,((((((((((((57:2.236341906,58:2.236341906):6.490383008,59:8.726724914):7.392698049,60:16.11942296):0.8187603635,((111:6.41987578,110:6.41987578):8.057660358,92:14.47753614):2.460647188):1.574800645,83:18.51298397):0.6819263866,(84:15.09843859,85:15.09843859):4.096471769):1.5256…
	TREE * _STATE_550000__ = [&R] (37:44.37115295,(((((((((((((57:2.594663494,58:2.594663494):4.829310547,59:7.423974041):8.601225584,60:16.02519962):1.214354522,((111:6.053212274,110:6.053212274):9.703729106,92:15.75694138):1.482612767):1.058594659,83:18.29814881):1.115757468,(84:15.73318769,85:15.73318769):3.680718588):0.9373919139,(38:15.52173749,50:15.52173749):4.829560698):9.321720291,(((194:8.6…
	TREE * _STATE_575000__ = [&R] (37:42.2751729,((((((((((((((57:2.013415119,58:2.013415119):5.791798824,59:7.805213943):7.679368185,60:15.48458213):1.456202767,((111:6.396963253,110:6.396963253):7.755331679,92:14.15229493):2.788489963):1.336000949,83:18.27678584):0.2961923385,(84:17.51672741,85:17.51672741):1.05625077):1.626416603,(38:17.18487272,50:17.18487272):3.014522069):7.052612099,(((194:8.15…
	TREE * _STATE_600000__ = [&R] (37:43.45810621,(((((108:34.22916496,162:34.22916496):3.563697477,(30:33.29390265,((186:14.21413434,(187:11.10819809,188:11.10819809):3.105936243):0.7740162403,(185:9.945592068,184:9.945592068):5.04255851):18.30575207):4.498959788):1.594888782,((((((((((57:2.580958017,58:2.580958017):6.784922038,59:9.365880056):6.188533067,60:15.55441312):2.14999439,((111:6.604250703…
	TREE * _STATE_625000__ = [&R] (37:44.16285597,(((((108:30.00264241,162:30.00264241):4.722548107,(30:31.85449754,((186:12.75965948,(187:10.00181816,188:10.00181816):2.757841319):1.778452353,(185:9.95529326,184:9.95529326):4.582818572):17.3163857):2.870692981):3.029820589,((((((((((57:1.842958152,58:1.842958152):7.256292419,59:9.099250571):5.475997607,60:14.57524818):2.602221019,((111:7.956717341,1…
	TREE * _STATE_650000__ = [&R] (37:40.96588698,((((((30:28.95268045,((186:11.83228948,(187:9.451095854,188:9.451095854):2.381193623):1.187131306,(185:8.808784278,184:8.808784278):4.210636505):15.93325966):3.113007676,162:32.06568812):3.267066868,108:35.33275499):0.04445128021,((((((((((57:1.925124307,58:1.925124307):5.792684844,59:7.717809151):4.817505212,60:12.53531436):2.95425043,((111:6.4772108…
	TREE * _STATE_675000__ = [&R] (37:40.53355319,((((((((((((((57:2.149002203,58:2.149002203):6.507883856,59:8.656886059):4.649308368,60:13.30619443):2.056900107,((111:6.075224074,110:6.075224074):7.705536143,92:13.78076022):1.582334316):1.190909536,83:16.55400407):0.5607539245,(84:15.29412741,85:15.29412741):1.820630584):0.8453755091,(38:13.65109025,50:13.65109025):4.309043252):7.681797167,(((194:6…
	TREE * _STATE_700000__ = [&R] (37:39.99175496,(((((((((83:16.47782645,((84:13.194958,85:13.194958):3.100567092,((((57:2.26567471,58:2.26567471):7.470250627,59:9.735925337):3.503937295,60:13.23986263):2.043337875,((111:5.487669733,110:5.487669733):7.777587535,92:13.26525727):2.017943239):1.012324588):0.1823013561):1.094470026,(38:14.71583714,50:14.71583714):2.856459334):7.221550612,(((194:6.196202…
	TREE * _STATE_725000__ = [&R] (37:42.96066636,((((((162:32.28981112,((186:12.93119089,(187:10.62023043,188:10.62023043):2.310960469):3.420285139,(185:9.720035918,184:9.720035918):6.631440115):15.93833509):2.22356389,30:34.51337501):3.081165748,((((((84:14.95008499,85:14.95008499):2.952403424,(((((57:2.418452512,58:2.418452512):7.491449169,59:9.909901681):4.681529082,60:14.59143076):1.079692325,((…
	TREE * _STATE_750000__ = [&R] (37:42.46851892,((((((30:33.04029421,(((187:11.41048974,188:11.41048974):3.25633715,186:14.66682689):0.07949276309,(185:8.483528333,184:8.483528333):6.262791319):18.29397456):2.066636627,162:35.10693084):2.49789487,((((((84:15.25347762,85:15.25347762):2.476933213,(((((57:1.722196389,58:1.722196389):6.230141942,59:7.952338331):5.810039934,60:13.76237826):1.913878667,(…
	TREE * _STATE_775000__ = [&R] (37:42.32014986,((106:12.25450245,105:12.25450245):29.92368161,((((((30:31.15403135,(((187:9.533814467,188:9.533814467):3.013277497,186:12.54709196):2.812407159,(185:10.14157832,184:10.14157832):5.217920803):15.79453223):4.026831508,162:35.18086286):1.524002877,108:36.70486574):1.738732433,((((((84:15.16054317,85:15.16054317):2.884537498,(((((57:2.841233943,58:2.8412…
	TREE * _STATE_800000__ = [&R] (37:42.2389206,(((((108:27.61753786,162:27.61753786):6.737877204,(30:30.69853463,(((187:9.238323451,188:9.238323451):1.27569393,186:10.51401738):4.38773886,(185:9.434594045,184:9.434594045):5.467162195):15.79677839):3.656880427):2.162345366,((((((84:16.32088472,85:16.32088472):0.5242787413,(((((57:2.114904903,58:2.114904903):5.916077111,59:8.030982015):4.539286979,60…
	TREE * _STATE_825000__ = [&R] (37:41.30449579,(((((108:29.92583648,162:29.92583648):4.037512048,(30:30.69401617,(((187:10.52592195,188:10.52592195):1.884238146,186:12.4101601):3.326364419,(185:10.26235264,184:10.26235264):5.474171882):14.95749166):3.269332358):2.094316074,((((((84:15.74295644,85:15.74295644):1.44844769,(((((57:2.115052269,58:2.115052269):7.18237693,59:9.297429199):4.680965378,60:…
	TREE * _STATE_850000__ = [&R] (37:41.0918467,(((106:12.59478827,105:12.59478827):26.03392028,91:38.62870855):1.179207299,(((((((((84:16.60662105,85:16.60662105):1.160976851,(((((57:2.092022495,58:2.092022495):7.43887556,59:9.530898055):5.681198076,60:15.21209613):1.280440107,((111:6.06726235,110:6.06726235):7.693661667,92:13.76092402):2.731612221):0.704141628,83:17.19667787):0.57092003):1.2842491…
	TREE * _STATE_875000__ = [&R] (37:41.44630691,((106:12.036962,105:12.036962):28.16931084,((((108:34.45719779,((162:29.59569864,(((187:9.140422813,188:9.140422813):4.751422764,186:13.89184558):2.139715877,(185:11.72995865,184:11.72995865):4.301602807):13.56413718):1.838921784,30:31.43462042):3.022577374):1.63233895,((((((84:14.11936868,85:14.11936868):3.269891326,(((((57:2.047676855,58:2.047676855…
	TREE * _STATE_900000__ = [&R] (37:40.8030782,((106:12.260221,105:12.260221):28.18701926,(91:40.12680726,((((30:29.70567832,(((187:9.127565609,188:9.127565609):3.381815724,186:12.50938133):1.893866911,(185:11.87497267,184:11.87497267):2.52827557):15.30243007):5.288491414,(108:30.34988137,162:30.34988137):4.644288361):1.554078522,((((((84:12.40750101,85:12.40750101):4.987359284,(((((57:2.000372582,…
	TREE * _STATE_925000__ = [&R] (37:41.70576513,((((((30:29.76958422,(((187:9.482089444,188:9.482089444):4.351432259,186:13.8335217):2.205128728,(185:11.356298,184:11.356298):4.682352428):13.73093379):5.898032215,(108:31.73525594,162:31.73525594):3.932360489):1.914894705,((((((84:14.4292506,85:14.4292506):3.827906195,(((((57:2.281684895,58:2.281684895):6.792434729,59:9.074119624):4.507904223,60:13.…
	TREE * _STATE_950000__ = [&R] (37:44.49328465,((91:41.8795489,(106:11.60618747,105:11.60618747):30.27336143):0.1317399981,(((108:36.1568945,((30:32.11265134,(((187:10.01367459,188:10.01367459):2.148079456,186:12.16175404):1.534943353,(185:9.561131552,184:9.561131552):4.135565844):18.41595394):2.688083778,162:34.80073512):1.356159378):2.504459997,(((45:23.94208267,(170:0.4878859588,171:0.487885958…
	TREE * _STATE_975000__ = [&R] (37:41.47732216,(91:41.36348816,((106:14.0178355,105:14.0178355):26.99781738,(((((((((84:15.99375725,85:15.99375725):2.16667146,(((((57:2.253035221,58:2.253035221):6.574111449,59:8.82714667):7.292976101,60:16.12012277):0.9692375468,((111:6.033678211,110:6.033678211):8.151024494,92:14.18470271):2.904657613):0.6539071965,83:17.74326751):0.4171611998):1.266848747,(38:15…
	TREE * _STATE_1000000__ = [&R] (37:42.98556232,(((106:14.74905523,105:14.74905523):27.11503027,91:41.8640855):1.092912237,((((((((83:17.88178474,((84:16.11992782,85:16.11992782):1.69171633,((((57:2.227827437,58:2.227827437):6.299723432,59:8.527550869):6.519961156,60:15.04751202):1.538999648,((111:6.371562289,110:6.371562289):8.800830422,92:15.17239271):1.414118963):1.225132473):0.07014059678):1.1…
	TREE * _STATE_1025000__ = [&R] (37:47.16552342,(((106:12.80075862,105:12.80075862):30.52138443,(((((((((84:16.84000984,85:16.84000984):2.830849608,(83:19.02298497,((((57:2.212834338,58:2.212834338):9.811955289,59:12.02478963):4.029263814,60:16.05405344):2.546452445,((111:6.591722002,110:6.591722002):7.578137268,92:14.16985927):4.430646615):0.4224790843):0.6478744764):1.484617121,(38:16.15397619,5…
	TREE * _STATE_1050000__ = [&R] (37:44.30191707,(((106:16.15007051,105:16.15007051):26.80898698,(((((((((84:16.32103716,85:16.32103716):1.959444784,(83:17.25131157,((((57:2.10764123,58:2.10764123):5.655258994,59:7.762900224):6.73520005,60:14.49810027):1.550644548,((111:6.613499766,110:6.613499766):7.580589803,92:14.19408957):1.854655253):1.20256675):1.02917037):1.928781004,(38:15.76376618,50:15.76…
	TREE * _STATE_1075000__ = [&R] (37:48.21853691,(((106:12.86415056,105:12.86415056):33.58056512,91:46.44471568):0.8612082998,(((((((((84:15.51446441,85:15.51446441):3.084615837,(83:18.36175203,((((57:2.10824067,58:2.10824067):6.591964309,59:8.700204978):8.048608885,60:16.74881386):0.9029203257,((111:5.747291767,110:5.747291767):8.373752457,92:14.12104422):3.530689964):0.7100178458):0.2373282178):1…
	TREE * _STATE_1100000__ = [&R] (37:44.35590592,(((106:12.538151,105:12.538151):30.449154,91:42.98730499):0.8972484287,(((((((((84:14.24847881,85:14.24847881):3.019547644,(83:16.84168033,((((57:1.706104027,58:1.706104027):6.92722541,59:8.633329437):5.274933707,60:13.90826314):1.696960307,((111:6.29886292,110:6.29886292):6.501562905,92:12.80042582):2.804797627):1.236456874):0.4263461292):1.97137346…
	TREE * _STATE_1125000__ = [&R] (37:46.26917732,(91:43.68491759,((108:41.92799937,((((((((84:14.4280121,85:14.4280121):3.464029546,(83:17.75041077,((((57:1.719737342,58:1.719737342):6.391058179,59:8.110795521):6.93854831,60:15.04934383):1.401152676,((111:6.309240427,110:6.309240427):7.219817776,92:13.5290582):2.921438304):1.299914266):0.1416308723):1.243365139,(38:16.12011991,50:16.12011991):3.015…
	TREE * _STATE_1150000__ = [&R] (37:45.55026835,((((((((((84:17.52704708,85:17.52704708):1.426131787,(83:17.68924749,((((57:2.357630871,58:2.357630871):5.882639719,59:8.24027059):6.645437554,60:14.88570814):1.240889021,((111:4.962476219,110:4.962476219):7.140245031,92:12.10272125):4.023875915):1.562650323):1.263931379):0.9286377192,(38:15.30095335,50:15.30095335):4.580863232):9.536705686,(((194:7.…
	TREE * _STATE_1175000__ = [&R] (37:46.96046783,(((106:11.23011508,105:11.23011508):34.02372651,(108:42.49149725,((((((((84:17.33717042,85:17.33717042):1.608235658,(83:18.46071819,((((57:2.431580404,58:2.431580404):5.50210161,59:7.933682014):6.729275083,60:14.6629571):3.109888202,((111:6.335357776,110:6.335357776):7.41958296,92:13.75494074):4.017904562):0.687872895):0.4846878863):1.94809242,(38:14…
	TREE * _STATE_1200000__ = [&R] (37:46.11042258,(((((((((((84:15.50884968,85:15.50884968):3.513487121,(83:17.97729374,((((57:1.873018287,58:1.873018287):8.166777632,59:10.03979592):5.303712731,60:15.34350865):1.974676053,((111:5.465340597,110:5.465340597):8.077425879,92:13.54276648):3.775418228):0.659109032):1.045043069):1.573695136,(38:15.10633184,50:15.10633184):5.489700105):7.797974726,(((194:6…
	TREE * _STATE_1225000__ = [&R] (37:45.72830474,(((106:12.17931505,105:12.17931505):33.26495913,91:45.44427418):0.2042473685,(((((((((84:18.78325235,85:18.78325235):1.594720463,(83:20.07520264,((((57:1.997229501,58:1.997229501):7.469116886,59:9.466346387):6.871868585,60:16.33821497):1.839441462,((111:7.678555348,110:7.678555348):7.928963619,92:15.60751897):2.570137467):1.897546208):0.3027701719):0…
	TREE * _STATE_1250000__ = [&R] (37:45.92164845,((108:43.20418615,(106:11.19769036,105:11.19769036):32.00649579):2.350648506,(((((((((84:18.21974381,85:18.21974381):1.410416695,(83:18.94989839,((((57:1.855946196,58:1.855946196):6.509718099,59:8.365664295):6.578821343,60:14.94448564):2.213307788,((111:5.90354852,110:5.90354852):7.429526341,92:13.33307486):3.824718565):1.792104966):0.6802621107):2.2…
	TREE * _STATE_1275000__ = [&R] (37:41.78788648,((108:39.87377434,(106:10.31349196,105:10.31349196):29.56028238):1.888043017,(((((((((84:16.22362707,85:16.22362707):3.089207164,(83:18.64455809,((((57:1.894093133,58:1.894093133):7.109904574,59:9.003997707):6.263991861,60:15.26798957):1.133364445,((111:7.627384591,110:7.627384591):5.621666613,92:13.2490512):3.152302809):2.243204072):0.6682761436):1.…
	TREE * _STATE_1300000__ = [&R] (37:45.58578024,(91:44.47608774,(((((((((84:16.45298003,85:16.45298003):3.069500451,(83:19.18977711,((((57:2.54107372,58:2.54107372):8.638390749,59:11.17946447):5.219018039,60:16.39848251):0.8920657153,((111:6.965823249,110:6.965823249):7.807665095,92:14.77348834):2.517059879):1.899228887):0.3327033712):2.182524233,(38:16.64431253,50:16.64431253):5.060692183):6.7952…
	TREE * _STATE_1325000__ = [&R] (37:45.21958608,((108:41.75616587,((((((((84:15.76056118,85:15.76056118):2.676202113,(83:18.28721876,((((57:2.452657089,58:2.452657089):7.739737099,59:10.19239419):4.009325683,60:14.20171987):2.847863222,((111:6.774414768,110:6.774414768):8.234562269,92:15.00897704):2.040606057):1.237635662):0.1495445347):1.553268347,(38:16.14767147,50:16.14767147):3.842360171):6.62…
	TREE * _STATE_1350000__ = [&R] (37:39.94543526,(((106:11.75258666,105:11.75258666):27.08148205,91:38.83406872):0.02636437083,((108:35.6806728,(((((((84:14.7458366,85:14.7458366):2.664480912,(83:16.7298695,((((57:1.875422784,58:1.875422784):7.744585719,59:9.620008502):4.095212186,60:13.71522069):2.162383979,((111:4.935128972,110:4.935128972):8.020617446,92:12.95574642):2.921858249):0.8522648305):0…
	TREE * _STATE_1375000__ = [&R] (37:45.17189656,((91:43.03216701,(((((30:33.53137604,(((187:12.75319106,188:12.75319106):2.828030209,186:15.58122127):1.663002192,(185:10.15846023,184:10.15846023):7.085763233):16.28715258):3.125732715,162:36.65710875):1.998767888,((((((84:17.84470032,85:17.84470032):0.959178775,(83:18.11461329,((((57:2.094396414,58:2.094396414):7.409324667,59:9.503721081):6.1414504…
	TREE * _STATE_1400000__ = [&R] (37:44.15190893,((91:41.45821752,(106:13.21886116,105:13.21886116):28.23935636):0.8641878048,(((((((((84:16.96678061,85:16.96678061):1.290167792,(83:17.66384181,((((57:2.330512602,58:2.330512602):6.349104115,59:8.679616717):6.682990031,60:15.36260675):1.147496591,((111:6.216560677,110:6.216560677):8.466047491,92:14.68260817):1.82749517):1.153738467):0.5931065947):2.…
	TREE * _STATE_1425000__ = [&R] (37:43.5581892,(((((((((84:17.8493882,85:17.8493882):0.9160867717,(83:18.03301524,((((57:2.292401133,58:2.292401133):6.559561928,59:8.851963061):6.371933812,60:15.22389687):1.704824005,((111:6.040253979,110:6.040253979):7.145456201,92:13.18571018):3.743010699):1.104294358):0.7324597361):1.04332672,(38:16.585682,50:16.585682):3.223119689):7.149246342,(((194:7.4970121…
	TREE * _STATE_1450000__ = [&R] (37:41.68935291,((((((30:31.41857327,(((187:12.32453447,188:12.32453447):1.767183847,186:14.09171832):1.844202235,(185:11.26966451,184:11.26966451):4.666256048):15.48265271):1.841127229,162:33.2597005):3.247585929,(108:36.33238323,((((((84:15.55230418,85:15.55230418):1.626534324,(83:16.68725662,((((57:2.487701233,58:2.487701233):6.294649972,59:8.782351205):3.6311237…
	TREE * _STATE_1475000__ = [&R] (37:43.93149499,((106:16.45766188,105:16.45766188):26.99393081,((((108:37.4565828,((((((84:15.89543667,85:15.89543667):2.654765315,(83:18.43188206,((((57:2.418915826,58:2.418915826):6.374391653,59:8.793307479):5.698045936,60:14.49135342):2.000167189,((111:5.361858848,110:5.361858848):8.969644737,92:14.33150359):2.160017019):1.94036146):0.1183199216):2.179128136,(38:…
	TREE * _STATE_1500000__ = [&R] (37:43.12732532,((106:10.33852424,105:10.33852424):32.06573526,((((108:35.14476711,(162:32.72052976,(30:29.5919346,(((187:10.99483904,188:10.99483904):1.954829647,186:12.94966868):3.538847668,(185:12.84665579,184:12.84665579):3.64186056):13.10341824):3.128595163):2.42423735):2.426732426,((((((84:14.75009727,85:14.75009727):3.922481207,(83:18.02732214,((((57:2.409787…
	TREE * _STATE_1525000__ = [&R] (37:41.53852005,((106:11.29399496,105:11.29399496):29.96904781,(((((30:29.04159935,(((187:11.57861997,188:11.57861997):3.135991109,186:14.71461108):1.103405151,(185:11.06404745,184:11.06404745):4.753968784):13.22358312):3.640987793,(162:26.3879865,108:26.3879865):6.294600645):3.166956318,((((((84:15.6482521,85:15.6482521):2.484878079,(83:16.90266634,((((57:2.7998550…
	TREE * _STATE_1550000__ = [&R] (37:41.72402155,(((((30:31.32183015,(((187:11.18602256,188:11.18602256):2.105195518,186:13.29121808):1.590705651,(185:9.77465902,184:9.77465902):5.107264713):16.43990642):3.030020414,(162:29.80663153,108:29.80663153):4.545219035):3.336325864,((((((84:15.6821724,85:15.6821724):2.36290874,(83:17.14822579,((((57:2.185797706,58:2.185797706):6.895706939,59:9.081504646):5…
	TREE * _STATE_1575000__ = [&R] (37:42.76856705,(((((30:33.57229863,(((187:10.0418955,188:10.0418955):3.546465647,186:13.58836115):2.609733441,(185:11.57730121,184:11.57730121):4.620793378):17.37420404):2.570858857,(162:32.19108459,108:32.19108459):3.952072894):2.48482871,((((((84:15.82079019,85:15.82079019):2.547296971,(83:18.17705653,((((57:2.341742016,58:2.341742016):6.923374364,59:9.26511638):…
	TREE * _STATE_1600000__ = [&R] (37:42.40412209,(((((30:32.73422989,(((187:10.40535799,188:10.40535799):2.477740157,186:12.88309815):3.795668552,(185:12.61306001,184:12.61306001):4.065706692):16.05546319):3.173110451,(162:33.53555314,108:33.53555314):2.371787202):1.692861777,((((((84:15.17322795,85:15.17322795):2.600712534,(83:17.46943382,((((57:2.517824401,58:2.517824401):7.28905556,59:9.80687996…
	TREE * _STATE_1625000__ = [&R] (37:42.81312414,(((((30:31.92052158,(((187:10.2496905,188:10.2496905):5.197252784,186:15.44694329):2.850393317,(185:12.73000062,184:12.73000062):5.56733598):13.62318498):5.167097137,(162:30.88384053,108:30.88384053):6.203778188):1.051148422,((((((84:15.7855979,85:15.7855979):2.194052504,(83:17.69870913,((((57:1.991234103,58:1.991234103):7.246447125,59:9.237681229):5…
	TREE * _STATE_1650000__ = [&R] (37:41.52683682,((106:11.49587097,105:11.49587097):29.5034439,(((((30:29.80953205,(((187:9.782934537,188:9.782934537):2.623463053,186:12.40639759):1.586083371,(185:9.037965342,184:9.037965342):4.95451562):15.81705109):4.437117105,(162:30.0147163,108:30.0147163):4.231932852):2.22581698,((((((84:15.20816829,85:15.20816829):2.305139294,(83:17.14950009,((((57:1.91839571…
	TREE * _STATE_1675000__ = [&R] (37:43.22024689,((91:40.08115854,(106:9.352682327,105:9.352682327):30.72847621):2.680253579,((((30:32.51099029,(((187:9.026908828,188:9.026908828):1.800086878,186:10.82699571):2.321232958,(185:10.97459377,184:10.97459377):2.173634896):19.36276162):3.611638109,(162:30.51353088,108:30.51353088):5.609097521):2.81041212,((((((84:16.0429988,85:16.0429988):2.00305161,(83:…
	TREE * _STATE_1700000__ = [&R] (37:43.29756022,((91:41.93800849,(106:8.061003473,105:8.061003473):33.87700501):1.15370313,((((30:31.39638517,(((187:8.834558247,188:8.834558247):2.259913031,186:11.09447128):1.696765036,(185:9.684965949,184:9.684965949):3.106270365):18.60514886):4.576503475,(162:32.32986037,108:32.32986037):3.643028277):2.685480985,((((((84:15.2997917,85:15.2997917):3.040694255,(83…
	TREE * _STATE_1725000__ = [&R] (37:41.52255622,((106:7.782429474,105:7.782429474):32.94937628,(((((30:32.45602327,(((187:9.97700282,188:9.97700282):1.952995442,186:11.92999826):2.382693117,(185:8.920312299,184:8.920312299):5.39237908):18.14333189):2.948198237,(162:29.51505944,108:29.51505944):5.889162067):1.947124479,((((((84:14.6028746,85:14.6028746):3.114254767,(83:17.28908847,((((57:2.11906854…
	TREE * _STATE_1750000__ = [&R] (37:41.84295023,((106:7.980811191,105:7.980811191):33.78710894,(((((30:31.63463481,(((187:10.1511737,188:10.1511737):1.698793324,186:11.84996702):1.231938875,(185:9.978006545,184:9.978006545):3.103899353):18.55272891):3.33380228,(162:31.41608393,108:31.41608393):3.552353154):2.647035675,((((((84:15.23736315,85:15.23736315):3.411784451,(83:17.68324538,((((57:2.273046…
	TREE * _STATE_1775000__ = [&R] (37:43.54066469,(91:41.31081921,((106:6.785747914,105:6.785747914):34.16027804,((((30:32.11053716,(((187:8.700188321,188:8.700188321):4.04232155,186:12.74250987):2.313581725,(185:11.82894388,184:11.82894388):3.227147712):17.05444557):3.377536162,(162:32.33306379,108:32.33306379):3.155009537):1.612444844,((((((84:16.04806149,85:16.04806149):1.618724444,(83:16.3606814…
	TREE * _STATE_1800000__ = [&R] (37:47.1891402,(91:45.61102161,((106:7.605207109,105:7.605207109):37.42419406,((((30:35.33876621,(((187:10.72757002,188:10.72757002):2.169381128,186:12.89695114):4.381626153,(185:11.79489532,184:11.79489532):5.483681978):18.06018891):2.500843799,(162:35.76737657,108:35.76737657):2.072233437):1.805623764,((((((84:15.63365951,85:15.63365951):3.283307141,(83:17.7649681…
	TREE * _STATE_1825000__ = [&R] (37:40.85347054,(((((30:30.86555113,(((187:9.830551236,188:9.830551236):3.470761757,186:13.30131299):0.8235723048,(185:9.122649076,184:9.122649076):5.002236222):16.74066583):3.191766099,(162:31.25666401,108:31.25666401):2.800653212):1.582868958,((((((84:15.08422816,85:15.08422816):1.729197605,(83:16.32523468,((((57:2.228470241,58:2.228470241):5.411011645,59:7.639481…
	TREE * _STATE_1850000__ = [&R] (37:44.42828388,(((((30:33.59967379,(((187:9.60855325,188:9.60855325):3.210009981,186:12.81856323):2.22311618,(185:10.03069984,184:10.03069984):5.010979569):18.55799438):3.122862923,(162:33.2650502,108:33.2650502):3.457486516):1.787352773,((((((84:16.5956449,85:16.5956449):1.139100137,(83:16.80721837,((((57:2.22463211,58:2.22463211):7.391104437,59:9.615736547):4.581…
	TREE * _STATE_1875000__ = [&R] (37:42.17720538,(((((30:30.66032874,(((187:8.965449201,188:8.965449201):3.702378468,186:12.66782767):2.817267596,(185:10.28993828,184:10.28993828):5.19515698):15.17523348):4.759544458,(162:31.3183832,108:31.3183832):4.101490001):2.423793616,((((((84:18.45309448,85:18.45309448):0.262416389,(83:17.6875278,((((57:2.038156932,58:2.038156932):7.137370194,59:9.175527126):…
	TREE * _STATE_1900000__ = [&R] (37:44.65944633,(((((30:33.34729372,(((187:11.1546523,188:11.1546523):3.497982642,186:14.65263494):2.199576128,(185:10.77442084,184:10.77442084):6.077790226):16.49508265):5.182415591,(162:35.25671857,108:35.25671857):3.272990738):2.096066856,((((((84:17.65389001,85:17.65389001):2.418068278,(83:19.22674653,((((57:2.098022216,58:2.098022216):6.514052761,59:8.612074977…
	TREE * _STATE_1925000__ = [&R] (37:44.14410044,(((106:12.56916098,105:12.56916098):29.8281642,91:42.39732517):0.6791177808,(((108:36.64338825,(162:33.93000046,(30:32.53331973,(((187:10.15183485,188:10.15183485):2.896533282,186:13.04836813):3.735396216,(185:10.80643913,184:10.80643913):5.977325216):15.74955538):1.396680733):2.713387792):2.057507033,((((((84:15.98663503,85:15.98663503):3.010795633,…
	TREE * _STATE_1950000__ = [&R] (37:44.09725462,(((106:13.30555694,105:13.30555694):29.74147493,91:43.04703187):1.037908143,(((108:37.88415189,((((((84:17.27722261,85:17.27722261):1.638187225,(83:17.38918416,((((57:2.045680933,58:2.045680933):7.364104385,59:9.409785318):3.607109852,60:13.01689517):3.456668032,((111:6.134004107,110:6.134004107):8.94894867,92:15.08295278):1.390610425):0.9156209592):…
	TREE * _STATE_1975000__ = [&R] (37:42.03408605,(((106:11.12833584,105:11.12833584):30.05536415,91:41.18369999):0.2160131871,(((((((((84:15.05208394,85:15.05208394):2.072226407,(83:16.48149631,((((57:2.088124823,58:2.088124823):7.838452949,59:9.926577772):3.97203341,60:13.89861118):2.379212653,((111:6.550292227,110:6.550292227):7.847450332,92:14.39774256):1.880081275):0.2036724715):0.6428140386):1…
	TREE * _STATE_2000000__ = [&R] (37:43.11890886,((((((((((84:15.76923562,85:15.76923562):2.810324145,(83:18.2762555,((((57:2.201094618,58:2.201094618):6.717348279,59:8.918442897):6.370227432,60:15.28867033):1.622800716,((111:6.022038315,110:6.022038315):8.456199429,92:14.47823774):2.4332333):1.364784458):0.3033042583):1.244380764,(38:15.82981713,50:15.82981713):3.994123395):7.742180751,(((((195:5.…
	TREE * _STATE_2025000__ = [&R] (37:44.00770613,((((((((((84:17.31397926,85:17.31397926):2.154428782,(83:18.41962388,((((57:3.070107328,58:3.070107328):6.009710106,59:9.079817434):6.740745836,60:15.82056327):1.333517877,((111:6.719976291,110:6.719976291):8.442246736,92:15.16222303):1.991858119):1.265542731):1.048784166):1.408288454,(38:17.53681485,50:17.53681485):3.339881645):8.335819559,(((((195:…
	TREE * _STATE_2050000__ = [&R] (37:43.49397596,(91:43.04788604,((((((((((84:15.53297174,85:15.53297174):2.842104793,(83:18.15281485,((((57:2.897692353,58:2.897692353):6.587573314,59:9.485265667):5.473100295,60:14.95836596):2.784772589,((111:7.081173446,110:7.081173446):8.555459188,92:15.63663263):2.106505918):0.4096762992):0.2222616796):1.228440762,(38:15.15641513,50:15.15641513):4.447102165):7.9…
	TREE * _STATE_2075000__ = [&R] (37:42.912982,((106:11.14361776,105:11.14361776):31.27495952,(((((((((84:15.82520725,85:15.82520725):3.374523413,(83:18.39573966,((((57:2.557067274,58:2.557067274):7.20541745,59:9.762484724):5.849400558,60:15.61188528):1.540069355,((111:6.330653347,110:6.330653347):8.269183135,92:14.59983648):2.552118155):1.243785026):0.803991002):1.634977555,(38:15.28084302,50:15.2…
	TREE * _STATE_2100000__ = [&R] (37:41.84825143,(((108:37.34771131,((162:34.79784919,(30:31.14103263,(((187:11.87687785,188:11.87687785):3.330478375,186:15.20735623):1.688881567,(185:14.18553041,184:14.18553041):2.710707382):14.24479484):3.656816558):2.338738947,((((((84:15.21739868,85:15.21739868):3.198746575,(83:18.13917804,((((57:2.462278404,58:2.462278404):6.621891955,59:9.084170359):5.2167781…
	TREE * _STATE_2125000__ = [&R] (37:41.86693425,(91:41.16324572,((((108:35.91110852,(162:34.68785343,(30:31.61236038,(((187:12.0221261,188:12.0221261):2.619826708,186:14.64195281):1.442620463,(185:8.651425145,184:8.651425145):7.433148123):15.52778711):3.075493049):1.223255097):0.8921222119,((((((84:15.06743673,85:15.06743673):2.965548609,(83:17.10066005,((((57:2.073757697,58:2.073757697):7.1148803…
	TREE * _STATE_2150000__ = [&R] (37:42.14663146,((106:13.69560636,105:13.69560636):28.44274404,((((((((((84:16.4799081,85:16.4799081):2.714943435,(83:18.70362827,((((57:1.876938274,58:1.876938274):7.686931398,59:9.563869672):5.948205226,60:15.5120749):2.146901207,((111:5.762704077,110:5.762704077):8.565789761,92:14.32849384):3.330482266):1.044652166):0.4912232626):2.608883902,(38:16.19997559,50:16…
	TREE * _STATE_2175000__ = [&R] (37:42.86954978,(91:40.12521387,((106:10.80602309,105:10.80602309):29.10950153,(((((((((84:14.73066564,85:14.73066564):4.050352554,(83:18.45732803,((((57:1.54486587,58:1.54486587):7.982536789,59:9.527402658):5.832978796,60:15.36038145):2.380164047,((111:5.433214529,110:5.433214529):7.929867726,92:13.36308225):4.377463247):0.716782524):0.3236901673):2.220134513,(38:1…
	TREE * _STATE_2200000__ = [&R] (37:46.78509943,((106:6.60039878,105:6.60039878):36.40022402,(91:42.24323166,((((162:31.71136741,108:31.71136741):3.7844343,(30:33.29087823,((186:15.06071222,(187:11.97998871,188:11.97998871):3.080723511):1.405460302,(185:11.68376058,184:11.68376058):4.782411942):16.8247057):2.204923486):2.987307997,((((((84:17.90297044,85:17.90297044):0.7265477284,(83:18.26695142,(…
	TREE * _STATE_2225000__ = [&R] (37:42.19891332,(91:42.07331145,((106:8.264271767,105:8.264271767):33.21661748,((((162:29.06250325,108:29.06250325):4.968646611,(30:28.21193941,((186:12.88529552,(187:10.40019143,188:10.40019143):2.485104085):1.944771106,(185:8.898314781,184:8.898314781):5.931751843):13.38187279):5.819210449):2.534951536,((((((84:16.76681776,85:16.76681776):1.267529979,(83:17.558567…
	TREE * _STATE_2250000__ = [&R] (37:42.83574735,(((106:9.96614302,105:9.96614302):30.41866029,91:40.38480331):2.220367048,((((145:15.12434412,14:15.12434412):17.77359061,(((21:13.71607728,(((132:7.970613083,131:7.970613083):1.643788116,163:9.614401199):1.752339002,80:11.3667402):2.349337083):0.9025111756,103:14.61858846):1.180527415,(94:13.66626431,(40:6.420565066,39:6.420565066):7.245699242):2.13…
	TREE * _STATE_2275000__ = [&R] (37:42.74599677,(((106:9.875020611,105:9.875020611):32.33507889,((((162:31.95861806,108:31.95861806):3.786054099,(30:32.26324249,((186:12.93065493,(187:10.61135544,188:10.61135544):2.31929949):2.837183596,(185:10.648699,184:10.648699):5.119139526):16.49540396):3.481429668):2.525915369,((((((84:16.91258738,85:16.91258738):1.689940831,(83:18.11726592,((((57:2.20467879…
	TREE * _STATE_2300000__ = [&R] (37:43.57635182,((106:8.090651844,105:8.090651844):34.64650609,(((((162:31.66826226,108:31.66826226):4.515912133,(30:30.92140449,((186:14.20835321,(187:11.52310672,188:11.52310672):2.685246489):1.681215673,(185:11.71313218,184:11.71313218):4.176436698):15.03183561):5.262769903):1.479147659,((((((84:16.1224848,85:16.1224848):3.10362273,(83:18.26233851,((((57:2.150603…
	TREE * _STATE_2325000__ = [&R] (37:40.56694875,(((((162:30.83869304,108:30.83869304):3.509064828,(30:28.99763194,((186:13.35366593,(187:10.00254178,188:10.00254178):3.351124144):1.958542617,(185:11.21057396,184:11.21057396):4.10163459):13.6854234):5.350125928):1.494952902,((((((84:16.30201108,85:16.30201108):2.365876811,(83:18.54974999,((((57:2.2376529,58:2.2376529):6.505763113,59:8.743416013):5.…
	TREE * _STATE_2350000__ = [&R] (37:41.45142718,(((106:8.821439967,105:8.821439967):32.24786962,91:41.06930958):0.3740672135,((((162:26.19055838,108:26.19055838):6.228413995,(30:29.75736813,((186:10.89569022,(187:8.761595342,188:8.761595342):2.134094877):3.996041581,(185:10.91684943,184:10.91684943):3.974882373):14.86563633):2.661604252):2.775996327,((((((84:15.55904142,85:15.55904142):2.624308549…
	TREE * _STATE_2375000__ = [&R] (37:45.19428934,(((((162:29.1071542,108:29.1071542):4.775935595,(30:29.74029602,((186:13.52305551,(187:9.830308793,188:9.830308793):3.692746719):2.448197808,(185:10.27286368,184:10.27286368):5.698389639):13.7690427):4.142793777):1.623314208,((((((84:14.08200934,85:14.08200934):4.231394938,(83:17.86590693,((((57:2.08795816,58:2.08795816):6.384918441,59:8.472876601):6…
	TREE * _STATE_2400000__ = [&R] (37:43.24732446,((((((162:29.73801354,108:29.73801354):4.278753827,(30:30.06156099,((186:12.17828075,(187:9.876340446,188:9.876340446):2.301940299):3.352436906,(185:10.52105382,184:10.52105382):5.009663834):14.53084334):3.955206378):1.957931356,((((((84:15.77596856,85:15.77596856):3.383053559,(83:18.94437274,((((57:1.998184633,58:1.998184633):6.813194992,59:8.811379…
	TREE * _STATE_2425000__ = [&R] (37:42.77447136,((91:41.88329881,(106:12.80702814,105:12.80702814):29.07627067):0.7919389614,((((162:30.64029273,108:30.64029273):3.127733165,(30:31.16549148,((186:11.75275411,(187:10.16322266,188:10.16322266):1.589531448):2.900584381,(185:10.71657056,184:10.71657056):3.936767932):16.51215299):2.602534417):4.181737848,((((((84:16.20888989,85:16.20888989):3.205764452…
	TREE * _STATE_2450000__ = [&R] (37:40.46414233,((106:12.15109697,105:12.15109697):28.15081528,(((((162:30.17009803,108:30.17009803):2.806346777,(30:29.83997672,((186:12.68772787,(187:10.80469993,188:10.80469993):1.883027933):2.706230802,(185:10.47862965,184:10.47862965):4.915329014):14.44601805):3.136468086):2.840400117,((((((84:14.99298401,85:14.99298401):3.809127781,(83:18.15207421,((((57:2.438…
	TREE * _STATE_2475000__ = [&R] (37:40.45297643,((91:39.17648875,((((162:31.63499741,108:31.63499741):2.75398347,(30:29.32725906,((186:12.68933906,(187:10.23924667,188:10.23924667):2.450092384):2.384518678,(185:7.664486403,184:7.664486403):7.409371333):14.25340133):5.061721822):1.896468609,((((((84:15.91668409,85:15.91668409):1.842319248,(83:17.46083995,((((57:2.229690104,58:2.229690104):8.1430631…
	TREE * _STATE_2500000__ = [&R] (37:44.14285386,((91:40.83490166,((((162:33.01366314,108:33.01366314):0.5915246263,(30:30.81905775,((186:12.7240466,(187:11.05402186,188:11.05402186):1.670024737):3.649244346,(185:7.307832818,184:7.307832818):9.06545813):14.4457668):2.786130024):1.778264711,((((((84:15.67283147,85:15.67283147):2.337262629,(83:17.61410867,((((57:2.235076373,58:2.235076373):6.90605098…
	TREE * _STATE_2525000__ = [&R] (37:43.87250055,(((106:9.41655665,105:9.41655665):32.7846068,91:42.20116345):0.5339011527,((((162:29.56802903,108:29.56802903):5.153463406,(30:33.07484313,((186:14.53530449,(187:9.763176556,188:9.763176556):4.772127936):1.02857048,(185:8.330340063,184:8.330340063):7.233534909):17.51096816):1.646649303):1.677043905,((((((84:16.41716101,85:16.41716101):2.332299308,(83…
	TREE * _STATE_2550000__ = [&R] (37:43.17624308,((91:40.92865183,((((162:30.47613207,108:30.47613207):4.8265757,(30:30.14593829,((186:13.5909494,(187:10.21019508,188:10.21019508):3.380754328):1.00837835,(185:9.438337515,184:9.438337515):5.160990239):15.54661054):5.15676948):1.621982431,((((((84:13.82196109,85:13.82196109):4.814270263,(83:17.7086416,((((57:1.966361694,58:1.966361694):7.37165549,59:…
	TREE * _STATE_2575000__ = [&R] (37:45.454544,((106:15.46212596,105:15.46212596):28.54040647,(91:43.25964278,((((162:29.87923874,108:29.87923874):5.787297638,(30:33.37986421,((186:12.83140335,(187:10.36881956,188:10.36881956):2.462583799):2.667655096,(185:8.624900284,184:8.624900284):6.874158166):17.88080576):2.286672164):2.304201125,((((((84:14.91940958,85:14.91940958):4.060062843,(83:18.31324124…
	TREE * _STATE_2600000__ = [&R] (37:44.11851583,(((((162:33.51250936,108:33.51250936):1.482700734,(30:31.09176568,((186:13.72319477,(187:9.568063262,188:9.568063262):4.155131506):1.770871141,(185:10.52573489,184:10.52573489):4.968331015):15.59769977):3.903444409):1.680863691,((((((84:16.31690649,85:16.31690649):1.381623211,(83:17.1170794,((((57:2.905683293,58:2.905683293):6.032227227,59:8.93791052…
	TREE * _STATE_2625000__ = [&R] (37:42.36566399,((106:11.74043846,105:11.74043846):29.82954793,(91:39.95258701,((((162:34.09301722,(30:31.06260327,((186:12.87113392,(187:9.727420911,188:9.727420911):3.143713012):2.285172362,(185:9.637048736,184:9.637048736):5.519257548):15.90629699):3.030413942):2.080909629,((((((84:14.79760933,85:14.79760933):2.934195995,(83:17.31786675,((((57:1.852292528,58:1.85…
	TREE * _STATE_2650000__ = [&R] (37:42.94417578,(((((162:34.58199512,(30:31.08916794,((186:13.80883009,(187:10.27948002,188:10.27948002):3.529350076):2.679451406,(185:11.45797745,184:11.45797745):5.030304051):14.60088645):3.492827173):2.842036946,((((((84:16.67808668,85:16.67808668):1.9000892,(83:18.22886661,((((57:2.097972529,58:2.097972529):6.731733435,59:8.829705964):7.286758311,60:16.11646428)…
	TREE * _STATE_2675000__ = [&R] (37:41.578639,(((((30:34.38091386,(162:31.11998889,((186:13.37844669,(187:10.82284396,188:10.82284396):2.555602734):2.219726198,(185:11.00116725,184:11.00116725):4.597005637):15.521816):3.260924979):2.49814918,108:36.87906304):0.5091387106,((((((84:14.39249712,85:14.39249712):3.013179959,(83:17.21050419,((((57:2.796339806,58:2.796339806):6.616779701,59:9.413119507):…
	TREE * _STATE_2700000__ = [&R] (37:47.13069661,(((((30:34.87212262,((186:13.83202899,(187:11.25544099,188:11.25544099):2.576588007):2.998610886,(185:11.80990685,184:11.80990685):5.020733032):18.04148274):3.585247383,(162:36.50239625,108:36.50239625):1.954973754):1.689186888,((((((84:16.75581654,85:16.75581654):2.294443303,(83:18.79442724,((((57:3.271604185,58:3.271604185):6.744550012,59:10.016154…
	TREE * _STATE_2725000__ = [&R] (37:43.80725072,(((((30:32.11122967,((186:12.04734986,(187:10.13062761,188:10.13062761):1.916722248):2.667740976,(185:9.006119817,184:9.006119817):5.708971016):17.39613884):3.131535566,(162:33.62726047,108:33.62726047):1.615504769):2.720065938,((((((84:15.82958155,85:15.82958155):2.683187724,(83:18.10503211,((((57:2.889257591,58:2.889257591):6.956005547,59:9.8452631…
	TREE * _STATE_2750000__ = [&R] (37:43.52780944,(((106:11.35112112,105:11.35112112):30.86815063,91:42.21927175):0.993852071,((((30:33.32919959,((186:12.62542369,(187:9.810288954,188:9.810288954):2.815134739):3.744931664,(185:11.33687042,184:11.33687042):5.033484942):16.95884423):2.140922069,(162:32.19448526,108:32.19448526):3.275636393):2.819958825,((((((84:18.55885299,85:18.55885299):1.091117306,…
	TREE * _STATE_2775000__ = [&R] (37:42.11529984,((((((30:31.76167388,((186:12.94893077,(187:9.238072799,188:9.238072799):3.710857975):2.915841354,(185:10.94609145,184:10.94609145):4.918680682):15.89690175):2.654467169,(162:28.71593931,108:28.71593931):5.700201739):1.670598873,((((((84:16.29468911,85:16.29468911):1.762797603,(83:17.64283265,((((57:2.728996384,58:2.728996384):7.235217182,59:9.964213…
	TREE * _STATE_2800000__ = [&R] (37:43.68905789,((((((30:30.74036614,((186:14.05998191,(187:11.18350463,188:11.18350463):2.876477278):1.436519835,(185:9.850117696,184:9.850117696):5.646384051):15.24386439):4.651352463,(162:31.82072286,108:31.82072286):3.570995748):2.348385758,((((((84:16.07992727,85:16.07992727):2.778219353,(83:17.80554421,((((57:2.739320272,58:2.739320272):7.205458088,59:9.944778…
	TREE * _STATE_2825000__ = [&R] (37:43.24671641,(91:43.07788141,((106:8.268450945,105:8.268450945):32.23023173,((((30:31.5833342,((186:15.36437632,(187:11.23981837,188:11.23981837):4.124557948):0.337724578,(185:12.17715087,184:12.17715087):3.524950028):15.88123331):3.503575203,(162:30.76523078,108:30.76523078):4.321678626):2.434739128,((((((84:15.52815736,85:15.52815736):3.342199681,(83:17.1873419…
	TREE * _STATE_2850000__ = [&R] (37:43.14338452,((106:10.21925025,105:10.21925025):32.35872223,(((((30:32.03894008,((186:15.10441786,(187:11.44229576,188:11.44229576):3.662122101):1.48126601,(185:8.854330687,184:8.854330687):7.731353188):15.4532562):3.503948184,(162:32.37295442,108:32.37295442):3.169933837):1.833475966,((((((84:15.15803782,85:15.15803782):2.508472398,(83:17.44588637,((((57:2.71673…
	TREE * _STATE_2875000__ = [&R] (37:42.17547427,((((108:36.4267896,(162:34.4046805,(30:30.58890058,((186:14.07979388,(187:10.58933853,188:10.58933853):3.490455347):1.552143932,(185:12.34881197,184:12.34881197):3.283125844):14.95696277):3.815779921):2.022109094):1.294360214,((((((84:17.27849094,85:17.27849094):0.7149202374,(83:17.62747217,((((57:2.582010485,58:2.582010485):6.561881739,59:9.14389222…
	TREE * _STATE_2900000__ = [&R] (37:40.64478878,((91:38.27963067,(106:7.238736589,105:7.238736589):31.04089408):1.710113634,((((((((84:16.13683144,85:16.13683144):0.9708304398,(83:16.53644896,((((57:1.895420045,58:1.895420045):6.878750368,59:8.774170412):5.814952278,60:14.58912269):1.372366541,((111:4.941291126,110:4.941291126):8.638350446,92:13.57964157):2.38184766):0.5749597277):0.571212921):1.4…
	TREE * _STATE_2925000__ = [&R] (37:42.00310407,(((((((((84:16.49192124,85:16.49192124):1.289594242,(83:17.27816132,((((57:1.708357289,58:1.708357289):7.791879074,59:9.500236363):4.823770198,60:14.32400656):2.025131169,((111:6.908673349,110:6.908673349):8.277174967,92:15.18584832):1.163289413):0.9290235859):0.5033541641):1.894005886,(38:16.54425105,50:16.54425105):3.131270313):6.405233881,(((((195…
	TREE * _STATE_2950000__ = [&R] (37:39.89846038,(((((((((84:15.2649902,85:15.2649902):2.008510276,(83:16.72895742,((((57:1.486578428,58:1.486578428):7.227678765,59:8.714257193):5.51452715,60:14.22878434):1.746491499,((111:6.309985401,110:6.309985401):8.344460637,92:14.65444604):1.320829804):0.7536815829):0.5445430533):2.066767576,(38:16.24765571,50:16.24765571):3.092612349):6.787304278,(((((195:5.…
	TREE * _STATE_2975000__ = [&R] (37:39.78586537,(((106:17.41319681,105:17.41319681):21.45639433,91:38.86959114):0.4657100689,((108:35.5806146,(((((((84:16.15484226,85:16.15484226):1.911572614,(83:17.80411519,((((57:2.000478534,58:2.000478534):6.236008939,59:8.236487474):5.568550217,60:13.80503769):3.074744,((111:6.880535897,110:6.880535897):7.348020395,92:14.22855629):2.651225399):0.9243335039):0.…
	TREE * _STATE_3000000__ = [&R] (37:42.7298293,(((((162:33.79911164,(30:31.37920178,((186:15.22123482,(187:12.33584436,188:12.33584436):2.885390459):1.136637399,(185:10.81779553,184:10.81779553):5.540076693):15.02132956):2.419909858):3.707150552,(108:36.56721027,((((((84:16.9038415,85:16.9038415):2.190245055,(83:18.79401957,((((57:2.366173169,58:2.366173169):7.686923029,59:10.0530962):6.048277849,…
	TREE * _STATE_3025000__ = [&R] (37:42.64371818,(91:42.50634273,((106:12.04075465,105:12.04075465):30.22215618,((108:37.7692049,((162:34.07163486,(30:31.54125511,((186:15.66906303,(187:12.62255543,188:12.62255543):3.0465076):1.139011984,(185:11.05145219,184:11.05145219):5.756622827):14.7331801):2.530379745):2.812247639,((((((84:17.24058891,85:17.24058891):2.46887861,(83:18.81263779,((((57:2.500135…
	TREE * _STATE_3050000__ = [&R] (37:40.8546806,(((((((((84:15.66141295,85:15.66141295):2.771126431,(83:18.05557781,((((57:1.981641275,58:1.981641275):6.88050636,59:8.862147635):6.8997546,60:15.76190224):1.726820391,((111:6.513423389,110:6.513423389):7.000457506,92:13.5138809):3.974841732):0.5668551799):0.3769615744):1.388362511,(38:15.35457648,50:15.35457648):4.466325408):8.11817728,(((((195:5.556…
	TREE * _STATE_3075000__ = [&R] (37:43.60350075,((106:13.01344344,105:13.01344344):28.81800026,(91:41.76049528,((108:37.91076178,((30:33.07350753,(162:30.7598479,((186:13.33961198,(187:10.99004057,188:10.99004057):2.349571419):1.846448785,(185:10.89133117,184:10.89133117):4.294729598):15.57378713):2.313659627):3.960957057,((((((84:16.7626485,85:16.7626485):2.273487125,(83:18.4973319,((((57:1.90695…
	TREE * _STATE_3100000__ = [&R] (37:42.21530481,(((108:36.18953167,((162:31.72013627,(30:29.86678587,((186:14.86218999,(185:9.313281486,184:9.313281486):5.548908501):0.6549968359,(187:10.29201934,188:10.29201934):5.225167483):14.34959905):1.8533504):3.78613243,((((((84:14.78405476,85:14.78405476):3.249944749,(83:17.74330246,((((57:2.020631146,58:2.020631146):6.403679373,59:8.424310519):5.887528114…
	TREE * _STATE_3125000__ = [&R] (37:42.21775321,(((106:12.22129972,105:12.22129972):28.00505118,((108:37.90427714,((162:33.97296002,(30:31.41837414,((186:14.5176034,(187:13.12360738,188:13.12360738):1.393996016):0.9115115722,(185:9.833012094,184:9.833012094):5.596102875):15.98925917):2.554585881):2.9819163,((((((84:15.6296536,85:15.6296536):2.560517609,(83:17.53499451,((((57:2.245401158,58:2.24540…
	TREE * _STATE_3150000__ = [&R] (37:44.08146828,((106:12.16183861,105:12.16183861):30.04852042,((((108:36.49578252,(162:34.77321375,(30:30.64441232,((186:15.92839155,(187:12.0099016,188:12.0099016):3.918489949):1.162419574,(185:10.25977586,184:10.25977586):6.831035262):13.5536012):4.128801427):1.722568768):2.023032381,((((((84:16.92614667,85:16.92614667):2.135643991,(83:18.77026444,((((57:2.465468…
	TREE * _STATE_3175000__ = [&R] (37:42.44349217,((((((((((84:18.15631139,85:18.15631139):0.9950767556,(83:18.75142148,((((57:2.663601809,58:2.663601809):5.161031621,59:7.82463343):6.215836698,60:14.04047013):2.894741474,((111:6.319375239,110:6.319375239):8.276363109,92:14.59573835):2.339473254):1.816209883):0.399966662):0.9595022987,(38:17.70362012,50:17.70362012):2.407270321):6.857926066,(((((195…
	TREE * _STATE_3200000__ = [&R] (37:43.8854087,((((((((((84:13.80953802,85:13.80953802):4.727332636,(83:18.41739887,((((57:2.560970805,58:2.560970805):7.206840131,59:9.767810936):4.41500636,60:14.1828173):2.233656447,((111:6.870117631,110:6.870117631):7.38088817,92:14.2510058):2.165467943):2.000925126):0.1194717867):1.557131063,(38:17.04193115,50:17.04193115):3.052070569):8.536214161,(((((195:5.55…
	TREE * _STATE_3225000__ = [&R] (37:47.3708725,(91:46.85025433,((106:12.86170241,105:12.86170241):31.98319088,(((((((((84:17.99231707,85:17.99231707):2.35584996,(83:20.04846341,((((57:2.225616472,58:2.225616472):7.052413447,59:9.278029918):8.074499048,60:17.35252897):1.458430585,((111:7.164293043,110:7.164293043):10.16460455,92:17.32889759):1.482061958):1.237503855):0.2997036229):2.328949503,(38:1…
	TREE * _STATE_3250000__ = [&R] (37:44.01690456,(((((((((((84:16.41138469,85:16.41138469):1.494311146,(83:17.15444357,((((57:1.808575077,58:1.808575077):9.025592327,59:10.8341674):3.952774771,60:14.78694218):1.644066301,((111:6.646370147,110:6.646370147):5.72073716,92:12.36710731):4.06390117):0.7234350936):0.7512522627):2.186441175,(38:15.47201339,50:15.47201339):4.620123614):7.767584172,(((((195:…
	TREE * _STATE_3275000__ = [&R] (37:44.6074705,((106:11.23769669,105:11.23769669):32.85115563,(91:42.88543426,(((108:37.33149315,(162:36.78291038,(30:33.62236969,((186:13.73276437,(187:9.771255277,188:9.771255277):3.961509093):2.871731855,(185:12.81986662,184:12.81986662):3.784629606):17.01787347):3.160540689):0.5485827698):1.270563416,((((((84:15.07578292,85:15.07578292):3.829275385,(83:17.590861…
	TREE * _STATE_3300000__ = [&R] (37:43.17996851,(91:43.16466359,((106:11.68171294,105:11.68171294):30.94143743,((108:39.22051697,((162:34.36030555,(30:32.85610619,((186:12.30698511,(187:9.736646857,188:9.736646857):2.570338251):4.058303378,(185:10.50561423,184:10.50561423):5.85967426):16.49081771):1.504199354):4.030640589,((((((84:16.86040119,85:16.86040119):3.184888001,(83:18.24198475,((((57:2.55…
	TREE * _STATE_3325000__ = [&R] (37:44.91211968,(((106:11.07509563,105:11.07509563):32.02459108,91:43.09968671):1.417952986,(((108:38.46328322,(162:36.98492719,(30:35.26288627,((186:16.12586633,(187:12.15834153,188:12.15834153):3.9675248):0.7210446096,(185:12.34600676,184:12.34600676):4.500904178):18.41597533):1.722040928):1.478356024):1.238791104,((((((84:15.27343941,85:15.27343941):3.006965913,(…
	TREE * _STATE_3350000__ = [&R] (37:43.24703691,(((((108:36.9718241,((((((84:15.97652526,85:15.97652526):1.108397472,(83:16.65770409,((((57:1.54279089,58:1.54279089):8.157446206,59:9.700237097):4.831776726,60:14.53201382):1.222625269,((111:5.569762873,110:5.569762873):8.144547501,92:13.71431037):2.040328717):0.903064999):0.4272186377):1.52853355,(38:15.86497307,50:15.86497307):2.748483207):9.51105…
	TREE * _STATE_3375000__ = [&R] (37:41.46214623,((91:40.11536976,(106:12.93768362,105:12.93768362):27.17768615):1.177015037,((((((((84:13.43979304,85:13.43979304):3.306689418,(83:16.09566406,((((57:1.494399304,58:1.494399304):7.402614001,59:8.897013305):4.683276926,60:13.58029023):1.569274305,((111:4.729581513,110:4.729581513):9.104448728,92:13.83403024):1.315534295):0.9460995222):0.6508184003):1.…
	TREE * _STATE_3400000__ = [&R] (37:45.39694591,(((((((((84:17.04866409,85:17.04866409):1.968142404,(((((57:2.404057698,58:2.404057698):7.885982491,59:10.29004019):5.958644795,60:16.24868498):1.628482412,((111:5.536433863,110:5.536433863):9.458638164,92:14.99507203):2.882095369):0.8472465894,83:18.72441399):0.2923925095):1.624432319,(38:14.7305951,50:14.7305951):5.910643716):11.216035,(((((195:5.7…
	TREE * _STATE_3425000__ = [&R] (37:41.85500469,(((((((((84:14.19057998,85:14.19057998):3.241679383,(((((57:2.243729447,58:2.243729447):8.419147873,59:10.66287732):4.265125353,60:14.92800267):1.921530898,((111:5.174004989,110:5.174004989):8.739991057,92:13.91399605):2.935537525):0.3525983185,83:17.20213189):0.2301274701):1.396842559,(38:13.74489298,50:13.74489298):5.084208937):9.992185516,(((((195…
	TREE * _STATE_3450000__ = [&R] (37:43.58296843,(((108:37.51342464,((162:34.05522107,(30:31.23599785,((186:14.78703275,(187:10.8646192,188:10.8646192):3.922413554):1.516944118,(185:8.876293439,184:8.876293439):7.427683431):14.93202098):2.819223217):2.560523918,((((((84:15.63864326,85:15.63864326):2.138826294,(((((57:1.915074141,58:1.915074141):8.405773643,59:10.32084778):5.121863038,60:15.44271082…
	TREE * _STATE_3475000__ = [&R] (37:41.67708118,(((108:36.59314248,((162:32.10141062,(30:29.95053381,((186:15.00033331,(187:11.43240169,188:11.43240169):3.567931627):0.6733574895,(185:11.69170887,184:11.69170887):3.98198193):14.27684301):2.150876803):3.786199642,((((((84:14.516323,85:14.516323):2.377496803,(((((57:2.669872701,58:2.669872701):7.378435623,59:10.04830832):4.06883827,60:14.11714659):1…
	TREE * _STATE_3500000__ = [&R] (37:43.76705188,(((((((((84:16.6359825,85:16.6359825):1.671942304,(((((57:2.10205526,58:2.10205526):8.699695348,59:10.80175061):4.707501643,60:15.50925225):1.196170337,((111:6.251724238,110:6.251724238):7.163668038,92:13.41539228):3.290030312):1.387430672,83:18.09285326):0.2150715403):1.65831364,(38:17.02584639,50:17.02584639):2.940392053):10.0376424,(((((195:5.8221…
	TREE * _STATE_3525000__ = [&R] (37:46.38488217,(((((((((84:16.52426463,85:16.52426463):2.522302584,(((((57:2.085173188,58:2.085173188):7.651645564,59:9.736818752):5.08968245,60:14.8265012):2.587057223,((111:6.561727716,110:6.561727716):8.162385127,92:14.72411284):2.689445582):0.6690584851,83:18.08261691):0.9639503015):1.583681412,(38:15.72461867,50:15.72461867):4.905629957):9.129498674,(((((195:6…
	TREE * _STATE_3550000__ = [&R] (37:43.31862167,((106:8.649548451,105:8.649548451):33.82128053,(((((((((84:15.73438926,85:15.73438926):2.160886101,(((((57:2.520333363,58:2.520333363):6.733103168,59:9.253436531):5.315560904,60:14.56899743):1.671713938,((111:6.425030898,110:6.425030898):7.338501188,92:13.76353209):2.477179286):1.081673804,83:17.32238518):0.572890188):1.786321834,(38:16.47500898,50:1…
	TREE * _STATE_3575000__ = [&R] (37:46.86229311,((106:10.73359265,105:10.73359265):33.57001891,((((162:34.31936045,(30:33.30682757,((186:15.41124865,(187:13.07457078,188:13.07457078):2.336677876):1.751339637,(185:10.43438618,184:10.43438618):6.728202109):16.14423928):1.012532881):3.670935441,(((((((84:16.8011648,85:16.8011648):1.97721782,(((((57:3.850035871,58:3.850035871):5.418401738,59:9.2684376…
	TREE * _STATE_3600000__ = [&R] (37:42.64834318,((106:12.89078106,105:12.89078106):29.49884967,(91:39.91380143,((108:35.29654637,(((((((84:14.53383868,85:14.53383868):3.54716794,(((((57:3.532677993,58:3.532677993):6.303567555,59:9.836245548):4.469184942,60:14.30543049):2.046281621,((111:6.598836021,110:6.598836021):7.848107186,92:14.44694321):1.904768904):1.249103439,83:17.60081555):0.4801910709):…
	TREE * _STATE_3625000__ = [&R] (37:42.86779385,(((106:11.58834317,105:11.58834317):29.10565604,91:40.69399921):0.1136465943,((((((((84:17.27995852,85:17.27995852):1.465758407,(((((57:1.995224502,58:1.995224502):7.145725249,59:9.140949751):4.812393278,60:13.95334303):2.790065365,((111:5.07853205,110:5.07853205):8.588826968,92:13.66735902):3.076049376):1.469936671,83:18.21334507):0.5323718639):0.77…
	TREE * _STATE_3650000__ = [&R] (37:42.27535345,(((((((((84:15.59771651,85:15.59771651):3.969490745,(((((57:1.918738462,58:1.918738462):7.987039789,59:9.905778251):7.218731129,60:17.12450938):1.118791288,((111:5.321179183,110:5.321179183):9.243819194,92:14.56499838):3.678302292):0.352400147,83:18.59570082):0.97150644):1.854981985,(38:17.15996443,50:17.15996443):4.262224807):5.852602804,(((((195:6.…
	TREE * _STATE_3675000__ = [&R] (37:39.38664903,((91:34.50642355,(106:13.1113707,105:13.1113707):21.39505285):4.003915463,((108:33.07703031,(((((((84:15.09208107,85:15.09208107):2.657667138,(((((57:1.899069897,58:1.899069897):6.557257812,59:8.456327708):5.733868672,60:14.19019638):1.781803746,((111:5.297002409,110:5.297002409):8.173790893,92:13.4707933):2.501206825):0.893653194,83:16.86565332):0.8…
	TREE * _STATE_3700000__ = [&R] (37:44.09859705,((91:38.50675894,(106:12.47387947,105:12.47387947):26.03287947):2.358854134,(((162:33.46057309,(30:31.07697133,((186:13.21031821,(187:10.59514342,188:10.59514342):2.615174788):1.411971372,(185:7.832337219,184:7.832337219):6.789952361):16.45468175):2.383601764):2.624588758,(108:35.35979759,((((((84:17.04757651,85:17.04757651):1.435441301,(((((57:2.032…
	TREE * _STATE_3725000__ = [&R] (37:40.08054443,((((108:36.64920478,(((((((84:17.24498402,85:17.24498402):1.093616524,(((((57:1.707349673,58:1.707349673):7.505893757,59:9.21324343):5.801893028,60:15.01513646):2.234707184,((111:5.63426186,110:5.63426186):7.709661741,92:13.3439236):3.905920042):0.7253125339,83:17.97515618):0.363444367):1.569826494,(38:16.2902429,50:16.2902429):3.618184139):8.7763781…
	TREE * _STATE_3750000__ = [&R] (37:41.58752836,(((106:12.8651403,105:12.8651403):25.04663132,91:37.91177162):2.427941766,((108:37.8100543,(((((((84:17.13492342,85:17.13492342):2.065259977,(((((57:1.951907917,58:1.951907917):7.517090369,59:9.468998286):5.332400108,60:14.80139839):2.693057769,((111:5.320619009,110:5.320619009):10.268122,92:15.58874101):1.905715152):0.5887702107,83:18.08322637):1.11…
	TREE * _STATE_3775000__ = [&R] (37:44.17850001,(((106:13.5293985,105:13.5293985):29.27748081,91:42.80687931):1.185379739,((108:38.800233,(((((((84:17.34977063,85:17.34977063):2.071377789,(((((57:1.767225644,58:1.767225644):8.215608627,59:9.982834271):7.50719188,60:17.49002615):0.3661907078,((111:6.317238524,110:6.317238524):9.479679882,92:15.79691841):2.059298453):0.7723947024,83:18.62861156):0.7…
	TREE * _STATE_3800000__ = [&R] (37:44.46044884,((91:41.41730178,(((((((((84:16.60529658,85:16.60529658):1.839211852,(((((57:1.813829971,58:1.813829971):6.072094572,59:7.885924543):7.341795334,60:15.22771988):1.494048416,((111:5.758144885,110:5.758144885):9.085264196,92:14.84340908):1.878359212):1.007221979,83:17.72899027):0.7155181607):2.881555052,(38:16.03489238,50:16.03489238):5.291171108):6.72…
	TREE * _STATE_3825000__ = [&R] (37:42.49786674,((91:41.64252814,((((162:28.28102195,108:28.28102195):7.368357271,(30:31.1319331,((186:12.08809874,(187:9.588123467,188:9.588123467):2.49997527):1.372737086,(185:8.261397363,184:8.261397363):5.19943846):17.67109727):4.517446119):1.287568711,((((((84:14.33148336,85:14.33148336):4.453006871,(((((57:2.01164033,58:2.01164033):7.474324217,59:9.485964548):…
	TREE * _STATE_3850000__ = [&R] (37:46.35690064,((91:44.24979035,((((162:29.63552132,108:29.63552132):5.459589455,(30:31.01923818,((186:11.46681965,(187:9.747452351,188:9.747452351):1.719367297):2.636321723,(185:9.665148748,184:9.665148748):4.437992623):16.91609681):4.075872602):3.525178886,((((((84:17.49031118,85:17.49031118):2.608430774,(((((57:2.253563087,58:2.253563087):9.309565837,59:11.56312…
	TREE * _STATE_3875000__ = [&R] (37:41.75169456,((91:39.24938513,((((162:29.14512575,108:29.14512575):3.822621065,(30:27.77030027,((186:10.55912727,(187:8.533155479,188:8.533155479):2.025971794):1.580356572,(185:9.120054374,184:9.120054374):3.019429471):15.63081643):5.197446536):2.34220899,((((((84:16.96505321,85:16.96505321):0.879559857,(((((57:2.228803556,58:2.228803556):5.982930304,59:8.2117338…
	TREE * _STATE_3900000__ = [&R] (37:43.06834135,((91:42.3596641,((((162:29.09204049,108:29.09204049):7.224196749,(30:32.61067329,((186:12.17029326,(187:9.102031494,188:9.102031494):3.068261764):2.553946861,(185:9.522757253,184:9.522757253):5.201482866):17.88643317):3.705563942):2.28774878,((((((84:16.75555687,85:16.75555687):3.363411807,(((((57:2.195981502,58:2.195981502):6.76083674,59:8.956818242…
	TREE * _STATE_3925000__ = [&R] (37:43.20966066,(((106:11.02370857,105:11.02370857):29.98660706,91:41.01031563):2.029110299,((((162:29.49005608,108:29.49005608):5.989550712,(30:31.74730173,((186:12.4525709,(187:8.225510494,188:8.225510494):4.227060411):2.564364893,(185:9.298751912,184:9.298751912):5.718183886):16.73036594):3.732305062):3.684210011,((((((84:15.59979612,85:15.59979612):3.244478731,(…
	TREE * _STATE_3950000__ = [&R] (37:41.6372079,(((((162:28.36322417,108:28.36322417):5.984942672,(30:30.52224442,((186:13.76442956,(187:11.79227792,188:11.79227792):1.972151641):1.816197874,(185:12.26358224,184:12.26358224):3.317045188):14.94161699):3.825922417):2.849240028,((((((84:15.68775811,85:15.68775811):2.842385401,(((((57:1.804108325,58:1.804108325):7.597489123,59:9.401597448):5.235534821,…
	TREE * _STATE_3975000__ = [&R] (37:41.74543362,(((((162:33.41427555,(30:31.27864222,((186:12.82150762,(187:10.56920305,188:10.56920305):2.252304572):2.719858923,(185:9.058679586,184:9.058679586):6.482686958):15.73727568):2.135633327):1.674190408,108:35.08846596):2.115267377,((((((84:15.43876223,85:15.43876223):2.484744224,(((((57:2.980885045,58:2.980885045):6.6663096,59:9.647194645):5.571248714,6…
	TREE * _STATE_4000000__ = [&R] (37:41.40934491,(((((162:33.83560044,(30:30.76776901,((186:12.93715829,(187:9.936641093,188:9.936641093):3.000517201):1.76964949,(185:9.223349339,184:9.223349339):5.483458445):16.06096123):3.067831428):1.37991807,108:35.21551851):2.706635031,(((((83:18.08542965,(((((57:2.894437475,58:2.894437475):8.182509106,59:11.07694658):5.075163909,60:16.15211049):0.7461731676,(…
	TREE * _STATE_4025000__ = [&R] (37:41.25153789,(((((162:31.87900747,(30:30.29567544,((186:13.03902617,(187:11.54290777,188:11.54290777):1.496118408):1.831656608,(185:9.145143617,184:9.145143617):5.725539167):15.42499265):1.58333203):3.584380761,108:35.46338823):1.309907089,((((((84:15.69985282,85:15.69985282):2.362036458,(((((57:1.777880688,58:1.777880688):7.530148479,59:9.308029167):3.686906689,…
	TREE * _STATE_4050000__ = [&R] (37:40.73168856,(((((162:32.72605599,(30:28.74494303,((186:12.33905692,(187:10.14875629,188:10.14875629):2.190300628):4.800504918,(185:9.559387262,184:9.559387262):7.580174578):11.60538119):3.981112964):3.227726611,108:35.9537826):0.5823938844,((((((84:13.93103484,85:13.93103484):3.284262264,(((((57:2.085389874,58:2.085389874):5.990916201,59:8.076306075):5.980070979…
	TREE * _STATE_4075000__ = [&R] (37:42.85168996,((((((162:33.89450149,(30:31.66753426,((186:11.85599324,(187:10.38819706,188:10.38819706):1.467796179):2.668847901,(185:8.424097369,184:8.424097369):6.100743776):17.14269312):2.226967222):2.774760121,108:36.66926161):1.964277928,((((((84:13.76151455,85:13.76151455):3.761931223,(((((57:2.081102501,58:2.081102501):6.836364,59:8.917466501):5.069614505,6…
	TREE * _STATE_4100000__ = [&R] (37:40.18947235,((91:37.79555093,(106:11.58513864,105:11.58513864):26.21041229):1.332897083,((((162:31.29608781,108:31.29608781):2.310843839,(30:30.3867213,((186:12.14496774,(187:9.551178476,188:9.551178476):2.593789261):2.12300754,(185:7.930608015,184:7.930608015):6.337367262):16.11874602):3.220210351):2.373789538,(((((((((57:1.943876855,58:1.943876855):5.730406612…
	TREE * _STATE_4125000__ = [&R] (37:42.5547728,(((106:12.49662548,105:12.49662548):28.08912824,((((162:30.34309674,108:30.34309674):2.638848613,(30:30.05818209,((186:12.58740614,(187:10.22014467,188:10.22014467):2.367261463):2.500183618,(185:10.00891546,184:10.00891546):5.078674299):14.97059234):2.923763257):2.864063678,(((45:21.81494828,(170:0.5113434455,171:0.5113434455):21.30360483):4.491522442…
	TREE * _STATE_4150000__ = [&R] (37:47.76620962,((91:42.34508816,(((((((((84:15.76692957,85:15.76692957):1.996190317,(((((57:1.88989866,58:1.88989866):7.517167692,59:9.407066352):5.212427604,60:14.61949396):1.822971939,((111:5.781892415,110:5.781892415):8.115430997,92:13.89732341):2.545142484):1.093663766,83:17.53612966):0.2269902256):2.871800856,(38:14.74676995,50:14.74676995):5.888150794):6.7615…
	TREE * _STATE_4175000__ = [&R] (37:48.93599341,((((((162:33.53222868,(30:31.26560018,((186:14.28587559,(187:11.30073094,188:11.30073094):2.985144655):0.9617498297,(185:10.73655774,184:10.73655774):4.511067684):16.01797476):2.266628502):3.937930497,108:37.47015918):1.733218731,((((((84:15.91581994,85:15.91581994):1.892440508,(((((57:2.204118131,58:2.204118131):7.840935168,59:10.0450533):4.71944037…
	TREE * _STATE_4200000__ = [&R] (37:47.77640726,((91:44.31624545,(106:9.385572813,105:9.385572813):34.93067264):1.209916426,((((((((84:15.45476374,85:15.45476374):1.886083105,(((((57:1.912626929,58:1.912626929):8.110985783,59:10.02361271):4.223441922,60:14.24705463):1.459446766,((111:6.463597432,110:6.463597432):6.108653605,92:12.57225104):3.134250363):0.695622236,83:16.40212364):0.9387232105):1.3…
	TREE * _STATE_4225000__ = [&R] (37:46.2806332,((91:44.28594235,(106:10.90568552,105:10.90568552):33.38025683):1.019043219,((108:39.83427495,(((((((84:14.24420231,85:14.24420231):3.160881908,(((((57:1.886208861,58:1.886208861):6.815178777,59:8.701387638):5.965281263,60:14.6666689):1.248595706,((111:5.657342941,110:5.657342941):7.332367227,92:12.98971017):2.925554439):0.8359768862,83:16.75124149):0…
	TREE * _STATE_4250000__ = [&R] (37:44.46047777,((91:42.77749516,(106:12.05525883,105:12.05525883):30.72223633):1.246453374,((108:38.67815963,(((((((84:14.03829495,85:14.03829495):3.853476443,(((((57:2.678902741,58:2.678902741):6.742917024,59:9.421819765):5.878642586,60:15.30046235):1.075513338,((111:5.859324815,110:5.859324815):7.178929816,92:13.03825463):3.337721057):0.988102958,83:17.36407865):…
	TREE * _STATE_4275000__ = [&R] (37:41.32276291,(((106:12.02708302,105:12.02708302):28.5014976,(((162:32.79729207,(30:29.12893956,((186:12.69051772,(187:10.19852489,188:10.19852489):2.49199283):2.762486278,(185:8.912754636,184:8.912754636):6.540249364):13.67593556):3.668352511):2.915369357,(((((((84:14.23796324,85:14.23796324):2.0960563,(((((57:1.898485055,58:1.898485055):7.63502095,59:9.533506005…
	TREE * _STATE_4300000__ = [&R] (37:42.31803181,(((106:11.93128209,105:11.93128209):29.02737005,((((((((84:13.38797745,85:13.38797745):3.619833629,(((((57:2.066836966,58:2.066836966):7.862765009,59:9.929601974):5.299206114,60:15.22880809):1.070893678,((111:5.335037399,110:5.335037399):7.245164256,92:12.58020165):3.719500113):0.4741731218,83:16.77387489):0.2339361855):1.824503853,(38:15.51999274,50…
	TREE * _STATE_4325000__ = [&R] (37:41.53183849,((((((((((84:15.6898424,85:15.6898424):1.402347546,(((((57:1.899767847,58:1.899767847):7.63967319,59:9.539441037):4.704533588,60:14.24397463):2.114501992,((111:6.286837717,110:6.286837717):7.898845342,92:14.18568306):2.172793559):0.4929045214,83:16.85138114):0.2408088085):1.32062218,(38:13.31035297,50:13.31035297):5.102459161):8.900944301,(((((195:5.…
	TREE * _STATE_4350000__ = [&R] (37:48.50767819,((106:12.81157295,105:12.81157295):34.15363834,(91:46.56933023,((((((((84:16.35053899,85:16.35053899):2.039482938,(((((57:2.66046129,58:2.66046129):6.813273394,59:9.473734684):5.768574632,60:15.24230932):1.631271949,((111:6.09237532,110:6.09237532):8.64607288,92:14.7384482):2.135133065):0.7440832021,83:17.61766447):0.7723574569):1.616211136,(38:17.05…
	TREE * _STATE_4375000__ = [&R] (37:46.0953674,((((((((((24:6.373537029,25:6.373537029):26.17193325,(2:13.90325516,((7:5.814663996,5:5.814663996):7.785983281,(6:8.735965799,(4:6.512243083,3:6.512243083):2.223722716):4.864681478):0.3026078881):18.64221511):4.529491262,78:37.07496154):0.674755966,(((139:29.99507825,((112:23.51717412,(55:15.49232049,56:15.49232049):8.024853634):3.821613531,(22:18.772…
	TREE * _STATE_4400000__ = [&R] (37:41.92966472,(((106:11.26496912,105:11.26496912):29.71812668,91:40.9830958):0.8898249123,((((((((24:5.977835523,25:5.977835523):24.45435025,(2:13.40845301,((7:5.71779641,5:5.71779641):6.400677491,(6:7.329129336,(4:5.369674762,3:5.369674762):1.959454573):4.789344565):1.289979107):17.02373276):1.759804501,(((70:17.45636885,(104:12.72127327,44:12.72127327):4.7350955…
	TREE * _STATE_4425000__ = [&R] (37:40.63981478,((((((((((24:5.018062774,25:5.018062774):26.01446034,(2:12.71919759,((7:4.096035768,5:4.096035768):8.369083807,(6:8.392507018,(4:6.18588786,3:6.18588786):2.206619158):4.072612558):0.2540780159):18.31332552):1.475259618,78:32.50778273):0.05547873388,(((139:27.32104632,((112:20.88315258,(55:12.81476881,56:12.81476881):8.068383774):1.756783866,(22:15.40…
	TREE * _STATE_4450000__ = [&R] (37:42.05007637,((91:40.21474868,(106:10.36350018,105:10.36350018):29.8512485):1.550915393,(((((78:34.37367136,((((24:5.691293044,25:5.691293044):26.20124541,(2:13.65219805,((7:4.600633427,5:4.600633427):7.965484298,(6:8.417619223,(4:6.575047533,3:6.575047533):1.842571691):4.148498502):1.086080328):18.2403404):1.796997493,((139:26.61144744,((112:19.36365035,(55:13.4…
	TREE * _STATE_4475000__ = [&R] (37:42.80320691,((((((((((24:5.845356638,25:5.845356638):24.6862791,(2:14.88187171,((7:4.313585278,5:4.313585278):9.313199487,(6:8.635115919,(4:6.894663557,3:6.894663557):1.740452362):4.991668845):1.255086944):15.64976403):3.333365824,((139:26.30574681,((112:18.53098224,(55:12.53939575,56:12.53939575):5.991586498):5.141466539,(22:19.0765927,20:19.0765927):4.59585608…
	TREE * _STATE_4500000__ = [&R] (37:40.85625493,(((106:14.07716108,105:14.07716108):25.2213501,91:39.29851118):0.3361043855,((((((((139:27.95623443,((112:19.97794096,(55:13.59542947,56:13.59542947):6.382511492):3.355756597,(22:18.38986399,20:18.38986399):4.94383357):4.622536873):4.204707621,((((9:8.043772299,(8:0.577811676,10:0.577811676):7.465960623):17.56684822,31:25.61062052):3.152739583,(((121…
	TREE * _STATE_4525000__ = [&R] (37:41.54962182,(((106:14.48278861,105:14.48278861):25.21849477,91:39.70128338):1.607133756,(((((78:33.21836898,((((24:5.117242904,25:5.117242904):24.93743184,((7:4.462990921,5:4.462990921):10.69400545,(2:13.60497725,(6:9.196252193,(4:7.402989107,3:7.402989107):1.793263086):4.408725055):1.552019123):14.89767837):2.275924698,(((((179:9.347441801,(182:9.024849112,(178…
	TREE * _STATE_4550000__ = [&R] (37:41.79531623,(((106:14.97051224,105:14.97051224):23.64907139,91:38.61958363):1.095170838,((((((78:33.29319953,(((139:28.42466406,((112:22.02444367,(55:13.50543832,56:13.50543832):8.519005349):2.004467436,(22:17.91204786,20:17.91204786):6.116863244):4.39575296):3.757622524,((((9:10.75406266,(8:0.5203151326,10:0.5203151326):10.23374753):15.77827056,31:26.53233323):…
	TREE * _STATE_4575000__ = [&R] (37:41.2385967,((((((((((24:6.100550619,25:6.100550619):23.17501726,(2:14.2124325,((7:3.793339357,5:3.793339357):8.842553322,(6:10.37033622,(4:6.870157209,3:6.870157209):3.50017901):2.26555646):1.576539817):15.06313539):2.432650721,78:31.7082186):0.9814865322,(((((((179:7.416137789,182:7.416137789):1.907723129,(178:6.126674859,(180:1.631242116,181:1.631242116):4.495…
	TREE * _STATE_4600000__ = [&R] (37:40.77816874,(((106:11.93070415,105:11.93070415):27.85327522,(((((((((24:5.856529466,25:5.856529466):22.86798057,(2:14.19610233,((7:4.022904592,5:4.022904592):9.076475318,(6:8.166557929,(4:7.004112588,3:7.004112588):1.162445341):4.932821981):1.096722419):14.52840771):3.257716286,78:31.98222633):0.5699494042,((139:27.42971098,((112:21.39629011,(55:13.44406896,56:1…
	TREE * _STATE_4625000__ = [&R] (37:42.50679353,((91:41.37158204,(106:12.33368825,105:12.33368825):29.0378938):0.8128135267,((((((((139:29.48377521,((112:20.78229523,(55:14.27964458,56:14.27964458):6.502650654):3.682465103,(22:19.21573584,20:19.21573584):5.249024493):5.019014876):3.697846128,((((9:10.46333863,(8:0.717175832,10:0.717175832):9.746162803):16.3584569,31:26.82179554):3.776503686,(((121…
	TREE * _STATE_4650000__ = [&R] (37:41.99687545,((106:12.24235035,105:12.24235035):29.64838408,(((((((((139:30.16352562,((112:21.83059218,(55:10.51891777,56:10.51891777):11.3116744):2.668980063,(22:21.75913982,20:21.75913982):2.740432417):5.663953384):2.234081066,((((((121:7.979848465,113:7.979848465):9.139505355,(118:15.38449486,((124:6.176310674,(((115:1.693156129,122:1.693156129):0.5463055605,1…
	TREE * _STATE_4675000__ = [&R] (37:43.08082827,((((((((((24:5.907656655,25:5.907656655):22.83214605,(2:13.71162448,((7:5.053837497,5:5.053837497):8.235009787,(6:7.375200872,(4:6.138622756,3:6.138622756):1.236578116):5.913646412):0.4227771952):15.02817822):3.052439876,((((((179:8.412379379,182:8.412379379):1.09331766,(178:6.76987958,(180:1.603785264,181:1.603785264):5.166094316):2.735817459):4.993…
	TREE * _STATE_4700000__ = [&R] (37:38.24981105,(((((((78:30.50813433,((139:25.10998068,((112:20.70375965,(55:14.38756535,56:14.38756535):6.316194301):1.56859105,(22:17.12235128,20:17.12235128):5.149999419):2.837629977):4.585625617,((((9:8.702941416,(8:0.339555904,10:0.339555904):8.363385512):16.67450385,31:25.37744526):1.349145596,(((121:6.510285744,113:6.510285744):10.11077507,(118:15.85320165,(…
	TREE * _STATE_4725000__ = [&R] (37:41.45221784,((((((((((24:5.437619274,25:5.437619274):22.30877429,(2:12.57916225,((7:5.017686484,5:5.017686484):6.840254284,(6:7.190151964,(4:5.924028177,3:5.924028177):1.266123787):4.667788804):0.7212214771):15.16723132):4.065014123,((((((179:6.943851379,182:6.943851379):1.14101653,(178:5.076217085,(180:2.036676456,181:2.036676456):3.039540629):3.008650825):5.44…
	TREE * _STATE_4750000__ = [&R] (37:41.6769885,((((((78:32.8586868,(((139:28.16082909,((112:20.56905501,(55:12.66585286,56:12.66585286):7.903202154):3.423265677,(22:20.78479226,20:20.78479226):3.207528425):4.1685084):4.108441444,((((9:10.78931395,(8:0.3508287861,10:0.3508287861):10.43848517):17.64641334,31:28.43572729):1.021637716,(((121:8.796812684,113:8.796812684):9.74788685,(118:16.63577546,((1…
	TREE * _STATE_4775000__ = [&R] (37:42.15568985,((((((78:34.23024181,(((139:27.21591865,((112:23.70504726,(55:11.5638156,56:11.5638156):12.14123166):1.044572654,(22:19.98833659,20:19.98833659):4.76128332):2.466298738):5.447682933,((((9:8.295729244,(8:0.5908872156,10:0.5908872156):7.704842029):19.18000786,31:27.4757371):1.937552773,(((121:8.25941556,113:8.25941556):12.86491999,(118:18.25169483,((12…
	TREE * _STATE_4800000__ = [&R] (37:41.22497895,(91:41.21357621,((106:11.16541262,105:11.16541262):28.67141618,(((((78:33.01057858,(((139:27.71591528,((112:22.78067521,(55:13.21590193,56:13.21590193):9.564773276):1.796792402,(22:19.62759434,20:19.62759434):4.94987327):3.138447673):4.692644742,((((9:9.73196476,(8:0.579834786,10:0.579834786):9.152129974):17.98454443,31:27.71650919):1.459650361,((118…
	TREE * _STATE_4825000__ = [&R] (37:42.84275537,((91:42.32583417,((((143:10.9318634,144:10.9318634):26.46718758,(((35:14.67631466,(32:12.55945994,((41:10.51528666,(42:7.735080561,43:7.735080561):2.780206097):1.485757545,69:12.0010442):0.5584157336):2.116854721):19.14867653,135:33.82499118):2.234730004,((((((133:10.56063536,183:10.56063536):2.345549376,79:12.90618473):1.474291843,(51:12.4547017,(16…
	TREE * _STATE_4850000__ = [&R] (37:42.58644593,(((106:11.7171458,105:11.7171458):28.58035758,91:40.29750338):1.838488536,((((143:9.13527126,144:9.13527126):28.03744272,(((35:15.2709268,(32:12.21804275,((41:9.523734824,(42:5.796986188,43:5.796986188):3.726748636):1.799858278,69:11.3235931):0.8944496475):3.052884047):17.93057601,((((((133:9.714390064,183:9.714390064):1.912372528,79:11.62676259):0.9…
	TREE * _STATE_4875000__ = [&R] (37:42.85754287,(((106:12.15776767,105:12.15776767):29.0938573,(((((78:33.20408378,((((24:4.945001053,25:4.945001053):24.8318289,(2:13.13965747,((7:3.354795392,5:3.354795392):8.014937563,(6:7.076716964,(4:5.576811956,3:5.576811956):1.499905008):4.293015991):1.76992452):16.63717248):1.785383572,((((((178:6.393627833,(180:1.435052433,181:1.435052433):4.9585754):1.7197…
	TREE * _STATE_4900000__ = [&R] (37:49.50575838,(((((((((78:34.84027994,((((9:11.42077214,(8:0.4587864442,10:0.4587864442):10.9619857):16.93475462,31:28.35552676):2.35007347,(((121:9.207311689,113:9.207311689):9.142896397,(((124:6.87385079,((122:1.978012616,(115:1.759231044,116:1.759231044):0.2187815725):0.8690330795,119:2.847045696):4.026805094):5.254387795,117:12.12823858):4.958599268,118:17.086…
	TREE * _STATE_4925000__ = [&R] (37:44.72950275,((106:11.0880538,105:11.0880538):33.22598306,(91:42.6146979,((((((78:33.39131403,((139:28.14620333,((112:22.71201899,(55:14.61635623,56:14.61635623):8.095662759):1.424918514,(22:16.50607614,20:16.50607614):7.630861365):4.009265823):4.862410774,(((((121:9.671104584,113:9.671104584):7.787513209,(((124:6.827705775,((122:2.611258096,(115:1.195336717,116:…
	TREE * _STATE_4950000__ = [&R] (37:44.77610246,((106:12.15090035,105:12.15090035):31.99612376,(91:43.02002249,((((((((139:30.13203155,((112:23.51513727,(55:14.32064276,56:14.32064276):9.194494516):1.473754012,(22:19.90133313,20:19.90133313):5.087558151):5.14314026):4.095870142,(((((121:5.82575058,113:5.82575058):11.83006364,(((124:7.523529544,(((115:1.97810708,122:1.97810708):0.3225428994,116:2.3…
	TREE * _STATE_4975000__ = [&R] (37:44.83766446,(((((((((((((121:6.475118871,113:6.475118871):12.54888786,(((124:8.276557807,(((115:1.773485379,116:1.773485379):0.4863586984,122:2.259844078):0.70735211,119:2.967196188):5.309361619):4.095520347,117:12.37207815):5.350469877,118:17.72254803):1.301458704):2.694458837,(120:16.11722819,(114:12.37888432,123:12.37888432):3.738343867):5.60123738):8.5211221…
	TREE * _STATE_5000000__ = [&R] (37:44.39613353,((((143:8.862898376,144:8.862898376):31.64563706,(((((((139:29.63617113,((112:23.77741882,(55:15.43218707,56:15.43218707):8.345231749):2.907318114,(22:19.43169651,20:19.43169651):7.25304043):2.95143419):3.887414915,(((((121:6.318985001,113:6.318985001):12.45191623,(((124:7.035671055,(((115:2.201508693,116:2.201508693):0.158899569,122:2.360408262):0.8…
	TREE * _STATE_5025000__ = [&R] (37:47.11871313,((((143:9.360132103,144:9.360132103):32.45793035,(((((((139:30.45295025,((112:23.55458269,(55:14.96576211,56:14.96576211):8.588820577):2.349824409,(22:20.97474401,20:20.97474401):4.929663089):4.548543148):4.098106439,((((((121:7.40476706,113:7.40476706):11.88513731,(((124:7.197820992,(((115:1.686038982,122:1.686038982):0.8024583652,116:2.488497347):0…
	TREE * _STATE_5050000__ = [&R] (37:45.73256217,(91:45.51299373,(((((((((((((178:6.393021781,(180:1.610000113,181:1.610000113):4.783021668):3.024890634,(182:8.025580307,179:8.025580307):1.392332109):4.581743482,134:13.9996559):2.710350632,146:16.71000653):4.185895219,(70:18.81655883,(104:14.03490958,44:14.03490958):4.781649245):2.079342918):2.922995413,138:23.81889716):12.41497642,78:36.23387358):…
	TREE * _STATE_5075000__ = [&R] (37:47.21969061,(((106:8.010311973,105:8.010311973):35.53637462,91:43.54668659):1.467235165,((((((((((((178:7.711993871,(180:1.782380094,181:1.782380094):5.929613777):3.351498055,(182:10.05311587,179:10.05311587):1.010376057):4.535778363,134:15.59927029):2.544646059,146:18.14391635):3.783107766,(70:18.65737296,(104:16.75223781,44:16.75223781):1.905135147):3.26965115…
	TREE * _STATE_5100000__ = [&R] (37:42.75675314,(91:41.65605846,((106:8.014309247,105:8.014309247):33.49165699,(((((((((((178:6.811671682,(180:1.715045955,181:1.715045955):5.096625727):3.677324562,(182:9.362935713,179:9.362935713):1.126060531):4.185709747,134:14.67470599):1.516953109,146:16.1916591):3.900260075,(70:17.94655964,(104:13.85427722,44:13.85427722):4.092282419):2.145359533):1.128368514,…
	TREE * _STATE_5125000__ = [&R] (37:47.87631272,((((143:9.631782643,144:9.631782643):28.58833513,((((((((((178:6.732171802,(180:2.098128777,181:2.098128777):4.634043025):2.318647238,(182:8.088507656,179:8.088507656):0.962311383):4.015626077,134:13.06644512):2.132448246,146:15.19889336):2.631474783,(70:15.15141518,(104:12.98097707,44:12.98097707):2.170438112):2.678952968):2.968689845,138:20.7990579…
	TREE * _STATE_5150000__ = [&R] (37:43.41539471,(91:40.37259834,((((((((((((178:5.31821151,(180:1.392428869,181:1.392428869):3.925782641):2.4655539,(182:6.18676431,179:6.18676431):1.5970011):3.283186153,134:11.06695156):2.464118555,146:13.53107012):4.97384166,(70:14.93398006,(104:12.00998747,44:12.00998747):2.923992593):3.570931717):2.181837402,138:20.68674918):9.576529947,(((((((((121:8.035304358…
	TREE * _STATE_5175000__ = [&R] (37:42.19398265,((106:9.44185975,105:9.44185975):32.57948536,(91:41.06586541,(((((35:13.93967483,((69:10.92753042,(41:10.91346689,(42:7.692461649,43:7.692461649):3.221005245):0.01406352684):2.160464731,32:13.08799515):0.8516796755):17.99044956,((((((133:8.217489149,183:8.217489149):2.065393391,79:10.28288254):1.824677902,(51:9.430752545,(164:5.804370917,196:5.804370…
	TREE * _STATE_5200000__ = [&R] (37:47.48426678,(((((((30:33.51936636,((186:12.40058771,(187:8.633729915,188:8.633729915):3.766857793):2.171352869,(185:8.329950364,184:8.329950364):6.241990213):18.94742578):2.304342357,(162:32.70608706,108:32.70608706):3.117621654):2.012336791,((((((83:17.5376882,((((57:2.256111278,58:2.256111278):6.42833345,59:8.684444728):4.715158012,60:13.39960274):2.550452577,…
	TREE * _STATE_5225000__ = [&R] (37:44.27384017,(((((143:11.52007138,144:11.52007138):27.58040702,(((35:16.55750263,((69:12.66985752,32:12.66985752):1.914650587,(41:12.14994733,(42:8.172892018,43:8.172892018):3.977055315):2.434560774):1.972994525):18.19404992,((((((133:9.829255406,183:9.829255406):1.353218711,79:11.18247412):2.193400009,(51:11.08817206,(164:6.967071465,196:6.967071465):4.121100598…
	TREE * _STATE_5250000__ = [&R] (37:47.02485854,(((((143:10.99680168,144:10.99680168):29.5753457,(((35:17.2693514,((69:13.15419979,(41:12.51936753,(42:9.020182462,43:9.020182462):3.499185064):0.6348322656):1.434771125,32:14.58897092):2.680380487):18.54115931,((((((133:9.442455775,183:9.442455775):1.762539158,79:11.20499493):2.24530736,(51:10.23889747,(164:6.939914644,196:6.939914644):3.298982829):…
	TREE * _STATE_5275000__ = [&R] (37:43.7460482,((91:42.84839101,(106:7.540546543,105:7.540546543):35.30784446):0.6795388913,((((143:10.5752827,144:10.5752827):29.19352094,(((35:16.89027957,((69:12.39206791,(41:11.28051808,(42:6.094367536,43:6.094367536):5.186150547):1.111549827):1.381237596,32:13.77330551):3.116974066):18.92112564,((((((133:9.937659384,183:9.937659384):3.405404987,(51:10.40383385,…
	TREE * _STATE_5300000__ = [&R] (37:44.78206966,((91:42.00944485,(106:12.20210948,105:12.20210948):29.80733537):2.343491401,((((((30:31.9135501,((186:12.74630537,(187:9.613057957,188:9.613057957):3.133247411):2.088880841,(185:6.80848941,184:6.80848941):8.026696799):17.07836389):3.764002785,(162:30.5301216,108:30.5301216):5.147431282):2.923362706,((((((83:18.50475555,((((57:2.765723761,58:2.7657237…
	TREE * _STATE_5325000__ = [&R] (37:45.69351262,(((((((30:31.48703051,((186:14.66033555,(187:10.873778,188:10.873778):3.786557551):0.6475851877,(185:10.65515023,184:10.65515023):4.652770509):16.17910977):4.190856324,(162:31.65410477,108:31.65410477):4.023782062):1.967548971,((((((83:17.97060289,((((57:2.865143681,58:2.865143681):6.355169612,59:9.220313292):5.824717223,60:15.04503052):1.901614252,(…
	TREE * _STATE_5350000__ = [&R] (37:41.90020763,((106:15.77825373,105:15.77825373):25.312971,(91:41.03614568,((((((30:29.57649498,((186:13.47644668,(187:11.04221288,188:11.04221288):2.434233794):1.662182015,(185:9.496900847,184:9.496900847):5.641727843):14.43786629):3.429403959,(162:30.19480008,108:30.19480008):2.811098861):2.341973438,((((((83:17.50629144,((((57:2.370612661,58:2.370612661):6.6858…
	TREE * _STATE_5375000__ = [&R] (37:41.50240406,(((106:12.61237935,105:12.61237935):25.28823207,91:37.90061142):2.260448392,(((((((((139:25.81087889,((112:19.78746765,(55:13.08972584,56:13.08972584):6.69774181):1.860075439,(22:14.68570012,20:14.68570012):6.961842965):4.163335805):5.505410468,((((9:7.813930195,(8:0.5061522083,10:0.5061522083):7.307777986):19.28619275,31:27.10012295):1.821933377,(((…
	TREE * _STATE_5400000__ = [&R] (37:41.30700626,(((106:13.95968005,105:13.95968005):26.75902087,91:40.71870092):0.08247521543,((((135:35.60325144,((35:16.19001082,(((41:11.41364013,(42:8.715748984,43:8.715748984):2.697891143):1.38435508,69:12.79799521):0.5666192616,32:13.36461447):2.825396354):18.08060328,((((137:9.306009498,136:9.306009498):16.74550133,(((133:6.594498599,183:6.594498599):4.249479…
	TREE * _STATE_5425000__ = [&R] (37:41.4005245,(((106:11.58297119,105:11.58297119):29.22179015,((((135:34.10995192,((35:15.46905783,((32:13.00032584,69:13.00032584):0.1724625637,(41:10.58767107,(42:6.847535822,43:6.847535822):3.740135251):2.585117325):2.296269431):16.49525629,((((137:9.088469815,136:9.088469815):15.55774105,(((133:9.459682815,183:9.459682815):2.427840306,79:11.88752312):1.94184271…
	TREE * _STATE_5450000__ = [&R] (37:44.38876776,(((106:11.98509222,105:11.98509222):31.01877193,91:43.00386414):0.4589041942,((((135:37.79204866,((35:15.98846235,(((41:11.90627291,(42:7.738201708,43:7.738201708):4.168071198):0.7295012402,69:12.63577415):1.422910943,32:14.05868509):1.929777265):17.83482568,((((137:10.42423648,136:10.42423648):17.8063311,(((133:9.85110355,183:9.85110355):1.825017877…
	TREE * _STATE_5475000__ = [&R] (37:41.33204581,((91:39.42922409,(106:11.67648313,105:11.67648313):27.75274096):1.58433201,((((135:35.64762986,((35:13.02777251,(((41:9.494321975,(42:7.056056784,43:7.056056784):2.438265191):2.554428137,69:12.04875011):0.4226639707,32:12.47141408):0.5563584305):19.72292282,((((137:10.06186188,136:10.06186188):17.10950128,(((133:9.660244161,183:9.660244161):2.2815206…
	TREE * _STATE_5500000__ = [&R] (37:38.74993207,((91:36.10144367,(106:10.81063638,105:10.81063638):25.29080728):2.413677878,((((135:33.60043257,((35:13.2800233,((41:10.90700914,(42:7.066428915,43:7.066428915):3.840580223):0.1886758871,(69:10.27590815,32:10.27590815):0.8197768786):2.184338278):18.25932614,((((137:8.849698528,136:8.849698528):15.74813188,(((133:9.253608737,183:9.253608737):1.5670753…
	TREE * _STATE_5525000__ = [&R] (37:42.94175287,(91:42.44089515,((106:10.16913579,105:10.16913579):31.59263153,((((135:37.24303895,((35:14.5748631,((32:12.00124971,69:12.00124971):0.8378676159,(41:11.32160143,(42:7.624961432,43:7.624961432):3.696639993):1.517515897):1.735745778):16.85571618,((((137:9.365743349,136:9.365743349):15.88525698,(((133:10.10103678,183:10.10103678):1.957424078,79:12.05846…
	TREE * _STATE_5550000__ = [&R] (37:41.45283276,(((106:9.504641435,105:9.504641435):29.52372187,91:39.0283633):1.516981185,((((143:9.062389887,144:9.062389887):27.66679889,((108:35.19163242,(162:32.98091638,(30:29.54459473,(((187:9.708835267,188:9.708835267):2.332663065,186:12.04149833):1.635927866,(185:9.041759931,184:9.041759931):4.635666268):15.86716853):3.436321648):2.210716037):0.04952111307,…
	TREE * _STATE_5575000__ = [&R] (37:42.78054901,(((106:9.722686554,105:9.722686554):27.80220875,91:37.52489531):2.660919184,(((143:10.26137784,144:10.26137784):27.66199587,(((108:35.05046151,(162:33.41810944,(30:30.61783334,(((187:9.958751041,188:9.958751041):2.22386755,186:12.18261859):1.523279981,(185:8.456972851,184:8.456972851):5.248925721):16.91193477):2.800276099):1.632352067):1.619520057,((…
	TREE * _STATE_5600000__ = [&R] (37:45.79183524,(((106:12.12062265,105:12.12062265):30.14079237,91:42.26141502):1.30529451,(((143:12.99230699,144:12.99230699):27.67628407,(((108:37.22892674,(162:35.8485048,(30:32.71038761,(((187:11.17932925,188:11.17932925):2.10032411,186:13.27965336):2.544731378,(185:8.92004096,184:8.92004096):6.904343778):16.88600287):3.138117198):1.380421934):1.085762154,((((((…
	TREE * _STATE_5625000__ = [&R] (37:39.88289729,(((106:10.64118061,105:10.64118061):28.29635563,91:38.93753624):0.8781801656,(((((35:14.75281438,(32:13.74639497,(69:13.27219537,((42:9.51595479,43:9.51595479):2.819614273,41:12.33556906):0.9366263094):0.4741995926):1.006419418):17.55664826,((((137:9.261872512,136:9.261872512):14.73850944,(((133:8.674840875,183:8.674840875):4.750775534,79:13.42561641…
	TREE * _STATE_5650000__ = [&R] (37:43.49872481,((((((108:37.96641524,(((((((84:14.69088752,85:14.69088752):3.210695233,(83:17.29484761,((((57:2.059441872,58:2.059441872):9.047394641,59:11.10683651):4.175759279,60:15.28259579):1.29961092,((111:5.943061873,110:5.943061873):6.824930017,92:12.76799189):3.814214822):0.7126408973):0.6067351449):1.203953176,(38:15.6033542,50:15.6033542):3.502181732):7.8…
	TREE * _STATE_5675000__ = [&R] (37:47.2903388,(((106:13.85794456,105:13.85794456):29.38285588,91:43.24080044):2.241728179,((((((((((84:15.75533474,85:15.75533474):2.979164944,(83:17.96457613,((((57:2.584711108,58:2.584711108):8.294540491,59:10.8792516):4.278471825,60:15.15772342):1.797814808,((111:6.655287127,110:6.655287127):8.087582524,92:14.74286965):2.212668581):1.009037902):0.769923548):2.54…
	TREE * _STATE_5700000__ = [&R] (37:47.3774563,(((106:11.80663966,105:11.80663966):34.67329661,91:46.47993627):0.07425964505,((((((((((84:16.19305285,85:16.19305285):2.623331102,(83:18.2053967,((((57:1.923083148,58:1.923083148):6.775786018,59:8.698869167):5.757850901,60:14.45672007):2.564818237,((111:6.837523843,110:6.837523843):8.334278657,92:15.1718025):1.849735804):1.183858398):0.6109872519):2.…
	TREE * _STATE_5725000__ = [&R] (37:42.30366559,((106:10.93487273,105:10.93487273):30.91976927,(91:41.7627783,((((143:8.204155248,144:8.204155248):28.89319839,(((35:15.19139385,(69:12.97090852,((41:10.9833726,(42:8.634143277,43:8.634143277):2.349229323):1.802248262,32:12.78562086):0.1852876621):2.22048533):16.93820801,(((((52:5.833714082,(53:1.982342209,54:1.982342209):3.851371873):10.80039502,((1…
	TREE * _STATE_5750000__ = [&R] (37:44.08079986,(((((143:9.896294044,144:9.896294044):28.61574206,(((35:15.9367932,(32:13.40583574,(41:12.93649742,(69:12.84259894,(42:8.396707443,43:8.396707443):4.445891496):0.09389848155):0.4693383241):2.530957451):18.25615452,(((((52:7.0839325,(53:2.259956693,54:2.259956693):4.823975807):11.91518964,((130:5.025043693,128:5.025043693):3.747238626,129:8.77228232):…
	TREE * _STATE_5775000__ = [&R] (37:43.94071926,((((((143:9.110641538,144:9.110641538):26.96923844,((35:17.51616324,(((69:12.56615483,(42:7.336356474,43:7.336356474):5.229798358):1.649184471,41:14.2153393):0.8341625138,32:15.04950182):2.466661426):15.98007064,(((((52:5.701225949,(53:2.002917296,54:2.002917296):3.698308652):14.23663964,((130:3.589115643,128:3.589115643):3.052084653,129:6.641200296)…
	TREE * _STATE_5800000__ = [&R] (37:43.71346843,(91:41.61499969,((((((143:11.17874768,144:11.17874768):24.49104184,((35:15.25352623,(((69:12.53371004,(42:7.871494626,43:7.871494626):4.662215417):0.09292858035,41:12.62663862):1.119544915,32:13.74618354):1.507342694):16.32982469,(((((52:6.900776378,(53:1.936570153,54:1.936570153):4.964206225):13.57550504,((130:3.923603245,128:3.923603245):3.40193003…
	TREE * _STATE_5825000__ = [&R] (37:44.1047211,(91:43.79707051,(((((135:36.80402109,((35:17.85342524,((32:14.31366933,69:14.31366933):0.2763065639,((42:9.891992308,43:9.891992308):3.979126118,41:13.87111843):0.7188574651):3.263449346):16.45368266,(((((52:6.539131013,(53:2.278982559,54:2.278982559):4.260148454):13.93983479,((130:4.34505098,128:4.34505098):4.186060692,129:8.531111672):11.94785413):7…
	TREE * _STATE_5850000__ = [&R] (37:43.05812896,((106:10.899474,105:10.899474):30.47521062,(91:40.35123683,((((135:33.59995499,((35:16.27388306,(32:15.20647602,(69:14.99250963,((42:9.320073779,43:9.320073779):3.303386927,41:12.62346071):2.369048927):0.2139663836):1.067407041):16.18167695,(((((52:5.957879118,(53:2.164250195,54:2.164250195):3.793628924):11.02422647,((130:4.499615413,128:4.499615413)…
	TREE * _STATE_5875000__ = [&R] (37:40.52059765,(((((135:35.28752268,((35:15.75845003,(((42:9.072878678,43:9.072878678):4.38242656,41:13.45530524):0.2456595775,(69:12.70132657,32:12.70132657):0.9996382494):2.05748522):15.64626834,(((((52:5.999027722,(53:2.117025388,54:2.117025388):3.882002335):12.41612405,((130:5.31472759,128:5.31472759):2.692266806,129:8.006994396):10.40815737):8.81922344,(((133:…
	TREE * _STATE_5900000__ = [&R] (37:43.605425,(91:43.03385297,(((((135:35.68681262,((35:17.26476939,(((42:9.157187809,43:9.157187809):3.972056834,41:13.12924464):1.880968809,(69:14.18357669,32:14.18357669):0.8266367575):2.254555941):17.57956643,(((((52:6.055206521,(53:2.149973304,54:2.149973304):3.905233217):13.77117587,((130:5.175971279,128:5.175971279):2.760476013,129:7.936447292):11.8899351):9.…
	TREE * _STATE_5925000__ = [&R] (37:43.80306524,((91:42.5095088,((((135:37.20123781,((35:17.37504009,(32:14.83585429,(69:13.7653618,((42:8.581119915,43:8.581119915):3.830385157,41:12.41150507):1.353856724):1.070492498):2.539185798):16.68792958,(((((52:6.17868193,(53:1.904542146,54:1.904542146):4.274139785):10.96347854,((130:5.358344908,128:5.358344908):4.530596143,129:9.888941051):7.253219416):10.…
	TREE * _STATE_5950000__ = [&R] (37:42.79195621,((91:42.06173563,((((135:34.5170543,((35:15.39090694,(((42:6.634171226,43:6.634171226):4.765165155,41:11.39933638):1.945756506,(69:11.63403677,32:11.63403677):1.711056119):2.045814055):17.92159453,(((((52:5.708333309,(53:1.958721741,54:1.958721741):3.749611568):12.66513126,((130:4.097222764,128:4.097222764):4.263580633,129:8.360803397):10.01266117):9…
	TREE * _STATE_5975000__ = [&R] (37:41.55946528,(((106:11.67914764,105:11.67914764):29.01272423,91:40.69187187):0.8449803484,((((135:36.23903144,((35:15.33552031,(((42:7.63557742,43:7.63557742):4.322845308,41:11.95842273):1.058629347,(69:11.60376862,32:11.60376862):1.413283454):2.318468238):17.36359202,(((((52:5.628949064,(53:1.704385831,54:1.704385831):3.924563233):12.67107839,((130:4.040243796,1…
	TREE * _STATE_6000000__ = [&R] (37:44.00745138,(((((((143:10.15240775,144:10.15240775):28.99147792,((35:16.30241096,(32:15.47431029,(69:14.07797131,((42:9.167965847,43:9.167965847):2.642426182,41:11.81039203):2.267579282):1.396338978):0.8281006665):19.13100076,(((((52:5.719472423,(53:1.817421992,54:1.817421992):3.902050431):14.09187696,((130:4.174922052,128:4.174922052):4.142808381,129:8.31773043…
	TREE * _STATE_6025000__ = [&R] (37:43.27852255,(((106:14.08267355,105:14.08267355):25.10693377,91:39.18960733):3.131795906,((((135:37.79214519,((35:15.84937868,(32:13.22693346,(69:11.52791303,((42:7.512758024,43:7.512758024):2.551946362,41:10.06470439):1.463208644):1.699020426):2.622445221):19.42780664,(((((52:5.053346054,(53:1.744060181,54:1.744060181):3.309285873):10.48257422,((130:4.472276967,…
	TREE * _STATE_6050000__ = [&R] (37:42.57143594,(91:42.1957589,((106:16.08735717,105:16.08735717):25.37435626,((((135:36.77271178,((35:14.32249089,(32:13.57570137,(69:11.61843311,((42:7.467852868,43:7.467852868):2.535499995,41:10.00335286):1.615080244):1.957268266):0.7467895155):18.25985272,(((((52:5.178923315,(53:1.673939364,54:1.673939364):3.504983952):9.27228573,((130:3.757621845,128:3.75762184…
	TREE * _STATE_6075000__ = [&R] (37:44.01238756,(((106:13.81315868,105:13.81315868):26.60498917,91:40.41814785):1.115599673,((((135:36.85006385,((35:15.98382368,(32:13.27251254,(69:12.24954211,((42:7.336505751,43:7.336505751):3.759089341,41:11.09559509):1.153947014):1.022970439):2.711311134):17.04093306,(((52:5.494550663,(53:1.636460932,54:1.636460932):3.858089731):12.63684241,((130:3.923276476,12…
	TREE * _STATE_6100000__ = [&R] (37:42.89732152,(((106:9.898731159,105:9.898731159):32.00470662,91:41.90343778):0.2568890043,((((135:34.64890021,((35:16.03531255,(32:14.73523936,(69:13.49912515,((42:8.395953643,43:8.395953643):4.37143302,41:12.76738666):0.731738488):1.236114211):1.300073187):17.33240496,(((107:18.51428207,((99:7.473039502,((95:1.421733021,97:1.421733021):4.016388223,98:5.438121245…
	TREE * _STATE_6125000__ = [&R] (37:41.81024789,(((106:10.78003307,105:10.78003307):28.96444523,((((135:35.45504811,((35:16.10192491,((((42:8.871140687,43:8.871140687):3.103221703,41:11.97436239):0.8814526203,69:12.85581501):0.5322487895,32:13.3880638):2.713861108):16.75636265,(((107:17.95881134,((99:6.689000295,((95:1.663880278,97:1.663880278):3.304236064,98:4.968116342):1.720883953):0.9041460247…
	TREE * _STATE_6150000__ = [&R] (37:41.29484389,(((((135:34.83314406,((35:16.9246939,((((42:8.221882985,43:8.221882985):3.439673212,41:11.6615562):1.46942744,69:13.13098364):1.708098043,32:14.83908168):2.085612224):15.61480606,(((107:19.35177997,((99:7.078592437,((95:1.428960448,97:1.428960448):4.080815932,98:5.50977638):1.568816056):0.6926143291,96:7.771206766):11.58057321):6.785634038,((((36:15.…
	TREE * _STATE_6175000__ = [&R] (37:43.54008128,(((((135:37.86650263,((35:16.77514399,((69:12.88252869,(41:11.62483364,(42:8.570862956,43:8.570862956):3.05397068):1.257695055):1.725784461,32:14.60831315):2.166830843):20.09347289,(((107:21.00552975,((99:6.236824494,((95:1.387076243,97:1.387076243):3.562265155,98:4.949341397):1.287483097):0.373564149,96:6.610388643):14.39514111):8.081357443,((((36:1…
	TREE * _STATE_6200000__ = [&R] (37:41.63461321,(((((135:36.2802202,((35:16.09672284,((69:13.24002808,(41:11.27519627,(42:7.98226049,43:7.98226049):3.292935782):1.96483181):1.186821134,32:14.42684922):1.669873627):16.10320221,(((107:19.26541408,((99:5.873350621,((95:1.432689362,97:1.432689362):2.919157823,98:4.351847185):1.521503436):2.621365601,96:8.494716222):10.77069785):8.191417443,((((36:16.8…
	TREE * _STATE_6225000__ = [&R] (37:42.85993969,(((((135:37.27603633,((35:18.09322877,((69:13.33425909,(41:10.81775548,(42:7.696108429,43:7.696108429):3.121647056):2.516503606):1.893089048,32:15.22734814):2.865880632):16.36368855,(((107:19.46697624,((96:6.767940496,((95:1.543597476,97:1.543597476):2.82268651,98:4.366283986):2.40165651):0.7905393556,99:7.558479851):11.90849639):8.439599149,((((36:1…
	TREE * _STATE_6250000__ = [&R] (37:42.39177083,(91:42.04198817,(((((135:36.98618192,((35:16.78726844,((69:12.8558876,(41:9.40161451,(42:7.188753742,43:7.188753742):2.212860768):3.454273092):1.514818583,32:14.37070618):2.416562253):18.73662572,(((((36:17.67931866,(82:14.91311635,(((33:9.005704141,((77:6.789011024,((((148:2.814018719,149:2.814018719):2.413312834,(165:3.814367347,166:3.814367347):1.…
	TREE * _STATE_6275000__ = [&R] (37:42.14761971,((((((((((((178:8.051209375,(180:1.509298868,181:1.509298868):6.541910507):3.122239232,(179:9.660323307,182:9.660323307):1.513125301):4.901667817,134:16.07511642):2.415125171,146:18.49024159):5.568450669,(70:18.63804929,(104:14.24927828,44:14.24927828):4.388771015):5.420642973):3.018474689,138:27.07716695):7.287206502,(((24:5.702161911,25:5.702161911…
	TREE * _STATE_6300000__ = [&R] (37:40.80648348,(((((((78:32.05257593,((139:26.90727706,((112:21.58383917,(55:14.88662236,56:14.88662236):6.697216812):1.918765194,(22:16.95892228,20:16.95892228):6.543682082):3.404672688):4.860100185,((((9:9.983007171,(8:0.4035889674,10:0.4035889674):9.579418203):17.11907754,31:27.10208471):2.451079419,(((121:8.479734381,113:8.479734381):9.624715612,(((124:6.884818…
	TREE * _STATE_6325000__ = [&R] (37:43.782815,((106:13.63199605,105:13.63199605):28.08212022,(91:41.26648045,(((((((139:26.99798434,((112:22.4724703,(55:14.95693934,56:14.95693934):7.515530962):0.8654099023,(22:17.41446136,20:17.41446136):5.923418839):3.660104139):6.355308893,(((((9:8.992918939,(8:0.4224369488,10:0.4224369488):8.57048199):16.84895823,31:25.84187717):2.67920589,(((121:9.246242711,1…
	TREE * _STATE_6350000__ = [&R] (37:41.25627637,(((((((78:32.45723921,(((((179:9.556031753,((178:5.497688592,(180:1.812647591,181:1.812647591):3.685041001):2.576257705,182:8.073946297):1.482085457):5.334465069,134:14.89049682):2.068911101,146:16.95940792):3.052445408,(70:16.56809015,(104:14.61547752,44:14.61547752):1.952612638):3.443763176):2.585577495,138:22.59743083):9.859808389):0.2920587567,((…
	TREE * _STATE_6375000__ = [&R] (37:41.45802364,(((((((78:32.851072,((((((178:6.157274122,(180:1.40554543,181:1.40554543):4.751728691):2.931984097,(179:7.654356204,182:7.654356204):1.434902015):4.081140336,134:13.17039856):3.047063289,146:16.21746184):4.461872152,(70:18.72571999,(104:15.42991249,44:15.42991249):3.295807493):1.953614011):3.03955003,138:23.71888403):9.132187972):0.6870109273,(((139:…
	TREE * _STATE_6400000__ = [&R] (37:42.26489236,(((((((78:32.24437437,((((((178:5.134171103,(180:1.906335164,181:1.906335164):3.227835938):3.962713398,(179:7.709911712,182:7.709911712):1.386972788):4.698453658,134:13.79533816):3.170231144,146:16.9655693):3.321499144,(70:16.96616849,(104:12.44975689,44:12.44975689):4.516411606):3.320899954):1.930351997,138:22.21742044):10.02695392):0.7134064054,(((…
	TREE * _STATE_6425000__ = [&R] (37:44.73325811,((106:12.55303313,105:12.55303313):31.25749532,(91:42.49993385,((((((((24:4.96682627,25:4.96682627):23.78266762,(2:12.07338392,((7:5.002770129,5:5.002770129):6.406733253,((3:5.441050858,4:5.441050858):1.373625046,6:6.814675904):4.594827477):0.6638805397):16.67610997):4.744946359,((139:29.04513141,((112:22.26125659,(55:16.20394623,56:16.20394623):6.05…
	TREE * _STATE_6450000__ = [&R] (37:43.23183437,((((((((((((9:10.04877965,(8:0.5701472549,10:0.5701472549):9.4786324):16.62770481,31:26.67648446):2.081277653,(((121:7.538283801,113:7.538283801):11.81949163,(((124:5.994252453,(119:2.722355819,((122:1.806804639,115:1.806804639):0.6548739374,116:2.461678576):0.260677243):3.271896634):8.805333525,117:14.79958598):4.317085347,118:19.11667133):0.2411041…
	TREE * _STATE_6475000__ = [&R] (37:41.74785173,((106:10.26392994,105:10.26392994):31.19053761,((((143:10.69285759,144:10.69285759):27.39840637,((135:36.31034752,((35:14.20934005,((69:10.88773621,(41:9.49603586,(42:6.736236442,43:6.736236442):2.759799418):1.391700347):0.277523525,32:11.16525973):3.044080317):18.43874996,(((107:17.62537316,((99:7.557408737,((95:1.6126053,97:1.6126053):4.038684856,9…
	TREE * _STATE_6500000__ = [&R] (37:42.64486603,(91:42.53447961,((106:10.39613165,105:10.39613165):31.38364216,((((143:8.139043262,144:8.139043262):29.82053735,(135:35.73009168,((35:13.40091075,((69:11.66982184,(41:10.4528024,(42:8.223427848,43:8.223427848):2.229374548):1.217019447):0.8970718322,32:12.56689368):0.834017073):19.59186848,(((107:14.95147579,((99:7.631332674,((95:1.431193992,97:1.4311…
	TREE * _STATE_6525000__ = [&R] (37:40.80741323,(91:40.75004344,((106:10.02754306,105:10.02754306):29.04174833,((((143:10.54000874,144:10.54000874):25.26065026,(135:34.71378449,((35:14.61732681,((69:11.92560815,(41:9.295942747,(42:6.563178736,43:6.563178736):2.732764011):2.6296654):0.25572692,32:12.18133507):2.435991748):16.08028003,(((107:17.36782295,((96:6.747480832,((95:1.296472888,97:1.2964728…
	TREE * _STATE_6550000__ = [&R] (37:43.2475938,((106:13.83509413,105:13.83509413):29.39428671,(91:42.19779336,((((143:10.51304886,144:10.51304886):25.66239569,(135:35.01133868,((35:15.68269286,((69:12.18716955,(41:11.24433415,(42:7.193632834,43:7.193632834):4.050701313):0.9428354015):2.272855933,32:14.46002548):1.222667383):16.42972932,(((107:18.17249037,((99:6.618354826,((95:1.490070734,97:1.4900…
	TREE * _STATE_6575000__ = [&R] (37:42.76437167,(((((143:10.22121053,144:10.22121053):27.29868436,(135:36.04751519,((35:16.4986152,((69:11.22116575,(41:9.825921849,(42:7.34102598,43:7.34102598):2.48489587):1.395243905):1.83557172,32:13.05673747):3.441877725):17.9184553,(((107:20.4465348,((99:7.736828672,((95:1.45644673,97:1.45644673):3.468287181,98:4.924733911):2.812094761):1.103142589,96:8.839971…
	TREE * _STATE_6600000__ = [&R] (37:40.48509974,(((((((78:33.54115793,(((((((9:9.735448005,(8:0.3631122426,10:0.3631122426):9.372335763):17.12594536,31:26.86139337):1.852058914,(((((124:6.956440434,(116:2.381777146,(119:2.25069968,(115:1.557078258,122:1.557078258):0.693621422):0.1310774661):4.574663288):5.31914076,117:12.27558119):4.436156488,118:16.71173768):2.135445922,(121:6.305125377,113:6.305…
	TREE * _STATE_6625000__ = [&R] (37:40.94415464,(((((135:34.80977454,((35:14.98569975,((69:10.67274046,(41:9.618791899,(42:6.853967778,43:6.853967778):2.764824121):1.053948562):1.358591448,32:12.03133191):2.954367836):18.62566502,(((107:17.5926196,((99:6.348710989,((95:1.529698891,97:1.529698891):3.247782536,98:4.777481427):1.571229562):0.8643721867,96:7.213083176):10.37953642):8.809246793,((((36:…
	TREE * _STATE_6650000__ = [&R] (37:42.32061763,(((((143:9.693375845,144:9.693375845):29.27882271,(135:37.64665933,((35:15.2565034,((69:10.7358058,(41:9.602126597,(42:7.180456978,43:7.180456978):2.421669619):1.133679199):1.180653645,32:11.91645944):3.340043961):19.40688899,(((107:18.4728412,((99:6.830302153,((95:1.920741513,97:1.920741513):3.154221692,98:5.074963205):1.755338948):0.8786459229,96:7…
	TREE * _STATE_6675000__ = [&R] (37:43.07240315,((91:42.23338055,((((143:9.745577782,144:9.745577782):28.2381,(135:36.6139798,((35:13.76831008,((69:11.64973832,(41:10.06109593,(42:7.29317455,43:7.29317455):2.767921384):1.588642387):0.5578235742,32:12.20756189):1.560748188):18.65782843,(((107:17.52789015,((((95:1.763489446,97:1.763489446):2.70420816,98:4.467697606):2.084374657,99:6.552072262):0.454…
	TREE * _STATE_6700000__ = [&R] (37:45.53314484,((91:43.06303311,(106:10.8119953,105:10.8119953):32.25103782):0.3949101149,((((143:9.937433706,144:9.937433706):30.2666563,(((((((((9:11.14984368,(8:0.4791272538,10:0.4791272538):10.67071643):19.72281557,31:30.87265925):1.507828177,(((((124:7.963230932,(119:4.117596765,((115:1.815695325,122:1.815695325):0.7106401611,116:2.526335486):1.591261279):3.84…
	TREE * _STATE_6725000__ = [&R] (37:45.39740727,((91:44.12950024,((((143:11.66393498,144:11.66393498):29.75300471,(135:40.27029333,((32:15.95604589,(((41:12.75676144,(42:7.793906956,43:7.793906956):4.962854487):1.387018462,69:14.14377991):1.40824176,35:15.55202167):0.4040242241):18.51835674,(((107:19.50040777,((((95:1.713254023,97:1.713254023):3.659667787,98:5.372921809):2.591100725,99:7.964022534…
	TREE * _STATE_6750000__ = [&R] (37:43.76386104,((91:41.82629662,(106:13.01879577,105:13.01879577):28.80750085):1.371904973,((((143:9.988080707,144:9.988080707):30.28969093,(135:39.01859208,((35:15.51344579,(((41:10.23422742,(42:7.474230283,43:7.474230283):2.759997132):2.194576158,69:12.42880357):1.711118011,32:14.13992159):1.37352421):18.8458524,(((107:19.59584689,((((95:1.34220997,97:1.34220997)…
	TREE * _STATE_6775000__ = [&R] (37:43.66576279,(((((135:37.8298871,((143:9.70182178,144:9.70182178):27.42422243,((35:14.90174371,(((41:10.6139152,(42:7.084603753,43:7.084603753):3.529311443):0.9758873368,69:11.58980253):0.5693183615,32:12.15912089):2.742622812):17.73929921,(((107:17.18910161,((99:5.646533715,96:5.646533715):1.255491515,((95:1.342626796,97:1.342626796):4.277143272,98:5.619770068):…
	TREE * _STATE_6800000__ = [&R] (37:44.65006032,((((((143:11.2673083,144:11.2673083):27.31137245,(135:36.99031466,((35:16.94232199,(((41:12.85042293,(42:7.850494381,43:7.850494381):4.999928553):0.2774686473,69:13.12789158):1.28328969,32:14.41118127):2.531140718):16.60062615,(((107:17.9718179,((96:6.738255913,99:6.738255913):0.5148556289,((95:1.509498189,97:1.509498189):4.14026398,98:5.649762169):1…
	TREE * _STATE_6825000__ = [&R] (37:44.30126667,((91:41.08825127,((((143:10.07801344,144:10.07801344):27.08881045,(135:36.27274362,((35:16.11974738,(((41:12.10432166,(42:7.713499749,43:7.713499749):4.390821913):0.8777178335,69:12.9820395):0.1863274657,32:13.16836696):2.951380421):15.69740917,(((107:16.26084456,((((95:1.333115611,97:1.333115611):4.04980508,98:5.382920691):1.720240634,99:7.103161325…
	TREE * _STATE_6850000__ = [&R] (37:42.1624758,(((106:9.565638536,105:9.565638536):30.04656047,91:39.61219901):1.03944043,((((143:9.240334973,144:9.240334973):27.08574403,(135:35.49582852,((35:16.5983823,(((41:10.43911234,69:10.43911234):0.9291479044,(42:8.492282833,43:8.492282833):2.875977416):1.989151756,32:13.35741201):3.240970299):16.02747297,(((107:16.95795669,((99:6.766016462,96:6.766016462)…
	TREE * _STATE_6875000__ = [&R] (37:40.8519383,(((106:12.01236366,105:12.01236366):27.86693673,91:39.87930039):0.6293187074,((((143:10.03246601,144:10.03246601):26.48766264,(135:35.62505955,((35:15.90111401,(((41:9.25972853,(42:7.624432731,43:7.624432731):1.635295799):3.253984436,69:12.51371297):0.742585367,32:13.25629833):2.644815682):15.36964582,(((107:19.28077816,((99:7.373978006,96:7.373978006…
	TREE * _STATE_6900000__ = [&R] (37:43.5491575,(((((143:11.31356218,144:11.31356218):26.77823195,(135:35.49469178,((35:16.72363583,(((41:12.54773135,(42:8.358869397,43:8.358869397):4.188861953):0.8044839459,69:13.3522153):0.5853636967,32:13.93757899):2.786056841):17.0058506,(((107:20.80536509,((((95:2.030226196,97:2.030226196):3.876013071,98:5.906239268):1.634683848,99:7.540923116):0.857089459,96:…
	TREE * _STATE_6925000__ = [&R] (37:48.25453739,((106:11.05348669,105:11.05348669):35.08397277,(((((((((139:29.74197626,(((55:13.99755172,56:13.99755172):8.556652791,112:22.55420451):1.941337298,(22:20.10245689,20:20.10245689):4.393084918):5.246434454):4.448389433,((24:5.601252739,25:5.601252739):25.68886105,(2:15.5043971,((7:4.624429041,5:4.624429041):9.932817531,((3:7.208207844,4:7.208207844):3.…
	TREE * _STATE_6950000__ = [&R] (37:42.75592845,(((((135:35.95206014,((35:15.66004646,(((41:10.25592022,(42:7.486953831,43:7.486953831):2.768966391):0.558579984,69:10.81450021):1.268605224,32:12.08310543):3.576941028):17.64006678,(((107:17.68531041,(((95:1.62358562,97:1.62358562):3.839499091,98:5.463084711):1.705064282,(96:6.06136123,99:6.06136123):1.106787763):10.51716142):9.218190429,((((36:17.3…
	TREE * _STATE_6975000__ = [&R] (37:42.14588314,(((((135:35.9009577,((35:15.0892368,(((41:11.2848094,(42:7.241851997,43:7.241851997):4.0429574):1.25052293,69:12.53533233):1.608113834,32:14.14344616):0.9457906419):16.15404616,(((107:15.69134976,(96:7.327248598,(((95:1.286343044,97:1.286343044):4.067920406,98:5.35426345):1.590156679,99:6.944420129):0.3828284684):8.364101162):9.600315854,((((36:15.16…
	TREE * _STATE_7000000__ = [&R] (37:43.02691672,((((((((((24:6.095817646,25:6.095817646):23.19216226,(2:14.30678358,((7:4.891611945,5:4.891611945):8.836861193,((3:6.243338538,4:6.243338538):2.214745637,6:8.458084175):5.270388963):0.5783104472):14.98119632):2.721060651,((139:25.83987481,(((55:12.67108095,56:12.67108095):7.623437434,112:20.29451838):0.8773118998,(22:16.09345857,20:16.09345857):5.078…
	TREE * _STATE_7025000__ = [&R] (37:42.74926265,((91:41.94037521,(106:11.93532284,105:11.93532284):30.00505237):0.6806276929,((((135:36.68913107,((35:17.9704275,(((41:12.12629126,(42:6.88057778,43:6.88057778):5.245713475):2.035884123,69:14.16217538):0.8505535683,32:15.01272895):2.957698555):16.21666379,(((107:18.09444706,(96:7.859486895,(99:7.378454649,((95:1.80401685,97:1.80401685):3.56054585,98:…
	TREE * _STATE_7050000__ = [&R] (37:46.95258204,((91:44.44842013,((((((((107:16.57224568,(((95:1.819736167,97:1.819736167):3.387850917,98:5.207587084):2.122663036,(99:7.031488853,96:7.031488853):0.2987612668):9.241995559):10.96566975,((((36:18.47800926,((140:0.8184249396,141:0.8184249396):14.66775604,(82:14.16714418,(29:13.21337705,((33:8.883575505,((77:6.652428673,((((148:2.267286185,149:2.267286…
	TREE * _STATE_7075000__ = [&R] (37:43.33417431,(((106:10.26577124,105:10.26577124):31.75796044,91:42.02373167):0.5600234747,((((((((107:18.16269784,(96:7.840360399,(99:7.42195235,((95:1.833552399,97:1.833552399):3.519533363,98:5.353085762):2.068866587):0.4184080496):10.32233744):7.82300478,((((36:16.40161492,((140:0.6183839378,141:0.6183839378):13.84402974,(82:13.99565579,((33:8.830863741,((77:6.…
	TREE * _STATE_7100000__ = [&R] (37:44.2715803,((91:42.20912044,((((143:12.81805971,144:12.81805971):25.25527011,(((((107:18.27507506,(96:8.63503912,(99:7.627828647,((95:1.993141075,97:1.993141075):3.457048269,98:5.450189344):2.177639302):1.007210473):9.64003594):8.427381533,((((36:17.73035502,((140:0.6504204857,141:0.6504204857):14.96338405,(82:14.56889852,(29:14.18242224,((33:9.371467798,((77:7.…
	TREE * _STATE_7125000__ = [&R] (37:39.77249935,((106:11.93286236,105:11.93286236):26.88304852,((((((((((((((178:7.373878614,(180:1.21740929,181:1.21740929):6.156469324):2.667300518,(182:8.304949842,179:8.304949842):1.73622929):2.506895151,134:12.54807428):3.495269913,146:16.0433442):3.09931345,((104:12.23815465,44:12.23815465):3.47977746,70:15.71793211):3.424725538):2.029525767,138:21.17218341):9…
	TREE * _STATE_7150000__ = [&R] (37:41.22468412,((91:38.76930684,((((135:33.65346643,((((107:17.16893127,(96:7.365297225,(99:6.250032829,((95:1.58671531,97:1.58671531):2.689496664,98:4.276211974):1.973820855):1.115264396):9.803634043):8.345911962,((((36:16.05185395,((140:0.559284817,141:0.559284817):13.38008929,(82:13.44220146,(((33:8.125604474,((((((148:2.355639558,149:2.355639558):2.228719732,28…
	TREE * _STATE_7175000__ = [&R] (37:40.21080865,(((106:9.443115872,105:9.443115872):29.03476253,((((135:34.47384813,((((107:17.48628533,(99:6.79795092,(96:6.008672488,((95:1.591238597,97:1.591238597):2.968598774,98:4.559837371):1.448835117):0.7892784324):10.68833441):7.118500365,((((36:15.46460916,((140:0.6202788323,141:0.6202788323):13.16384898,(82:13.05664621,(((33:9.124213357,(((1:4.81873688,81…
	TREE * _STATE_7200000__ = [&R] (37:42.84825052,((91:42.56746514,((((135:36.98698513,((((107:19.45558598,(99:7.434885941,(96:6.302508851,((95:1.725336193,97:1.725336193):3.958604107,98:5.683940301):0.6185685501):1.13237709):12.02070004):8.169918993,((((36:17.59278263,((140:0.7278629991,141:0.7278629991):15.46869829,(82:15.21217235,((29:12.12743451,68:12.12743451):2.177259076,(33:9.07275688,((77:7.…
	TREE * _STATE_7225000__ = [&R] (37:41.93886322,((91:41.41434195,((((135:37.18585596,((((107:16.93009023,(96:7.527883577,(((95:1.715367952,97:1.715367952):3.418213549,98:5.133581501):1.103854226,99:6.237435727):1.29044785):9.402206649):9.719446286,((((36:17.21774281,((140:0.7095942391,141:0.7095942391):14.72871082,((29:13.48287193,((33:8.538873843,((77:7.211122296,((((148:2.617973554,149:2.6179735…
	TREE * _STATE_7250000__ = [&R] (37:42.95240995,((91:40.9498618,(106:8.911109778,105:8.911109778):32.03875202):1.666036719,((((135:37.74931371,((((107:16.43907172,(99:6.467914381,(((95:1.658731792,97:1.658731792):3.258991758,98:4.917723549):1.012256873,96:5.929980422):0.5379339584):9.971157339):9.870870436,((((36:18.79129893,((140:0.9268564058,141:0.9268564058):15.0121265,((82:14.35184281,29:14.35…
	TREE * _STATE_7275000__ = [&R] (37:43.86225778,(((106:11.89897511,105:11.89897511):28.57666043,91:40.47563555):3.073823375,(((((((((((9:10.69583111,(8:0.380783351,10:0.380783351):10.31504776):16.55245324,31:27.24828435):3.054900294,(((((124:7.532033436,(((122:1.586848205,115:1.586848205):0.3401790581,116:1.927027263):1.14012132,119:3.067148582):4.464884854):7.093819756,117:14.62585319):3.48533945…
	TREE * _STATE_7300000__ = [&R] (37:43.533928,(((106:7.196666545,105:7.196666545):33.18593634,91:40.38260289):2.396039109,(((((((((24:5.377064283,25:5.377064283):25.94061891,(((7:4.560385725,5:4.560385725):8.691417091,((3:6.926126764,4:6.926126764):1.11567319,6:8.041799954):5.210002862):0.527188716,2:13.77899153):17.53869166):2.194747966,(139:26.96300247,(((55:13.43269126,56:13.43269126):8.4795353…
	TREE * _STATE_7325000__ = [&R] (37:42.88307909,(((106:8.362785126,105:8.362785126):31.92474877,91:40.28753389):2.509353007,(((((((((24:5.044216793,25:5.044216793):21.94753903,((2:11.48667412,((3:5.743459748,4:5.743459748):2.189492726,6:7.932952474):3.553721642):1.618502314,(7:4.251904078,5:4.251904078):8.853272352):13.88657939):3.908126605,(139:26.44804376,(((55:13.92626617,56:13.92626617):6.6471…
	TREE * _STATE_7350000__ = [&R] (37:42.36608253,(((106:9.565627027,105:9.565627027):30.28190156,91:39.84752859):2.206674594,((((143:10.6510879,144:10.6510879):28.01698186,(135:37.10229421,((((107:19.64646425,(99:6.728945541,(96:6.236374358,((95:1.399574329,97:1.399574329):3.910853589,98:5.310427918):0.9259464401):0.4925711827):12.91751871):7.33439251,((((36:17.72170622,((140:0.5844079233,141:0.584…
	TREE * _STATE_7375000__ = [&R] (37:40.88272966,(((106:10.72161976,105:10.72161976):29.93014716,((((143:9.939052313,144:9.939052313):27.13538809,(135:35.29171338,((((107:20.84893363,(99:7.025603274,(96:6.347959904,((95:1.364077063,97:1.364077063):3.7739202,98:5.137997264):1.209962641):0.6776433693):13.82333036):5.748475538,((((36:16.13597775,((140:0.5695856427,141:0.5695856427):13.93743356,(82:13.…
	TREE * _STATE_7400000__ = [&R] (37:40.51976531,((106:12.28520225,105:12.28520225):27.67164151,(91:39.63601864,((135:34.87869469,((((107:19.02133818,(99:8.377255777,(96:7.514699475,((95:1.791786302,97:1.791786302):4.281106048,98:6.07289235):1.441807125):0.8625563017):10.6440824):6.380054728,((((36:16.1315287,((140:0.7146801817,141:0.7146801817):13.42719419,(82:13.28849134,((33:8.689284008,((((((14…
	TREE * _STATE_7425000__ = [&R] (37:42.99718973,(((135:36.89111786,((((107:18.22897369,(96:9.238552201,(((95:1.588845059,97:1.588845059):4.3246381,98:5.913483158):2.39493264,99:8.308415798):0.9301364029):8.990421492):8.095189935,((((36:16.00971351,((140:0.7754843008,141:0.7754843008):13.16909115,((33:8.088595879,((((((148:2.019061723,149:2.019061723):2.428592081,28:4.447653805):0.5440210724,(165:2…
	TREE * _STATE_7450000__ = [&R] (37:41.71818848,((91:38.73200421,(106:11.60098983,105:11.60098983):27.13101438):1.863053411,((((162:27.51128342,108:27.51128342):6.482110164,(30:29.31611085,(((187:10.65509356,188:10.65509356):2.741664192,186:13.39675775):1.747924652,(185:9.044210974,184:9.044210974):6.100471431):14.17142844):4.67728274):2.853794869,((((((83:17.97766132,((((57:2.475957724,58:2.47595…
	TREE * _STATE_7475000__ = [&R] (37:43.25529272,(((106:12.7940908,105:12.7940908):28.64815883,91:41.44224962):1.320458504,((((162:32.82145896,(30:29.35442197,(((187:9.745430251,188:9.745430251):2.531646328,186:12.27707658):2.751565271,(185:10.00892347,184:10.00892347):5.019718378):14.32578012):3.467036988):3.429836725,108:36.25129568):0.8161279994,((((((83:18.8262465,((((57:2.445557835,58:2.445557…
	TREE * _STATE_7500000__ = [&R] (37:43.42932385,(((106:14.57608159,105:14.57608159):25.23324833,91:39.80932992):2.989989073,((((((((((9:10.45718207,(8:0.5732918578,10:0.5732918578):9.883890212):18.51751146,31:28.97469353):1.947175893,(((((124:7.178297083,(((115:2.128962586,122:2.128962586):0.7546222173,119:2.883584803):0.09427906515,116:2.977863868):4.200433215):6.263346115,117:13.4416432):5.85475…
	TREE * _STATE_7525000__ = [&R] (37:42.96205003,(((106:14.69737148,105:14.69737148):24.69456744,91:39.39193892):1.475776255,((((((((146:14.82395361,(((178:5.585543733,(180:1.691140822,181:1.691140822):3.894402911):2.724730468,(179:6.370986313,182:6.370986313):1.939287888):4.666782167,134:12.97705637):1.846897245):5.507395523,((104:15.90550193,44:15.90550193):1.376302408,70:17.28180434):3.0495448):…
	TREE * _STATE_7550000__ = [&R] (37:39.14255465,((91:38.98677987,((((78:32.73653332,(((((146:15.17137353,(((182:6.493435791,179:6.493435791):1.120053097,(178:4.631563886,(180:1.284333439,181:1.284333439):3.347230448):2.981925002):5.279075607,134:12.8925645):2.278809031):4.37699039,((104:14.48455719,44:14.48455719):2.607614231,70:17.09217142):2.456192492):0.5691969318,138:20.11756085):11.34491591,(…
	TREE * _STATE_7575000__ = [&R] (37:44.62561178,(((106:10.31882855,105:10.31882855):32.5007729,91:42.81960145):0.7071042656,(((((((24:4.527401001,25:4.527401001):26.70100419,((((3:6.068004458,4:6.068004458):2.145521076,6:8.213525534):5.509541215,(7:4.514565607,5:4.514565607):9.208501141):1.258465702,2:14.98153245):16.24687274):4.341264308,((((134:16.89755001,((182:8.925828747,179:8.925828747):1.96…
	TREE * _STATE_7600000__ = [&R] (37:43.90156741,(((106:13.46998508,105:13.46998508):28.1856498,91:41.65563489):1.778846758,(((((((24:4.635703039,25:4.635703039):28.74622986,((((3:5.785617671,4:5.785617671):2.880836624,6:8.666454295):3.474692022,2:12.14114632):0.3693216899,(7:4.579825066,5:4.579825066):7.930642941):20.87146489):1.851075592,((((134:16.17139809,((182:9.617563617,179:9.617563617):1.38…
	TREE * _STATE_7625000__ = [&R] (37:47.24066511,(((106:11.22022924,105:11.22022924):33.28168303,(((((((24:4.372204088,25:4.372204088):27.66157827,((((3:6.509809768,4:6.509809768):1.913024963,6:8.422834731):4.185393042,(7:5.150922104,5:5.150922104):7.457305669):0.9478662294,2:13.556094):18.47768835):4.037378895,(((134:15.84436001,(((182:8.348844227,179:8.348844227):2.153040011,(178:8.175366244,(180…
	TREE * _STATE_7650000__ = [&R] (37:44.62394335,((((135:38.94237815,((((107:17.30875737,((96:6.271859833,99:6.271859833):1.612146858,((95:1.876845672,97:1.876845672):4.428819689,98:6.305665361):1.57834133):9.424750678):11.06929429,((((36:17.74305397,((140:0.8002236098,141:0.8002236098):14.22145957,(82:14.62622383,(29:14.00267944,(68:12.07460051,(33:8.988072153,((((((148:2.135560447,149:2.135560447…
	TREE * _STATE_7675000__ = [&R] (37:40.80547565,(((135:37.11942074,((((107:16.63143305,((99:6.957385505,((95:1.996652792,97:1.996652792):3.889486396,98:5.886139189):1.071246317):1.484999888,96:8.442385393):8.189047652):9.838801254,((((36:16.15996726,((140:0.7503074481,141:0.7503074481):13.60534758,(82:13.86965562,(29:13.25165343,(68:11.46344701,(33:8.429282648,((77:7.117227957,(1:3.862140946,81:3.…
	TREE * _STATE_7700000__ = [&R] (37:45.59161425,((106:10.71912675,105:10.71912675):34.58611438,(91:43.82340786,((135:38.99401123,((((107:18.59924914,((99:8.468183179,((95:1.529850438,97:1.529850438):3.639670842,98:5.169521281):3.298661898):0.4983642597,96:8.966547438):9.6327017):8.219755425,((((36:16.06304788,((140:0.7968917567,141:0.7968917567):13.88238648,(82:14.03101587,((33:8.321198437,((77:6.…
	TREE * _STATE_7725000__ = [&R] (37:43.10976587,((((135:38.1026148,((((107:17.52490504,((99:6.644513099,((95:1.505260207,97:1.505260207):3.779948092,98:5.285208299):1.359304799):0.7949393077,96:7.439452406):10.08545264):8.511488734,((((36:16.79591618,(82:15.27527549,((140:0.7068112026,141:0.7068112026):13.66502244,((29:10.60282989,68:10.60282989):1.601955877,(33:8.550113052,((77:7.063089967,((((14…
	TREE * _STATE_7750000__ = [&R] (37:42.28432618,(((106:11.38936369,105:11.38936369):28.55239812,91:39.94176181):1.657621179,((108:38.71306482,(((((((84:15.89855808,85:15.89855808):3.945614398,(83:19.55892588,((((57:2.297267925,58:2.297267925):7.994789919,59:10.29205784):5.159264128,60:15.45132197):3.029826872,((111:5.88018005,110:5.88018005):9.517506589,92:15.39768664):3.083462205):1.077777034):0.…
	TREE * _STATE_7775000__ = [&R] (37:43.36425975,(((106:11.8398497,105:11.8398497):30.6554649,91:42.49531461):0.5991226723,((108:40.16167333,(((((((84:17.059809,85:17.059809):2.897478195,(83:19.51523134,((((57:1.888355705,58:1.888355705):8.500043371,59:10.38839908):5.003691905,60:15.39209098):2.493460172,((111:7.715972994,110:7.715972994):6.497501164,92:14.21347416):3.672076995):1.629680186):0.4420…
	TREE * _STATE_7800000__ = [&R] (37:43.13926942,((((((30:34.60216769,(162:33.31732978,(((187:8.700829839,188:8.700829839):4.895428845,186:13.59625868):2.813412718,(185:9.773800765,184:9.773800765):6.635870638):16.90765838):1.284837907):2.698542625,((((((84:14.5707549,85:14.5707549):4.480411249,(83:17.90084592,((((57:1.80343997,58:1.80343997):7.902242459,59:9.705682429):5.076532023,60:14.78221445):…
	TREE * _STATE_7825000__ = [&R] (37:43.88454382,(((((162:34.10135506,(30:33.11180547,(((187:9.726682367,188:9.726682367):3.190024887,186:12.91670725):3.470207718,(185:10.66109285,184:10.66109285):5.725822119):16.7248905):0.9895495924):2.107822225,108:36.20917729):1.082074181,((((((84:17.6659262,85:17.6659262):1.336505097,(83:18.61075438,((((57:2.720577001,58:2.720577001):6.415521199,59:9.1360982):…
	TREE * _STATE_7850000__ = [&R] (37:44.28610892,(91:44.25527249,((((((((((84:18.1945165,85:18.1945165):1.698271074,(83:19.59630993,((((57:2.320305741,58:2.320305741):6.939297677,59:9.259603419):6.201711006,60:15.46131443):2.639754004,((111:5.808967158,110:5.808967158):8.780752488,92:14.58971965):3.511348783):1.4952415):0.2964776425):1.941573166,(38:17.22029534,50:17.22029534):4.6140654):7.65675612…
	TREE * _STATE_7875000__ = [&R] (37:43.76681451,(((106:12.54051275,105:12.54051275):30.53052139,91:43.07103414):0.384696874,(((((((((84:16.52328241,85:16.52328241):2.875611678,(83:18.90250323,((((57:2.438662489,58:2.438662489):6.215146287,59:8.653808776):7.214119829,60:15.86792861):0.6316256113,((111:5.639780838,110:5.639780838):8.810695257,92:14.4504761):2.049078121):2.40294901):0.4963908657):1.8…
	TREE * _STATE_7900000__ = [&R] (37:43.24553121,((((((((((84:16.81237684,85:16.81237684):2.446207212,(83:18.62411166,((((57:1.881186162,58:1.881186162):7.676894634,59:9.558080796):6.490547201,60:16.048628):1.280703341,((111:6.825835254,110:6.825835254):6.821173115,92:13.64700837):3.682322969):1.294780326):0.6344723928):2.035005894,(38:16.77020547,50:16.77020547):4.523384475):6.216552004,((((((191:…
	TREE * _STATE_7925000__ = [&R] (37:45.00183311,(91:43.783876,((((((((((84:16.87090156,85:16.87090156):1.942646187,(83:18.13548208,((((57:2.385852307,58:2.385852307):7.289794281,59:9.675646588):5.914176944,60:15.58982353):1.51087333,((111:5.887459029,110:5.887459029):7.18748166,92:13.07494069):4.025756175):1.034785216):0.6780656677):2.008154911,(38:17.74002594,50:17.74002594):3.081676714):7.309779…
	TREE * _STATE_7950000__ = [&R] (37:43.81139817,(((((30:35.11660252,(162:31.47236272,(((187:10.88352115,188:10.88352115):3.694794928,186:14.57831608):1.945373605,(185:10.14709341,184:10.14709341):6.376596274):14.94867303):3.6442398):3.045683639,108:38.16228615):0.4016923921,((((((84:16.11570437,85:16.11570437):2.195204021,(83:18.10676468,((((57:2.687345306,58:2.687345306):7.073537488,59:9.76088279…
	TREE * _STATE_7975000__ = [&R] (37:43.10279479,(((((162:35.98183306,(30:32.83088527,(((187:11.16204477,188:11.16204477):2.801557298,186:13.96360207):2.744659545,(185:9.266098624,184:9.266098624):7.442162993):16.12262366):3.15094779):2.61223167,((((((84:16.12097128,85:16.12097128):1.651429776,(83:17.71783302,((((57:2.50076412,58:2.50076412):6.59793807,59:9.09870219):4.68190478,60:13.78060697):2.58…
	TREE * _STATE_8000000__ = [&R] (37:41.57270623,(((((162:34.21779373,(30:31.36133844,(((187:9.985267931,188:9.985267931):4.21349989,186:14.19876782):1.071717716,(185:7.909142093,184:7.909142093):7.361343445):16.0908529):2.856455295):3.18935616,((((((84:15.03997105,85:15.03997105):2.490778979,(83:16.98155606,((((57:2.194750554,58:2.194750554):6.676697338,59:8.871447892):6.443390479,60:15.31483837):…
	TREE * _STATE_8025000__ = [&R] (37:44.97361309,((((108:37.31123025,((((((84:15.6049764,85:15.6049764):2.840586013,(83:17.90911225,((((57:2.45384698,58:2.45384698):6.802681718,59:9.256528698):5.529999291,60:14.78652799):2.131535121,((111:6.965681024,110:6.965681024):7.41015164,92:14.37583266):2.542230447):0.9910491435):0.536450156):0.9574546656,(38:16.81266619,50:16.81266619):2.590350882):8.756580…
	TREE * _STATE_8050000__ = [&R] (37:42.93028949,(((106:9.899650505,105:9.899650505):31.03493077,((((((((84:15.8825642,85:15.8825642):1.780827084,(83:17.05170856,((((57:2.322329152,58:2.322329152):7.401303246,59:9.723632398):5.618164442,60:15.34179684):1.080530741,((111:6.405195207,110:6.405195207):6.591379928,92:12.99657513):3.425752447):0.6293809817):0.6116827164):1.81214872,(38:15.53928494,50:15…
	TREE * _STATE_8075000__ = [&R] (37:42.27930541,((((108:36.17822832,((162:31.96556706,(30:29.96316308,(((187:9.258742534,188:9.258742534):3.631639958,186:12.89038249):1.634153116,(185:8.3062898,184:8.3062898):6.218245808):15.43862747):2.002403974):4.053338422,((((((84:16.65868503,85:16.65868503):1.868098401,(83:17.64245833,((((57:1.995160704,58:1.995160704):8.105092396,59:10.1002531):4.436752047,6…
	TREE * _STATE_8100000__ = [&R] (37:41.47563677,((91:39.16500831,(106:15.91947099,105:15.91947099):23.24553732):2.23837706,((108:37.07359167,((162:33.74567713,(30:31.27613613,(((187:11.75424938,188:11.75424938):2.759358296,186:14.51360768):0.8042783022,(185:9.605602667,184:9.605602667):5.712283315):15.95825015):2.469540999):2.819029232,((((((84:17.25158352,85:17.25158352):1.221413608,(83:17.413462…
	TREE * _STATE_8125000__ = [&R] (37:40.75324579,((91:39.11567279,(106:11.42389141,105:11.42389141):27.69178137):0.0654129421,((108:35.27587542,((162:31.47890044,(30:30.02101296,(((187:10.48880621,188:10.48880621):3.035723503,186:13.52452972):1.848569025,(185:11.41925667,184:11.41925667):3.953842066):14.64791422):1.457887485):3.350926895,((((((84:16.99744491,85:16.99744491):1.008437547,(83:17.65367…
	TREE * _STATE_8150000__ = [&R] (37:40.45754009,((91:39.45616975,((108:35.69511122,((162:32.20089178,(30:28.39576436,(((187:11.89015115,188:11.89015115):1.487220165,186:13.37737131):1.287462405,(185:9.662771634,184:9.662771634):5.002062082):13.73093064):3.805127419):3.28241767,((((((84:15.36784252,85:15.36784252):1.455427839,(83:15.97767688,((((57:1.894798554,58:1.894798554):7.387992263,59:9.28279…
	TREE * _STATE_8175000__ = [&R] (37:41.10537482,((((162:33.07660186,(30:31.05853829,(((187:11.5721532,188:11.5721532):1.222601468,186:12.79475467):2.102289958,(185:9.75175444,184:9.75175444):5.14529019):16.16149366):2.018063571):3.446438723,(((((((84:15.07170181,85:15.07170181):2.524738475,(83:17.27365776,((((57:1.896838755,58:1.896838755):7.685025473,59:9.581864229):6.193550452,60:15.77541468):0.…
	TREE * _STATE_8200000__ = [&R] (37:42.65206308,(91:41.1770637,((((162:32.42850592,(30:31.36895273,(((187:10.19447896,188:10.19447896):2.3947747,186:12.58925366):3.526911185,(185:12.84413108,184:12.84413108):3.272033767):15.25278789):1.059553189):4.282724236,(((((((84:15.30360938,85:15.30360938):2.494994265,(83:17.43541128,((((57:2.282623789,58:2.282623789):6.942639956,59:9.225263744):6.244012993,…
	TREE * _STATE_8225000__ = [&R] (37:44.13331237,((106:13.84080672,105:13.84080672):28.29392355,((((((((((84:15.35388737,85:15.35388737):3.202804791,(83:18.21364275,((((57:2.655449827,58:2.655449827):7.600031714,59:10.25548154):5.91737809,60:16.17285963):1.756153681,((111:5.920039609,110:5.920039609):10.29218849,92:16.2122281):1.716785212):0.2846294347):0.343049419):2.431618171,(38:16.98705801,50:1…
	TREE * _STATE_8250000__ = [&R] (37:41.81143456,((91:39.81516469,(106:11.95678023,105:11.95678023):27.85838446):1.245144902,(((((((((84:17.00765749,85:17.00765749):1.824992835,(83:18.2301284,((((57:1.737221493,58:1.737221493):7.511944035,59:9.249165528):5.975605106,60:15.22477063):2.591114704,((111:5.799906782,110:5.799906782):10.8289178,92:16.62882458):1.187060756):0.4142430643):0.6025219179):0.8…
	TREE * _STATE_8275000__ = [&R] (37:43.55064566,((((((((((84:17.27015591,85:17.27015591):1.33229846,(83:17.92860244,((((57:2.194517658,58:2.194517658):7.113477719,59:9.307995378):5.195433376,60:14.50342875):2.532996108,((111:6.488392747,110:6.488392747):8.554760501,92:15.04315325):1.993271614):0.8921775814):0.673851931):0.7518565023,(38:15.6505175,50:15.6505175):3.703793374):7.803437556,((((((191:…
	TREE * _STATE_8300000__ = [&R] (37:44.47889858,(91:43.30960675,((106:17.64502162,105:17.64502162):25.58768236,(((((((((84:15.34953386,85:15.34953386):2.898994074,(83:17.75148128,((((57:2.174591742,58:2.174591742):8.09860373,59:10.27319547):4.400908212,60:14.67410368):1.710798858,((111:5.486827776,110:5.486827776):9.458812683,92:14.94564046):1.439262083):1.366578737):0.4970466566):1.349881019,(38:…
	TREE * _STATE_8325000__ = [&R] (37:45.00645907,(((((162:35.00586571,(30:32.67158603,(((187:11.29476939,188:11.29476939):3.422215678,186:14.71698507):1.694030118,(185:11.03590508,184:11.03590508):5.375110108):16.26057085):2.334279673):2.72947607,108:37.73534178):1.666070231,((((((84:15.10818879,85:15.10818879):3.45443521,(83:18.33533345,((((57:2.237625231,58:2.237625231):7.181140695,59:9.418765926…
	TREE * _STATE_8350000__ = [&R] (37:47.0340244,((91:42.36937461,(106:15.46876351,105:15.46876351):26.9006111):1.40568186,((((30:36.96680534,(162:35.8087702,(((187:10.40155904,188:10.40155904):7.195413448,186:17.59697248):0.02094405193,(185:10.69627139,184:10.69627139):6.921645142):18.19085366):1.158035142):3.164226292,((((((84:16.81763661,85:16.81763661):1.943874561,(83:17.89629447,((((57:1.985160…
	TREE * _STATE_8375000__ = [&R] (37:43.10582524,((91:41.69185078,((((162:34.64507594,(30:31.42896955,(((187:11.22609383,188:11.22609383):2.437791932,186:13.66388576):1.666214628,(185:10.9446019,184:10.9446019):4.385498486):16.09886916):3.21610639):2.986647789,(((((((((57:1.739963372,58:1.739963372):8.413409337,59:10.15337271):4.342797897,60:14.49617061):1.703353545,((111:6.755286232,110:6.75528623…
	TREE * _STATE_8400000__ = [&R] (37:42.18020127,((((((162:31.73293479,(30:29.4117906,(((187:11.24208464,188:11.24208464):5.892981641,186:17.13506628):0.9394019535,(185:11.02490134,184:11.02490134):7.049566889):11.33732237):2.32114419):4.547607096,((((((84:14.28950061,85:14.28950061):3.030032832,(83:17.02317417,((((57:1.559910198,58:1.559910198):7.916649749,59:9.476559948):6.153433867,60:15.6299938…
	TREE * _STATE_8425000__ = [&R] (37:43.29674423,(((106:14.5592223,105:14.5592223):26.24810415,91:40.80732644):0.5255308181,((((30:32.93057903,(162:31.08348085,(((187:12.288612,188:12.288612):4.655393485,186:16.94400548):2.612521283,(185:13.9904979,184:13.9904979):5.566028867):11.52695409):1.847098178):4.275433135,((((((84:14.29429628,85:14.29429628):3.487328252,(((((57:1.353607798,58:1.353607798):…
	TREE * _STATE_8450000__ = [&R] (37:41.09167317,(((106:14.17285385,105:14.17285385):23.86401506,91:38.03686891):1.790605727,((((162:32.07266962,(30:30.8060794,(((187:10.30328489,188:10.30328489):2.615338081,186:12.91862297):1.045623197,(185:11.27964343,184:11.27964343):2.684602737):16.84183324):1.266590215):4.832996594,((((((84:15.48943143,85:15.48943143):3.220892718,(((((57:2.057914749,58:2.05791…
	TREE * _STATE_8475000__ = [&R] (37:41.76667017,(((106:12.14555831,105:12.14555831):26.15384154,91:38.29939985):1.121156894,((((162:32.36604281,(30:29.83627644,(((187:9.48878741,188:9.48878741):4.001953284,186:13.49074069):1.327639491,(185:8.592247602,184:8.592247602):6.226132583):15.01789626):2.529766363):4.244334941,((((((84:15.17157646,85:15.17157646):2.996374529,(((((57:1.806000904,58:1.806000…
	TREE * _STATE_8500000__ = [&R] (37:39.90201681,(((106:14.52587903,105:14.52587903):22.81514217,91:37.3410212):2.214419884,(((162:31.23691551,(30:27.87555764,(((187:8.340938284,188:8.340938284):2.678549759,186:11.01948804):3.519803591,(185:10.36476772,184:10.36476772):4.174523915):13.336266):3.361357871):3.785196419,(108:34.52143862,((((((84:15.80149297,85:15.80149297):1.87236637,(((((57:2.1368823…
	TREE * _STATE_8525000__ = [&R] (37:42.47943753,((((108:35.62907054,((30:32.24352912,(162:28.6651267,(((187:8.8978081,188:8.8978081):4.402745873,186:13.30055397):2.099538519,(185:10.10458524,184:10.10458524):5.295507247):13.26503421):3.578402419):2.673361019,((((((84:15.39615108,85:15.39615108):2.29235933,(((((57:2.263775068,58:2.263775068):6.992280698,59:9.256055766):4.847332219,60:14.10338798):2…
	TREE * _STATE_8550000__ = [&R] (37:41.07369495,(((((((((84:15.48386405,85:15.48386405):3.703845481,(((((57:2.36202136,58:2.36202136):8.832688553,59:11.19470991):4.147482304,60:15.34219222):2.114749202,((111:7.062780989,110:7.062780989):8.741607986,92:15.80438898):1.652552444):0.9432751805,83:18.4002166):0.7874929291):1.964070537,(38:17.60481417,50:17.60481417):3.5469659):6.870448916,((((((191:5.1…
	TREE * _STATE_8575000__ = [&R] (37:41.98266946,(((108:36.83892598,((162:32.02049905,(30:29.76575121,(((187:10.95594976,188:10.95594976):2.54103038,186:13.49698014):2.589626166,(185:10.68479523,184:10.68479523):5.401811082):13.6791449):2.254747845):3.926145421,((((((84:16.23495164,85:16.23495164):2.529564613,(((((57:2.37326001,58:2.37326001):6.97525904,59:9.34851905):5.707387097,60:15.05590615):1.…
	TREE * _STATE_8600000__ = [&R] (37:41.52635534,(((106:10.74495574,105:10.74495574):29.48505179,91:40.23000753):1.247770111,((108:36.68683604,((162:33.18923526,(30:31.00072242,(((187:12.0081876,188:12.0081876):2.635575974,186:14.64376357):2.855373937,(185:12.30602484,184:12.30602484):5.193112664):13.50158491):2.188512839):3.272932395,((((((84:16.29630331,85:16.29630331):1.942439878,(((((57:2.33530…
	TREE * _STATE_8625000__ = [&R] (37:43.03900301,(((((((((((84:13.61385212,85:13.61385212):5.238332522,(((((57:1.685917756,58:1.685917756):6.701150601,59:8.387068357):7.517346569,60:15.90441493):1.264317831,((111:6.617872887,110:6.617872887):6.881629576,92:13.49950246):3.669230294):1.51835803,83:18.68709079):0.1650938536):1.224354858,(38:17.06665036,50:17.06665036):3.009889143):10.26712217,((((((19…
	TREE * _STATE_8650000__ = [&R] (37:42.40224083,(((106:13.59332303,105:13.59332303):26.37567751,91:39.96900054):0.3124693724,(((108:34.38487169,(30:33.01230471,(162:31.6057302,(((187:11.40394556,188:11.40394556):2.251784843,186:13.6557304):1.228029389,(185:10.9409403,184:10.9409403):3.942819487):16.72197041):1.406574513):1.372566977):1.281660137,((((((84:13.11345748,85:13.11345748):5.634407447,(((…
	TREE * _STATE_8675000__ = [&R] (37:41.79421915,(((106:15.98234536,105:15.98234536):21.72646736,91:37.70881272):2.031657147,(((108:35.45068964,((((((84:14.02221074,85:14.02221074):4.122785602,(((((57:1.931941277,58:1.931941277):9.257487837,59:11.18942911):3.985774604,60:15.17520372):1.315221902,((111:6.764501332,110:6.764501332):7.19838183,92:13.96288316):2.527542458):1.291621611,83:17.78204723):0…
	TREE * _STATE_8700000__ = [&R] (37:42.07567593,((((108:38.01952288,(((((((84:14.28365872,85:14.28365872):4.097018371,(((((57:2.365231845,58:2.365231845):5.966753589,59:8.331985434):7.111199377,60:15.44318481):1.433899418,((111:6.214038522,110:6.214038522):7.037388857,92:13.25142738):3.625656849):0.3449832737,83:17.2220675):1.158609588):2.240205022,(38:15.54652564,50:15.54652564):5.074356472):8.04…
	TREE * _STATE_8725000__ = [&R] (37:41.26914667,((((((((((84:16.35771646,85:16.35771646):1.585011196,(((((57:2.191201184,58:2.191201184):6.568669624,59:8.759870808):5.266485681,60:14.02635649):1.444828697,((111:5.069876511,110:5.069876511):8.264729076,92:13.33460559):2.136579599):1.148896575,83:16.62008176):1.322645895):1.662629812,(38:15.57949108,50:15.57949108):4.02586639):7.540913846,((((((191:…
	TREE * _STATE_8750000__ = [&R] (37:45.04676333,(((106:14.87100727,105:14.87100727):27.79771697,(((162:35.54286851,(30:32.98751257,(((187:12.5686511,188:12.5686511):2.141391542,186:14.71004264):0.8896544145,(185:11.18216266,184:11.18216266):4.417534401):17.38781551):2.55535594):3.284193322,(108:37.63866679,((((((84:15.27763129,85:15.27763129):3.592876428,(((((57:2.531259072,58:2.531259072):7.86329…
	TREE * _STATE_8775000__ = [&R] (37:42.0080631,(((106:15.31385669,105:15.31385669):26.39706681,91:41.7109235):0.1247956917,((108:37.77276349,((30:32.95025713,(162:31.56964526,(((187:10.47057661,188:10.47057661):2.310524354,186:12.78110096):2.038257804,(185:8.541887681,184:8.541887681):6.277471087):16.75028649):1.380611866):4.01805922,((((((84:15.34977872,85:15.34977872):2.777914894,(((((57:2.34498…
	TREE * _STATE_8800000__ = [&R] (37:42.24743289,(((106:12.1007738,105:12.1007738):29.82646404,91:41.92723783):0.3028204542,((((((((84:16.88771413,85:16.88771413):0.8033477716,(((((57:2.364199656,58:2.364199656):6.287572815,59:8.651772471):5.010556051,60:13.66232852):2.48903988,((111:4.644737347,110:4.644737347):10.07009735,92:14.7148347):1.436533703):0.5520593169,83:16.70342772):0.9876341847):2.66…
	TREE * _STATE_8825000__ = [&R] (37:38.04273919,(((106:12.8179367,105:12.8179367):23.94506891,((108:34.85681789,(((((((84:15.30553811,85:15.30553811):1.744924842,(((((57:2.464422826,58:2.464422826):6.843161063,59:9.307583889):4.374191065,60:13.68177495):2.179333829,((111:4.244307306,110:4.244307306):9.201938575,92:13.44624588):2.414862902):0.5632729189,83:16.4243817):0.626081249):1.817495191,(38:1…
	TREE * _STATE_8850000__ = [&R] (37:45.25075856,(((106:14.63274763,105:14.63274763):28.77071106,((108:38.28916537,(((((((84:17.23354841,85:17.23354841):1.706956569,(((((57:2.286880785,58:2.286880785):6.87707487,59:9.163955655):7.024284989,60:16.18824064):1.488743757,((111:5.97722389,110:5.97722389):9.050100121,92:15.02732401):2.64966039):0.5753396296,83:18.25232403):0.6881809478):2.715064021,(38:1…
	TREE * _STATE_8875000__ = [&R] (37:44.79007178,(((((162:34.15233673,(30:30.55608429,(((187:11.37641261,188:11.37641261):2.449853766,186:13.82626638):2.291101461,(185:10.39493164,184:10.39493164):5.7224362):14.43871646):3.596252436):3.049553783,((((((84:18.32208261,85:18.32208261):1.84070574,(((((57:1.878711891,58:1.878711891):8.968910263,59:10.84762215):5.880709378,60:16.72833153):1.438654661,((1…
	TREE * _STATE_8900000__ = [&R] (37:43.09594632,((((108:36.30101134,(162:31.97410433,(30:30.00827084,(((187:10.346463,188:10.346463):1.2542869,186:11.6007499):4.739335137,(185:10.49712065,184:10.49712065):5.842964388):13.6681858):1.965833494):4.326907002):1.939057181,((((((84:17.8040986,85:17.8040986):1.836506114,(((((57:1.833780369,58:1.833780369):8.948387572,59:10.78216794):6.461822947,60:17.243…
	TREE * _STATE_8925000__ = [&R] (37:43.11197702,((((108:35.25155725,(162:33.18076848,(30:31.20459639,(((187:10.25192523,188:10.25192523):2.755782245,186:13.00770747):1.991389578,(185:10.30793498,184:10.30793498):4.691162073):16.20549934):1.976172088):2.070788766):2.768398931,((((((84:14.86608701,85:14.86608701):4.386040434,(((((57:1.82088639,58:1.82088639):7.527939015,59:9.348825405):5.766245796,6…
	TREE * _STATE_8950000__ = [&R] (37:42.18073346,(((((30:31.67284801,(((187:11.65066351,188:11.65066351):1.617477428,186:13.26814094):2.967168551,(185:10.9083161,184:10.9083161):5.326993388):15.43753852):2.834904735,(162:30.35290991,108:30.35290991):4.154842828):3.833699276,((((((84:14.71263378,85:14.71263378):3.427752932,(((((57:1.799745962,58:1.799745962):8.081615322,59:9.881361284):5.016091027,6…
	TREE * _STATE_8975000__ = [&R] (37:45.21753249,((106:10.94930304,105:10.94930304):33.37168316,(((((30:34.43380209,(((187:11.04835687,188:11.04835687):2.378225359,186:13.42658223):4.507917816,(185:10.96145041,184:10.96145041):6.973049631):16.49930204):3.372387973,(162:33.05318927,108:33.05318927):4.753000791):1.764682635,((((((84:14.99280779,85:14.99280779):3.505095298,(((((57:1.866494688,58:1.866…
	TREE * _STATE_9000000__ = [&R] (37:40.7977723,(((((30:31.14814198,(((187:9.995460982,188:9.995460982):4.188643295,186:14.18410428):1.545438683,(185:11.21855919,184:11.21855919):4.510983767):15.41859902):4.438479378,(162:31.15234591,108:31.15234591):4.434275445):1.513112018,((((((84:14.09609556,85:14.09609556):3.442230897,(((((57:2.072241568,58:2.072241568):7.706805622,59:9.779047191):4.839841214,…
	TREE * _STATE_9025000__ = [&R] (37:41.35208729,(((106:12.80169709,105:12.80169709):27.23968293,91:40.04138002):0.7889896565,((((((((84:15.98205755,85:15.98205755):1.97705728,(((((57:2.299182033,58:2.299182033):7.051806701,59:9.350988735):4.814208388,60:14.16519712):2.489507409,((111:7.013344601,110:7.013344601):7.058110611,92:14.07145521):2.583249319):0.6858506907,83:17.34055522):0.6185596034):1.…
	TREE * _STATE_9050000__ = [&R] (37:40.40920019,((((((((((84:13.53332027,85:13.53332027):4.663722904,(((((57:1.885874209,58:1.885874209):5.762267972,59:7.648142181):5.766861951,60:13.41500413):3.044419169,((111:6.919287729,110:6.919287729):7.993561388,92:14.91284912):1.546574185):1.184313034,83:17.64373633):0.5533068366):0.9035075765,(38:13.22159498,50:13.22159498):5.878955764):6.556495421,((((((1…
	TREE * _STATE_9075000__ = [&R] (37:45.20221326,(91:43.17697367,((106:11.97723313,105:11.97723313):30.31865178,((((((((84:17.06987937,85:17.06987937):1.426955215,(((((57:2.677711458,58:2.677711458):6.881882732,59:9.55959419):3.990893292,60:13.55048748):3.11741993,((111:5.703013241,110:5.703013241):9.114293333,92:14.81730657):1.850600839):1.333516292,83:18.00142371):0.4954108794):1.513225566,(38:16…
	TREE * _STATE_9100000__ = [&R] (37:39.25510207,(((((((((84:13.80674573,85:13.80674573):3.168740896,(((((57:2.266307186,58:2.266307186):7.362765846,59:9.629073032):4.515210102,60:14.14428313):1.267425852,((111:4.502308681,110:4.502308681):9.595046244,92:14.09735493):1.314354061):1.201599818,83:16.6133088):0.3621778257):1.7628469,(38:14.42943277,50:14.42943277):4.308900759):7.256099709,((((((191:5.…
	TREE * _STATE_9125000__ = [&R] (37:40.48978226,(91:39.53410059,((106:10.61330262,105:10.61330262):28.44602764,((((((((84:15.12453204,85:15.12453204):1.520220376,(((((57:2.056263455,58:2.056263455):6.891300532,59:8.947563987):4.620844665,60:13.56840865):1.774676408,((111:5.147330186,110:5.147330186):8.003631721,92:13.15096191):2.192123154):0.7491540793,83:16.09223914):0.5525132744):1.542682075,(38…
	TREE * _STATE_9150000__ = [&R] (37:45.0591063,((106:13.13148703,105:13.13148703):30.63376043,(91:42.43222294,((((((((84:17.27330422,85:17.27330422):1.618112922,(((((57:2.141724655,58:2.141724655):7.638660871,59:9.780385526):5.38651389,60:15.16689942):1.831048171,((111:5.358892119,110:5.358892119):9.147253332,92:14.50614545):2.491802137):1.515117374,83:18.51306496):0.3783521827):1.085024561,(38:15…
	TREE * _STATE_9175000__ = [&R] (37:41.39261497,(((106:15.86939465,105:15.86939465):23.94693374,91:39.81632839):0.8287787397,((108:36.22744316,((162:32.8696478,(30:31.02258868,(((187:12.86645358,188:12.86645358):1.548803131,186:14.41525671):0.71888577,(185:9.833633583,184:9.833633583):5.3005089):15.8884462):1.847059115):2.476358601,((((((84:15.28580217,85:15.28580217):2.4887931,(((((57:1.935316768…
	TREE * _STATE_9200000__ = [&R] (37:46.07569886,(((((((((84:16.08266414,85:16.08266414):2.262307557,(((((57:2.211031102,58:2.211031102):8.282157007,59:10.49318811):5.695678331,60:16.18886644):1.229871037,((111:6.840249628,110:6.840249628):9.3120833,92:16.15233293):1.266404548):0.4661868655,83:17.88492434):0.4600473561):2.108500717,(38:17.36270906,50:17.36270906):3.090763357):8.614248256,((((((191:…
	TREE * _STATE_9225000__ = [&R] (37:44.31159814,(((108:38.72020095,(((((((84:15.66200678,85:15.66200678):2.524685802,(((((57:1.744508689,58:1.744508689):7.162935685,59:8.907444374):5.33378851,60:14.24123288):2.717476042,((111:6.667334186,110:6.667334186):8.237999672,92:14.90533386):2.053375067):0.9652566114,83:17.92396554):0.2627270404):1.731799828,(38:15.82564892,50:15.82564892):4.092843482):9.27…
	TREE * _STATE_9250000__ = [&R] (37:44.06063146,((((((135:37.22523914,((((107:18.94983976,(96:8.185833203,(99:7.173228966,((95:1.471944343,97:1.471944343):3.028914941,98:4.500859284):2.672369683):1.012604236):10.76400656):8.861096447,((((36:17.91892486,((((140:1.017464372,141:1.017464372):12.58973559,29:13.60719996):1.01973626,(68:12.02111705,(33:9.070658565,((1:5.760771857,81:5.760771857):2.04257…
	TREE * _STATE_9275000__ = [&R] (37:41.10299739,(((((135:35.55595753,((((107:18.18199493,(96:8.425825004,(99:6.654775095,((95:1.178608923,97:1.178608923):3.618877286,98:4.797486209):1.857288886):1.771049909):9.756169929):7.400436028,((((36:16.94720857,((((140:0.454355379,141:0.454355379):12.47589919,29:12.93025457):1.525119503,(68:12.27452401,(33:8.789605109,((1:5.011848431,81:5.011848431):2.02854…
	TREE * _STATE_9300000__ = [&R] (37:44.32790618,(((((135:36.59688286,((((107:16.48798177,(96:9.017252285,(((95:1.648734354,97:1.648734354):3.193879071,98:4.842613425):1.879064548,99:6.721677973):2.295574312):7.470729485):10.31700239,((((36:16.8307554,((((140:0.4650029461,141:0.4650029461):12.20957641,29:12.67457936):1.293438125,(68:12.30117481,(33:8.980825104,((1:5.732276103,81:5.732276103):2.2482…
	TREE * _STATE_9325000__ = [&R] (37:44.55362672,(((((135:39.15585817,((((107:18.38547419,(96:8.709069343,(((95:1.617360832,97:1.617360832):3.623359714,98:5.240720546):1.86306105,99:7.103781596):1.605287747):9.676404849):8.821577589,((((36:18.71955237,((((140:0.6313867758,141:0.6313867758):10.70438735,29:11.33577412):2.763560237,(68:11.60458635,(33:8.947370498,((1:4.689864769,81:4.689864769):3.3643…
	TREE * _STATE_9350000__ = [&R] (37:38.85314134,((((((135:32.52936683,((((107:14.75005249,(99:6.241924399,(((95:1.226486068,97:1.226486068):3.22565576,98:4.452141828):0.9788256936,96:5.430967522):0.8109568766):8.508128089):11.19288539,((((36:16.74771485,((((140:0.5572121367,141:0.5572121367):10.76548595,29:11.32269809):1.031117734,(68:10.13299703,(33:8.167660051,((1:4.440277621,81:4.440277621):2.3…
	TREE * _STATE_9375000__ = [&R] (37:44.09881272,(((106:13.85440629,105:13.85440629):28.28741432,91:42.14182061):1.832577763,(((((135:38.03641762,((((107:19.93947676,(99:6.530977652,(((95:1.516330924,97:1.516330924):3.216851287,98:4.733182211):1.580879092,96:6.314061303):0.2169163482):13.4084991):9.503869447,((((36:17.91870518,((((140:0.8667298014,141:0.8667298014):11.11846252,29:11.98519232):2.710…
	TREE * _STATE_9400000__ = [&R] (37:47.76227648,(((106:14.70238858,105:14.70238858):30.20642485,91:44.90881343):0.7113444454,(((((135:39.19491216,((((107:21.39458836,(99:7.550029945,(((95:1.568982483,97:1.568982483):3.468207277,98:5.03718976):1.912502147,96:6.949691907):0.6003380378):13.84455841):9.076861854,((((36:18.3422397,((((140:0.7727992682,141:0.7727992682):12.3162977,29:13.08909697):2.1715…
	TREE * _STATE_9425000__ = [&R] (37:41.66095007,(((106:13.32435865,105:13.32435865):25.51615534,91:38.84051399):1.936133651,(((((135:36.08844859,((((107:19.12579413,(96:9.106961704,(((95:1.961371881,97:1.961371881):3.106708753,98:5.068080633):1.319222285,99:6.387302919):2.719658785):10.01883243):7.578637366,((((36:15.93919473,((((140:0.7059996857,141:0.7059996857):10.33274591,29:11.0387456):3.3179…
	TREE * _STATE_9450000__ = [&R] (37:41.88433429,((((((135:33.54873901,((((107:17.55519241,(96:7.021978239,(99:6.235239844,((95:1.431775267,97:1.431775267):3.277932261,98:4.709707528):1.525532316):0.7867383958):10.53321417):9.009346044,((((36:17.60516335,((((140:0.6785874783,141:0.6785874783):10.39265217,29:11.07123964):2.246496191,(68:11.05117438,(33:8.18022189,((1:4.508286511,81:4.508286511):2.49…
	TREE * _STATE_9475000__ = [&R] (37:43.74202785,((((((135:37.23961234,((((107:18.84789583,(99:6.800966451,(96:6.737269736,((95:1.548072464,97:1.548072464):3.544185173,98:5.092257637):1.645012099):0.06369671545):12.04692938):9.75461146,((((36:18.62062149,((((140:0.6971148781,141:0.6971148781):11.82728823,29:12.52440311):1.743255876,(68:12.39311302,(33:8.510582904,((1:5.25773582,81:5.25773582):2.433…
	TREE * _STATE_9500000__ = [&R] (37:43.08034193,(((106:12.68989862,105:12.68989862):23.72568276,108:36.41558138):5.964079063,(((((135:35.89067262,((((107:18.46036121,(((95:1.859147793,97:1.859147793):3.297150488,98:5.156298281):1.501541794,(96:6.314613262,99:6.314613262):0.3432268133):11.80252114):9.423416601,((((36:17.57050342,((((140:0.6658712965,141:0.6658712965):11.59495568,29:12.26082698):1.5…
	TREE * _STATE_9525000__ = [&R] (37:41.20304973,((91:39.57146615,((106:11.92840389,105:11.92840389):19.48450897,108:31.41291286):8.158553289):0.3102444543,((((135:35.0641334,((((107:19.23781753,(99:5.908957829,(((95:2.073916205,97:2.073916205):2.594909813,98:4.668826018):0.5254259066,96:5.194251925):0.7147059034):13.3288597):7.53567619,((((36:16.7431992,((((140:0.9659087079,141:0.9659087079):10.36…
	TREE * _STATE_9550000__ = [&R] (37:40.45736846,((((106:11.22592616,105:11.22592616):23.88357305,108:35.10949921):3.274279633,((((((78:30.84020696,(138:19.11999694,(((((178:5.734112288,(180:1.637034446,181:1.637034446):4.097077842):3.514692698,(179:7.421854934,182:7.421854934):1.826950052):4.390944236,134:13.63974922):2.409407226,146:16.04915645):2.646647697,(70:16.02002896,(104:11.19409535,44:11.…
	TREE * _STATE_9575000__ = [&R] (37:41.69729081,((((106:13.53267554,105:13.53267554):21.12202254,108:34.65469808):5.063981534,(((((((((139:28.14958394,(((55:12.72624642,56:12.72624642):9.587825552,112:22.31407197):1.387618226,(22:16.39007038,20:16.39007038):7.311619814):4.44789374):3.07806096,(((((121:8.577041563,113:8.577041563):10.58501596,(((124:7.296994722,(119:2.378416075,(122:2.249254351,(11…
	TREE * _STATE_9600000__ = [&R] (37:40.50125116,((91:39.65519985,((((((((24:5.270805767,25:5.270805767):21.95646768,((((3:6.881754413,4:6.881754413):0.9709549759,6:7.852709389):2.700598583,(7:4.106012784,5:4.106012784):6.447295188):0.9105054853,2:11.46381346):15.76345999):4.974491849,((138:21.17146055,(((((178:5.501112485,(180:1.321128045,181:1.321128045):4.17998444):3.533822308,(179:7.932481569,1…
	TREE * _STATE_9625000__ = [&R] (37:39.75534715,((((106:11.90711122,105:11.90711122):23.44648383,108:35.35359505):3.312510178,91:38.66610522):0.5418849477,(((((((138:22.4290875,(((((178:5.998053648,(180:2.140003246,181:2.140003246):3.858050402):3.866632873,(179:7.990746764,182:7.990746764):1.873939757):3.652612004,134:13.51729853):2.077460929,146:15.59475945):2.43410453,(70:15.06935575,(104:12.949…
	TREE * _STATE_9650000__ = [&R] (37:41.06571479,(((106:14.62804986,105:14.62804986):20.66332734,108:35.2913772):5.613258405,(91:40.67496657,((((((78:33.54277414,(138:23.19593909,(((((178:6.365566331,(180:2.240249099,181:2.240249099):4.125317232):4.296360341,(179:8.771392223,182:8.771392223):1.89053445):4.900789554,134:15.56271623):0.8805257166,146:16.44324194):4.795270465,(70:17.88882279,(104:13.6…
	TREE * _STATE_9675000__ = [&R] (37:39.82186518,(((((((((138:23.05824391,(((((178:6.451369384,(180:2.128803626,181:2.128803626):4.322565757):3.869429416,(179:8.760427303,182:8.760427303):1.560371497):4.489109385,134:14.80990818):0.8977170249,146:15.70762521):4.904190367,(70:16.35408782,(104:13.49060487,44:13.49060487):2.863482947):4.257727756):2.446428331):9.238409379,(((24:5.341251596,25:5.341251…
	TREE * _STATE_9700000__ = [&R] (37:39.86867779,(((((((((138:22.57689416,(((((178:5.960772147,(180:1.610752895,181:1.610752895):4.350019252):2.393165304,(179:6.197389343,182:6.197389343):2.156548108):5.142048015,134:13.49598547):1.513137436,146:15.0091229):3.88597403,(70:15.30234387,(104:12.23954103,44:12.23954103):3.06280284):3.592753061):3.681797225):7.664671805,78:30.24156596):0.4070587167,((((…
	TREE * _STATE_9725000__ = [&R] (37:41.2578047,(((((((((138:21.55688876,(((((178:6.633490976,(180:1.727788007,181:1.727788007):4.905702969):2.463484896,(179:7.742686103,182:7.742686103):1.354289769):4.355725957,134:13.45270183):2.012975798,146:15.46567763):5.101873925,(70:17.86430684,(104:15.43353668,44:15.43353668):2.430770159):2.70324471):0.9893372049):11.46168598,78:33.01857474):0.8374557198,((…
	TREE * _STATE_9750000__ = [&R] (37:48.67273779,(((((((((78:33.97424236,(138:22.77719669,(((((178:6.467769778,(180:1.732810497,181:1.732810497):4.734959281):2.641925296,(179:7.590428229,182:7.590428229):1.519266844):5.045113814,134:14.15480889):1.781939407,146:15.93674829):5.211071559,(70:18.38197472,(104:15.06437668,44:15.06437668):3.317598033):2.765845138):1.629376832):11.19704568):1.184560175,(…
	TREE * _STATE_9775000__ = [&R] (37:43.483936,(((((((((139:29.62454641,(((55:12.79149591,56:12.79149591):8.906815521,112:21.69831143):3.645057862,(22:17.71709396,20:17.71709396):7.626275329):4.281177126):5.024336884,(((((121:7.665412633,113:7.665412633):11.93490324,(((124:7.977948721,(119:4.218938101,(116:2.64763765,(122:2.02346389,115:2.02346389):0.6241737598):1.571300451):3.759010621):4.94148982…
	TREE * _STATE_9800000__ = [&R] (37:43.27906626,((((((((((138:20.05987018,(((((178:6.396338403,(180:1.472867002,181:1.472867002):4.923471402):1.83806094,(179:6.618619432,182:6.618619432):1.615779912):4.545776318,134:12.78017566):0.5885909416,146:13.3687666):4.660656822,(70:14.65204116,(104:12.2857205,44:12.2857205):2.366320662):3.377382264):2.030446758):11.43889141,78:31.49876159):0.6435376565,((1…
	TREE * _STATE_9825000__ = [&R] (37:41.95609503,((((((((((138:23.83299965,(((134:13.40275971,((178:5.437411721,(180:1.937547417,181:1.937547417):3.499864304):3.469958756,(179:7.255205633,182:7.255205633):1.652164844):4.495389235):1.091879994,146:14.49463971):4.677403327,(70:17.60644308,(104:13.3403927,44:13.3403927):4.266050382):1.565599956):4.660956616):10.30766089,78:34.14066054):0.03603224462,(…
	TREE * _STATE_9850000__ = [&R] (37:41.3823268,(((((((((78:33.7344952,(((24:5.749875832,25:5.749875832):24.69406163,((((3:5.871641311,4:5.871641311):2.46896391,6:8.340605221):4.370493354,2:12.71109858):0.7014102238,(7:5.445221335,5:5.445221335):7.967287464):17.03142866):2.882251974,((138:20.55436441,((134:12.96589712,((178:7.09255717,(180:2.230022022,181:2.230022022):4.862535148):1.645151166,(179:…
	TREE * _STATE_9875000__ = [&R] (37:43.10844211,((91:41.83668227,((((((((139:28.52978892,(((55:13.24471605,56:13.24471605):9.530733703,112:22.77544976):1.206320024,(22:18.11473794,20:18.11473794):5.867031841):4.54801914):4.652174505,(((((118:18.43600483,((124:8.509672664,(119:4.029286035,(116:2.853621755,(122:1.644455884,115:1.644455884):1.209165871):1.17566428):4.480386629):4.142153444,117:12.651…
	TREE * _STATE_9900000__ = [&R] (37:43.40000781,(108:43.2996555,((91:41.97541915,((((((((139:27.64342789,(((55:11.92435836,56:11.92435836):8.031998759,112:19.95635712):3.06948364,(22:13.4526662,20:13.4526662):9.573174556):4.617587128):6.542733046,(((((118:18.7405746,((124:8.676896831,(119:4.534841213,(116:2.277967491,(122:1.845741809,115:1.845741809):0.432225682):2.256873722):4.142055618):5.933929…
	TREE * _STATE_9925000__ = [&R] (37:45.13761517,((91:42.43225776,((((((((((((118:20.1334526,((124:8.669525387,((119:2.24028455,(116:1.674115175,115:1.674115175):0.5661693757):0.0198734693,122:2.26015802):6.409367367):4.612519584,117:13.28204497):6.851407627):0.3377790255,(121:7.94649824,113:7.94649824):12.52473338):2.951540491,(120:15.76118955,(114:12.44342075,123:12.44342075):3.317768799):7.66158…
	TREE * _STATE_9950000__ = [&R] (37:41.14418777,((91:40.14685078,((((((((((((118:17.97906411,((124:6.806965815,(119:3.043720066,((122:1.805075421,115:1.805075421):0.45198744,116:2.257062861):0.7866572051):3.763245749):7.175626011,117:13.98259183):3.996472289):1.885360742,(121:8.592517882,113:8.592517882):11.27190697):2.200696681,(120:14.70008646,(114:12.6225946,123:12.6225946):2.077491859):7.36503…
	TREE * _STATE_9975000__ = [&R] (37:41.15228139,((((106:11.19381757,105:11.19381757):24.99048843,108:36.184306):3.251401288,((((((((139:27.66290097,(((55:11.04320481,56:11.04320481):9.975652479,112:21.01885729):1.701235618,(22:18.60415904,20:18.60415904):4.115933864):4.942808063):3.345105088,(((((118:15.66498691,((124:6.713517419,(119:3.965136857,((116:1.393894289,115:1.393894289):0.7469220759,122…
	TREE * _STATE_10000000__ = [&R] (37:42.70723305,((((((((((139:28.50441567,(((55:13.79394715,56:13.79394715):8.401886747,112:22.19583389):1.249028664,(22:16.59276429,20:16.59276429):6.852098264):5.059553114):4.646695742,((24:6.564303537,25:6.564303537):23.92763352,((((3:5.848004976,4:5.848004976):2.458398021,6:8.306402998):3.74059055,2:12.04699355):0.8876682201,(7:4.912538397,5:4.912538397):8.0221…
	TREE * _STATE_10025000__ = [&R] (37:41.73594787,((((106:13.55015455,105:13.55015455):21.7216162,108:35.27177075):4.586831991,((((((((139:27.8882126,(((55:11.81175667,56:11.81175667):10.11117329,112:21.92292996):1.374619185,(22:17.60271896,20:17.60271896):5.69483019):4.590663451):4.874732783,(((((118:17.65446166,((124:5.54849423,(119:2.345613158,(122:2.219367082,(116:1.816863635,115:1.816863635):0…
	TREE * _STATE_10050000__ = [&R] (37:41.49591622,((91:39.76190727,((((((((139:27.71439164,(((55:12.80807351,56:12.80807351):9.022716371,112:21.83078988):1.908068624,(22:17.88439937,20:17.88439937):5.854459136):3.975533139):5.160908737,(((((118:17.00520792,((124:7.342021638,((116:1.75079603,115:1.75079603):0.4125302012,(122:2.077866029,119:2.077866029):0.08546020224):5.178695406):6.046543734,117:13…
	TREE * _STATE_10075000__ = [&R] (37:41.9238167,(((106:15.64949361,105:15.64949361):24.97784902,91:40.62734262):0.901238649,((((135:33.10834544,((((107:19.48575778,((96:6.00289363,99:6.00289363):0.6873328575,((95:1.294638985,97:1.294638985):3.400399142,98:4.695038127):1.99518836):12.79553129):5.920573078,((((36:16.26038587,(((29:10.77820522,(140:0.8247996116,141:0.8247996116):9.95340561):2.3793134…
	TREE * _STATE_10100000__ = [&R] (37:41.99838292,(((106:15.4836882,105:15.4836882):24.77084444,((((143:9.178335286,144:9.178335286):26.20934767,((((((((70:18.03018262,(104:14.58344271,44:14.58344271):3.446739904):1.475739605,((134:13.08660842,((178:7.034134331,(180:1.957707955,181:1.957707955):5.076426376):1.533930095,(179:7.563734996,182:7.563734996):1.00432943):4.518543998):2.227981335,146:15.31…
	TREE * _STATE_10125000__ = [&R] (37:44.18826833,(((106:13.76744495,105:13.76744495):26.37053003,108:40.13797498):2.988818214,((((((((((70:16.86001702,(104:15.11514028,44:15.11514028):1.744876748):3.445627293,((134:14.06953253,((178:7.204432039,(180:2.086677996,181:2.086677996):5.117754043):1.967512212,(179:7.961198909,182:7.961198909):1.210745341):4.897588282):1.677621906,146:15.74715444):4.55848…
	TREE * _STATE_10150000__ = [&R] (37:41.24294814,(((106:14.59961509,105:14.59961509):23.63966375,108:38.23927884):2.076704947,(91:40.08587161,(((((((((139:25.84248504,(((55:11.82693529,56:11.82693529):8.197200299,112:20.02413559):1.594597569,(22:14.86639878,20:14.86639878):6.752334378):4.223751883):5.234553317,((((9:10.23450848,(8:0.4731844922,10:0.4731844922):9.761323987):17.43907369,31:27.673582…
	TREE * _STATE_10175000__ = [&R] (37:40.91013991,(91:40.48489184,(((106:14.51209561,105:14.51209561):22.09320481,108:36.60530042):2.829093735,(((((((((139:26.50490799,(((55:12.25827047,56:12.25827047):6.732570713,112:18.99084118):1.584009337,(22:14.07573722,20:14.07573722):6.499113299):5.930057471):5.681439641,((((9:9.546806615,(8:0.3574671545,10:0.3574671545):9.18933946):17.03779425,31:26.5846008…
	TREE * _STATE_10200000__ = [&R] (37:46.23766755,(((106:13.80579935,105:13.80579935):23.39447996,108:37.20027931):7.23573491,(91:43.17438918,(((((((139:29.65334662,(((55:15.05576457,56:15.05576457):6.890979771,112:21.94674434):1.538418414,(22:17.64775458,20:17.64775458):5.837408184):6.168183866):4.905187733,(((((9:9.754060117,(8:0.3834352272,10:0.3834352272):9.37062489):18.90242519,31:28.65648531)…
	TREE * _STATE_10225000__ = [&R] (37:40.5512357,(91:40.33867924,(((106:11.49812026,105:11.49812026):25.50146447,108:36.99958473):2.129450944,(((((78:32.27774149,(((139:27.29878057,(((55:10.6200106,56:10.6200106):9.442292965,112:20.06230357):1.347785875,(22:14.6439265,20:14.6439265):6.766162945):5.888691133):3.253650283,((((9:9.440666672,(8:0.3433065776,10:0.3433065776):9.097360095):17.67473299,31:…
	TREE * _STATE_10250000__ = [&R] (37:45.6885855,(91:44.35923598,((((((((((134:13.63864726,((178:6.034354065,(180:1.84537668,181:1.84537668):4.188977385):2.655285642,(179:7.883528858,182:7.883528858):0.8061108482):4.94900755):3.149282235,146:16.78792949):4.173755846,(70:17.84644231,(104:13.51934811,44:13.51934811):4.327094201):3.115243031):1.66097458,138:22.62265992):13.05591399,((78:34.129916,((13…
	TREE * _STATE_10275000__ = [&R] (37:42.89312203,((106:9.431077919,105:9.431077919):33.0064647,(91:42.19006493,(((((((((134:13.53521051,((178:5.710247358,(180:1.766912623,181:1.766912623):3.943334735):2.920942201,(179:6.817732866,182:6.817732866):1.813456694):4.904020955):1.960985044,146:15.49619556):4.889059455,(70:16.74740403,(104:14.42011797,44:14.42011797):2.327286057):3.637850986):1.610872873…
	TREE * _STATE_10300000__ = [&R] (37:45.61965921,(91:43.68412612,((106:11.84225851,105:11.84225851):31.32269614,((((((((139:28.26523318,(((55:12.70128877,56:12.70128877):8.406310868,112:21.10759963):3.356879246,(22:13.45145574,20:13.45145574):11.01302314):3.800754298):4.863259307,((((9:10.05304354,(8:0.4871817446,10:0.4871817446):9.565861797):17.24534321,31:27.29838675):1.819738951,(((118:16.45301…
	TREE * _STATE_10325000__ = [&R] (37:44.96597961,(91:43.40672022,((106:11.91974272,105:11.91974272):30.44049392,((((((((((134:15.04109945,((178:5.808337567,(180:1.499251444,181:1.499251444):4.309086123):3.11206842,(179:7.336620163,182:7.336620163):1.583785824):6.120693458):1.785121355,146:16.8262208):4.14773899,(70:18.40506245,(104:15.69059464,44:15.69059464):2.714467808):2.568897342):0.354129809,…
	TREE * _STATE_10350000__ = [&R] (37:41.70026895,((106:13.34385617,105:13.34385617):28.20144487,((((((78:33.96198417,(((((134:14.0075866,((178:6.039685249,(180:2.081733358,181:2.081733358):3.95795189):2.76500968,(179:6.598227182,182:6.598227182):2.206467747):5.202891675):1.536626725,146:15.54421333):4.942758713,(70:19.05319127,(104:13.76584729,44:13.76584729):5.287343975):1.433780775):1.813386584,…
	TREE * _STATE_10375000__ = [&R] (37:44.62944028,((((((((((70:18.51957561,(104:14.5537273,44:14.5537273):3.965848305):3.031056256,138:21.55063186):0.3321337902,((134:13.67426557,((178:5.875448432,(180:2.056550285,181:2.056550285):3.818898148):2.132853363,(179:6.794711205,182:6.794711205):1.21359059):5.665963777):1.886673911,146:15.56093948):6.321826171):12.37671486,(((((9:10.88674357,(8:0.45862574…
	TREE * _STATE_10400000__ = [&R] (37:43.81331906,((106:11.77600286,105:11.77600286):31.08340192,(((((((((138:21.04696354,((134:13.58950655,((178:6.272032917,(180:2.10327521,181:2.10327521):4.168757706):3.225312641,(179:7.532990983,182:7.532990983):1.964354574):4.09216099):3.243798497,146:16.83330505):4.213658497):0.7315170599,(70:20.18565789,(104:15.90450734,44:15.90450734):4.281150554):1.59282270…
	TREE * _STATE_10425000__ = [&R] (37:44.02113062,((((((((78:34.45561716,(((70:17.13949407,(104:14.09026523,44:14.09026523):3.049228848):4.035611715,((134:14.75725642,((178:7.771829434,(180:2.17706088,181:2.17706088):5.594768554):2.535213819,(179:7.355120723,182:7.355120723):2.951922529):4.45021317):1.403376172,146:16.16063259):5.014473193):2.552749813,138:23.7278556):10.72776156):0.4340674115,((((…
	TREE * _STATE_10450000__ = [&R] (37:41.24285272,(91:40.38042601,((106:11.04494367,105:11.04494367):28.75934311,((((((((70:14.71973712,(104:12.47326226,44:12.47326226):2.246474857):5.384383218,((134:16.1506179,(179:9.132559154,((178:5.162958697,(180:2.040594773,181:2.040594773):3.122363924):3.452361068,182:8.615319765):0.5172393888):7.018058751):0.9137445044,146:17.06436241):3.03975793):0.84888070…
	TREE * _STATE_10475000__ = [&R] (37:49.47693653,((((135:37.66193192,(((((((133:9.614503649,183:9.614503649):1.960071781,79:11.57457543):2.000066842,(51:10.37733232,(164:5.768358561,196:5.768358561):4.608973755):3.197309955):12.03182618,(137:8.757650852,136:8.757650852):16.8488176):1.436914776,((52:6.497041234,(53:2.573866335,54:2.573866335):3.923174899):11.91915012,((130:5.788499177,128:5.7884991…
	TREE * _STATE_10500000__ = [&R] (37:44.04706051,(((((((((24:6.222667738,25:6.222667738):24.33321352,(((6:7.667687277,(4:5.245198074,3:5.245198074):2.422489203):4.310341584,2:11.97802886):1.407812963,(7:6.100947422,5:6.100947422):7.284894403):17.17003943):2.705397897,((139:28.81012136,(((55:13.61255731,56:13.61255731):7.582931652,112:21.19548896):1.766292734,(22:17.43959322,20:17.43959322):5.52218…
	TREE * _STATE_10525000__ = [&R] (37:41.92524638,(((((((((70:18.0842446,(104:14.28453639,44:14.28453639):3.799708216):1.867960131,((134:15.01355821,((178:6.657522904,(180:1.827903838,181:1.827903838):4.829619066):2.030022398,(179:6.949183084,182:6.949183084):1.738362218):6.326012905):2.104881483,146:17.11843969):2.833765041):2.733702682,138:22.68590741):11.34076679,((((24:5.588086174,25:5.58808617…
	TREE * _STATE_10550000__ = [&R] (37:41.42218935,(((106:9.006040668,105:9.006040668):29.45582629,91:38.46186695):1.955526256,((((((((70:16.7448549,(104:13.47326013,44:13.47326013):3.271594766):3.044170712,((134:14.36293349,((178:5.352177732,(180:1.790223297,181:1.790223297):3.561954434):3.835263198,(179:7.454373132,182:7.454373132):1.733067798):5.175492564):1.433279256,146:15.79621275):3.992812859…
	TREE * _STATE_10575000__ = [&R] (37:43.68380556,(((((((((((70:18.27669961,(104:15.89795766,44:15.89795766):2.378741954):4.55389566,((134:16.06667622,(179:10.74195361,((178:5.960121459,(180:2.214317293,181:2.214317293):3.745804166):3.919036388,182:9.879157847):0.8627957612):5.324722611):1.913988195,146:17.98066441):4.849930856):2.621061697,138:25.45165697):8.527718637,78:33.9793756):1.375674558,((…
	TREE * _STATE_10600000__ = [&R] (37:44.58139414,(((106:9.376616046,105:9.376616046):33.78923919,(((((((((70:18.48356862,(104:13.1206434,44:13.1206434):5.362925224):3.129259246,((134:14.63617139,(179:11.57252163,((178:6.166959973,(180:2.2938401,181:2.2938401):3.873119873):4.502051901,182:10.66901187):0.9035097585):3.06364976):2.348294823,146:16.98446621):4.628361656):0.7926463363,138:22.40547421):…
	TREE * _STATE_10625000__ = [&R] (37:44.01410191,((106:10.53250455,105:10.53250455):31.8545101,((((((((((70:17.57227289,(104:15.51750929,44:15.51750929):2.054763595):3.248260891,((134:15.03231037,((178:5.892349813,(180:2.078449951,181:2.078449951):3.813899862):3.81702256,(179:7.623743039,182:7.623743039):2.085629334):5.322937993):1.540334725,146:16.57264509):4.247888686):1.236870204,138:22.0574039…
	TREE * _STATE_10650000__ = [&R] (37:46.43794117,(91:44.15637009,(((((143:11.15215702,144:11.15215702):27.90157896,(135:38.47519952,(((((((133:8.131427899,183:8.131427899):2.009490811,79:10.14091871):1.176206128,(51:8.367537095,(164:5.639270911,196:5.639270911):2.728266185):2.949587743):15.50673461,(137:9.668267592,136:9.668267592):17.15559185):1.625430435,((52:8.116531312,(53:2.182209755,54:2.182…
	TREE * _STATE_10675000__ = [&R] (37:43.04594801,((106:9.766137092,105:9.766137092):32.55940133,(((((143:7.583368938,144:7.583368938):30.01759289,(135:35.65527653,(((((((133:9.206838371,183:9.206838371):1.817211514,79:11.02404988):1.537872051,(51:7.98260287,(164:5.582049045,196:5.582049045):2.400553824):4.579319066):13.16453156,(137:10.05599022,136:10.05599022):15.67046328):0.8216936427,((52:8.547…
	TREE * _STATE_10700000__ = [&R] (37:41.77155684,((91:39.60263942,(106:10.4660156,105:10.4660156):29.13662382):1.661791887,((((143:12.3219708,144:12.3219708):23.6316593,(135:34.22441889,(((((((133:7.880427021,183:7.880427021):2.087950766,79:9.968377787):1.976763958,(51:10.05878253,(164:5.903980708,196:5.903980708):4.154801819):1.886359219):11.13955505,(137:10.17307295,136:10.17307295):12.91162385)…
	TREE * _STATE_10725000__ = [&R] (37:42.34015553,((((((143:9.868760755,144:9.868760755):26.40924922,(135:35.61891383,(((((((133:8.244841724,183:8.244841724):1.806253382,79:10.05109511):1.984530086,(51:9.2594647,(164:6.949718632,196:6.949718632):2.309746068):2.776160493):13.32941878,(137:8.381242798,136:8.381242798):16.98380117):1.473501678,((52:5.229163785,(53:1.747597796,54:1.747597796):3.4815659…
	TREE * _STATE_10750000__ = [&R] (37:42.79591206,(((((143:10.49637816,144:10.49637816):27.22014268,(135:36.05373663,(((((((133:10.02879794,183:10.02879794):3.713636474,79:13.74243442):0.9632863689,(51:10.82954477,(164:8.231292483,196:8.231292483):2.598252289):3.876176014):12.43820256,(137:9.770275252,136:9.770275252):17.37364809):1.99631396,((52:6.402546842,(53:2.499292089,54:2.499292089):3.903254…
	TREE * _STATE_10775000__ = [&R] (37:44.50268419,(((((143:10.41177227,144:10.41177227):30.0157686,(135:38.0800622,(((((((133:10.92473997,183:10.92473997):1.757198199,79:12.68193817):2.66758985,(51:9.799541107,(164:6.728811912,196:6.728811912):3.070729195):5.549986913):13.7885169,(137:11.02798468,136:11.02798468):18.11006024):1.020842419,((52:7.087856995,(53:3.058757438,54:3.058757438):4.029099558)…
	TREE * _STATE_10800000__ = [&R] (37:43.39625829,(((106:12.17414665,105:12.17414665):30.39897093,((((143:11.65120803,144:11.65120803):27.11844584,(135:34.98893251,(((((((133:10.19592477,183:10.19592477):3.607369728,79:13.80329449):0.8343564185,(51:10.73488955,(164:8.287158781,196:8.287158781):2.447730765):3.902761366):13.55875693,(137:10.93489851,136:10.93489851):17.26150933):1.932576644,((52:5.35…
	TREE * _STATE_10825000__ = [&R] (37:41.95744665,((106:12.55102291,105:12.55102291):28.64353922,(91:40.92394969,((((135:36.8695734,((((((79:12.65293017,(51:9.146177138,(164:4.293308512,196:4.293308512):4.852868626):3.506753027):0.732438262,(133:12.0450166,183:12.0450166):1.340351827):15.0688071,(137:9.462865621,136:9.462865621):18.9913099):1.136882405,((52:5.763363263,(53:2.435639803,54:2.43563980…
	TREE * _STATE_10850000__ = [&R] (37:41.63282366,(((106:9.730991725,105:9.730991725):30.61454194,91:40.34553367):1.235027762,((((135:36.89436912,((((((79:13.11108104,(133:9.504231952,183:9.504231952):3.606849084):1.708825974,(51:11.75978318,(164:6.461742202,196:6.461742202):5.298040975):3.060123833):11.39186514,(137:9.406277063,136:9.406277063):16.80549509):2.223782265,((52:6.012108757,(53:2.31773…
	TREE * _STATE_10875000__ = [&R] (37:40.99854117,(((106:10.25989244,105:10.25989244):29.99977366,91:40.2596661):0.3982952715,((((135:34.78596363,((((((79:11.7078338,(133:8.285159298,183:8.285159298):3.422674503):1.083123652,(51:8.670705328,(164:5.936904119,196:5.936904119):2.733801209):4.120252125):14.00102684,(137:7.279404025,136:7.279404025):19.51258026):0.9502351697,((52:5.702657875,(53:2.38457…
	TREE * _STATE_10900000__ = [&R] (37:42.45225382,(((((135:36.40650263,((((((79:10.76948567,(133:8.533740627,183:8.533740627):2.235745041):0.6667756294,(51:9.707849266,(164:8.288902546,196:8.288902546):1.41894672):1.728412031):14.28906736,(137:7.908741684,136:7.908741684):17.81658697):2.911025027,((52:6.223263834,(53:2.494245459,54:2.494245459):3.729018375):10.29051623,((130:4.336061424,128:4.33606…
	TREE * _STATE_10925000__ = [&R] (37:42.69868541,(((106:12.45008209,105:12.45008209):25.47523185,91:37.92531394):2.748651181,((((135:34.99947571,((((((79:10.87716666,(133:9.173601343,183:9.173601343):1.703565313):1.474080603,(51:9.183221022,(164:4.689727884,196:4.689727884):4.493493138):3.168026237):13.58482159,(137:8.528777307,136:8.528777307):17.40729155):1.597104084,((52:5.342914856,(53:1.75543…
	TREE * _STATE_10950000__ = [&R] (37:40.73414555,(((106:11.73286473,105:11.73286473):27.29406942,91:39.02693415):1.120354956,((((135:35.17282923,((((((79:10.42585989,(133:8.654792205,183:8.654792205):1.771067682):1.279577973,(51:9.567088868,(164:5.218961122,196:5.218961122):4.348127746):2.138348991):13.8746097,(137:7.436407625,136:7.436407625):18.14363994):2.256926665,((52:5.846284913,(53:2.224606…
	TREE * _STATE_10975000__ = [&R] (37:41.83042976,((((((135:34.68365044,((((((79:10.56973201,(133:9.253611701,183:9.253611701):1.316120311):0.5981288327,(51:10.38757855,(164:4.882946223,196:4.882946223):5.504632329):0.780282293):13.91200585,(137:7.776183965,136:7.776183965):17.30368273):1.284277998,((52:6.601186735,(53:1.640966954,54:1.640966954):4.96021978):11.74616539,((130:6.141813289,128:6.1418…
	TREE * _STATE_11000000__ = [&R] (37:41.9457736,((91:40.97304364,(106:10.38684563,105:10.38684563):30.58619801):0.5350736722,((((135:36.31074513,((((((79:10.68861119,(133:8.593986287,183:8.593986287):2.094624899):1.095483709,(51:10.16014782,(164:6.324219733,196:6.324219733):3.835928082):1.623947079):13.61575769,(137:7.150315186,136:7.150315186):18.2495374):2.599148713,((52:6.229946836,(53:2.172242…
	TREE * _STATE_11025000__ = [&R] (37:42.17438638,((91:40.8085159,(106:9.212717237,105:9.212717237):31.59579866):0.0294062083,((((135:35.11967659,((((((79:10.22872172,(133:9.06801954,183:9.06801954):1.160702182):1.214839371,(51:8.725832285,(164:6.501042386,196:6.501042386):2.2247899):2.717728808):13.68086635,(137:8.219022434,136:8.219022434):16.90540501):2.596429971,((52:5.814889042,(53:1.986524424…
	TREE * _STATE_11050000__ = [&R] (37:42.1878489,((91:38.43809342,(106:11.63479985,105:11.63479985):26.80329357):2.323867725,((((135:36.00853722,((((((79:10.02222676,(133:6.276060157,183:6.276060157):3.746166606):2.351374461,(51:10.57033347,(164:8.594657497,196:8.594657497):1.975675971):1.803267756):11.86931776,(137:7.893552871,136:7.893552871):16.34936612):1.832508,((52:5.904360567,(53:1.961276691…
	TREE * _STATE_11075000__ = [&R] (37:45.43237102,((((((135:39.18766501,((((((79:11.22783953,(133:9.1525157,183:9.1525157):2.075323833):2.351345625,(51:11.25705959,(164:8.169755272,196:8.169755272):3.087304318):2.322125569):13.41906177,(137:11.02020604,136:11.02020604):15.97804089):1.130021987,((52:5.955278662,(53:2.599421823,54:2.599421823):3.355856839):12.87164117,((130:5.923890718,128:5.92389071…
	TREE * _STATE_11100000__ = [&R] (37:43.68006754,((91:42.97755579,((((((((70:18.70183683,(104:14.94541739,44:14.94541739):3.756419442):2.619796305,(146:16.4451244,(((178:6.759153376,(180:1.991140476,181:1.991140476):4.7680129):2.995668996,(179:7.89404952,182:7.89404952):1.860772852):4.35895062,134:14.11377299):2.331351403):4.876508742):1.776093112,138:23.09772625):12.58809046,(((((31:29.75708589,(…
	TREE * _STATE_11125000__ = [&R] (37:46.32680043,(((106:12.67283949,105:12.67283949):29.4955171,91:42.16835659):3.441965492,((((((((((31:30.07854591,(9:10.11369646,(8:0.4355757347,10:0.4355757347):9.678120728):19.96484945):2.549361333,(((121:8.867887566,113:8.867887566):13.82752713,(((124:9.04505481,((122:2.718556285,(116:2.431328888,115:2.431328888):0.2872273965):0.1823840133,119:2.900940298):6.1…
	TREE * _STATE_11150000__ = [&R] (37:42.08488067,(((106:12.32310504,105:12.32310504):29.14250616,91:41.4656112):0.2021100511,((((((((70:16.6464935,(104:14.82680162,44:14.82680162):1.819691874):4.39022875,(146:16.46301631,(((178:6.217649443,(180:1.619362781,181:1.619362781):4.598286662):3.245576723,(179:8.12284293,182:8.12284293):1.340383236):5.196696582,134:14.65992275):1.803093565):4.573705933):2…
	TREE * _STATE_11175000__ = [&R] (37:44.07402687,(((106:12.32072672,105:12.32072672):28.31493849,91:40.63566521):0.4504432512,(108:38.93639227,((((143:11.53460057,144:11.53460057):25.1591401,(135:35.55919289,((((((79:11.07643054,(133:9.242131975,183:9.242131975):1.834298563):1.564472548,(51:9.825255556,(164:5.546714588,196:5.546714588):4.278540968):2.81564753):13.02595697,(137:9.074804607,136:9.07…
	TREE * _STATE_11200000__ = [&R] (37:41.67310828,(((106:12.5389713,105:12.5389713):27.69640221,91:40.2353735):1.075588614,((((143:11.2687597,144:11.2687597):25.05753515,(135:34.93034796,((((((79:11.21142765,(133:8.564351463,183:8.564351463):2.647076183):0.7275165536,(51:9.81042779,(164:7.212319851,196:7.212319851):2.598107939):2.12851641):12.31768327,(137:7.656452251,136:7.656452251):16.60017522):…
	TREE * _STATE_11225000__ = [&R] (37:40.95232093,(((106:13.60176254,105:13.60176254):25.72288516,91:39.3246477):1.326847817,(((((((((70:18.52225007,(104:12.74964528,44:12.74964528):5.772604789):1.157286694,(134:15.34307817,(((178:6.488894813,(180:1.716404711,181:1.716404711):4.772490102):2.937621863,(179:7.58498915,182:7.58498915):1.841527526):5.058050872,146:14.48456755):0.8585106196):4.336458598…
	TREE * _STATE_11250000__ = [&R] (37:43.48022873,(((106:12.95254229,105:12.95254229):28.69904559,91:41.65158788):0.7565685607,((((((((70:18.18215843,(104:14.779861,44:14.779861):3.402297435):3.063176282,(146:18.43188911,(((178:6.78976316,(180:1.670896839,181:1.670896839):5.118866321):2.919303643,(179:7.648372751,182:7.648372751):2.060694052):4.804410595,134:14.5134774):3.918411716):2.813445598):0.…
	TREE * _STATE_11275000__ = [&R] (37:47.32265987,((91:45.91101783,((((((((((31:29.85115148,(9:10.6510164,(8:0.6088176485,10:0.6088176485):10.04219875):19.20013508):2.419054418,((((124:9.405275651,(119:3.069020642,(122:2.15416962,(115:1.899392561,116:1.899392561):0.2547770595):0.9148510218):6.33625501):7.067923144,117:16.4731988):4.705475682,((121:10.99368203,113:10.99368203):8.434879757,118:19.428…
	TREE * _STATE_11300000__ = [&R] (37:44.17204925,(((106:14.80465044,105:14.80465044):27.72587026,91:42.5305207):0.7299159035,((((45:25.63061451,(170:0.4865483679,171:0.4865483679):25.14406614):5.900449092,(34:30.64687767,((((84:14.82919553,85:14.82919553):2.251499998,(83:16.58106044,((((57:1.995991142,58:1.995991142):6.458105803,59:8.454096945):4.979314138,60:13.43341108):1.864680434,((111:7.46336…
	TREE * _STATE_11325000__ = [&R] (37:42.42209264,((91:41.69368647,(106:13.98966719,105:13.98966719):27.70401928):0.647727887,(((((45:21.28008231,(170:0.4717883199,171:0.4717883199):20.80829399):8.087750696,(34:28.25889868,((((84:15.47989864,85:15.47989864):1.008552888,(83:16.12590016,((((57:2.15826462,58:2.15826462):7.41861008,59:9.5768747):3.940147003,60:13.5170217):1.651108453,((111:6.110783372,…
	TREE * _STATE_11350000__ = [&R] (37:42.17846655,((91:39.97758417,(106:11.72976671,105:11.72976671):28.24781745):1.327474605,((((((((187:9.464576778,188:9.464576778):3.332225142,186:12.79680192):1.265468869,(185:8.177142459,184:8.177142459):5.88512833):19.35304944,30:33.41532023):1.938215433,162:35.35353567):1.8450416,((45:21.86362523,(170:0.5611432782,171:0.5611432782):21.30248196):7.485559085,(3…
	TREE * _STATE_11375000__ = [&R] (37:41.92553013,((91:40.77581361,((((((((187:9.662059402,188:9.662059402):2.587159637,186:12.24921904):3.109537328,(185:9.217912823,184:9.217912823):6.140843544):15.69775319,30:31.05650956):3.337979541,162:34.3944891):1.94245089,((45:25.29086758,(170:0.5542574644,171:0.5542574644):24.73661011):4.681710925,(34:28.78412316,((((84:14.37330586,85:14.37330586):2.1622386…
	TREE * _STATE_11400000__ = [&R] (37:44.98920426,((106:11.29250793,105:11.29250793):32.65764965,(((108:39.28483714,(((45:26.83853054,(170:0.5832768137,171:0.5832768137):26.25525373):3.810484347,(34:29.68122144,((((84:15.1258514,85:15.1258514):2.420909708,(83:17.02315154,((((57:2.193547737,58:2.193547737):6.4176975,59:8.611245236):6.034945103,60:14.64619034):1.892729437,((111:6.454237408,110:6.4542…
	TREE * _STATE_11425000__ = [&R] (37:42.30145602,((106:10.02626678,105:10.02626678):31.40596014,(((108:36.62552616,(((45:24.44170264,(170:0.3600500917,171:0.3600500917):24.08165255):5.830436785,(34:28.32798783,((((84:14.21353774,85:14.21353774):3.057481969,(83:16.84827683,((((57:2.091398259,58:2.091398259):6.70014731,59:8.791545568):5.632952461,60:14.42449803):1.716981119,((111:6.127640355,110:6.1…
	TREE * _STATE_11450000__ = [&R] (37:43.1330153,((((((45:25.07514149,(170:0.2064022848,171:0.2064022848):24.86873921):5.407554188,(34:29.31738938,((((84:15.89545771,85:15.89545771):1.454506381,(83:16.91036709,((((57:2.05937193,58:2.05937193):7.818786828,59:9.878158758):5.045752771,60:14.92391153):1.236838746,((111:6.080105013,110:6.080105013):8.049013574,92:14.12911859):2.031631688):0.7496168161):…
	TREE * _STATE_11475000__ = [&R] (37:39.32013484,((91:38.6324031,(106:11.45648683,105:11.45648683):27.17591627):0.6376150004,((((45:25.77217658,(170:0.3260504255,171:0.3260504255):25.44612615):4.08293226,(34:28.6390584,((((84:13.67123971,85:13.67123971):3.083628713,(83:16.25901675,((((57:2.013193836,58:2.013193836):5.787895091,59:7.801088927):4.435734104,60:12.23682303):3.129862619,((111:5.9437684…
	TREE * _STATE_11500000__ = [&R] (37:42.46563846,((91:39.68088207,(106:11.11767222,105:11.11767222):28.56320985):0.9774952888,((108:37.47621643,((((((187:10.76820846,188:10.76820846):1.927521541,186:12.69573):3.614050497,(185:11.15553738,184:11.15553738):5.154243113):15.85475586,30:32.16453636):1.671325847,162:33.8358622):2.877997789,((45:27.35727476,(170:0.3331898786,171:0.3331898786):27.02408488…
	TREE * _STATE_11525000__ = [&R] (37:41.04082031,((91:39.69032487,(106:14.70879461,105:14.70879461):24.98153026):1.338883164,((((45:26.27480256,(170:0.3333959562,171:0.3333959562):25.9414066):4.775126333,(34:30.16918671,((((84:14.89469135,85:14.89469135):2.434596937,(83:16.76304951,((((57:1.876291804,58:1.876291804):7.807758027,59:9.684049831):4.545508711,60:14.22955854):1.141994504,((111:5.123611…
	TREE * _STATE_11550000__ = [&R] (37:40.30773445,((((108:35.57323269,(((45:23.85252053,(170:0.3224296676,171:0.3224296676):23.53009087):5.953199661,(34:29.08493974,((((84:15.11474891,85:15.11474891):2.442832207,(83:16.77251613,((((57:2.496342216,58:2.496342216):6.608653247,59:9.104995463):4.690031969,60:13.79502743):2.244553668,((111:4.85387576,110:4.85387576):7.593502872,92:12.44737863):3.5922024…
	TREE * _STATE_11575000__ = [&R] (37:42.16831677,((106:20.13829925,105:20.13829925):21.9263119,(((108:37.45365688,(((45:25.35709027,(170:0.4471945528,171:0.4471945528):24.90989572):5.979073678,(34:30.27013903,((((84:15.53977175,85:15.53977175):2.66438131,(83:18.03080289,((((57:2.460725375,58:2.460725375):7.986208609,59:10.44693398):4.815434179,60:15.26236816):1.952693901,((111:5.579638495,110:5.57…
	TREE * _STATE_11600000__ = [&R] (37:42.92695805,(((108:37.43495853,(((45:24.53742466,(170:0.4857956715,171:0.4857956715):24.05162898):6.788143198,(34:29.46956614,((((84:13.47944587,85:13.47944587):4.437482484,(83:17.51931983,((((57:2.691977103,58:2.691977103):7.871907642,59:10.56388474):4.991703976,60:15.55558872):1.665598946,((111:6.089186391,110:6.089186391):8.520385817,92:14.60957221):2.611615…
	TREE * _STATE_11625000__ = [&R] (37:42.93431297,((106:15.79866973,105:15.79866973):24.51893883,(((108:35.40172493,((((((84:14.76345551,85:14.76345551):2.390670985,(83:16.90687251,((((57:1.841501559,58:1.841501559):7.138092921,59:8.97959448):4.411247429,60:13.39084191):2.086930092,((111:6.083955596,110:6.083955596):7.675343216,92:13.75929881):1.71847319):1.429100505):0.2472539895):1.406682092,(38:…
	TREE * _STATE_11650000__ = [&R] (37:45.2087617,(((106:14.24414759,105:14.24414759):28.5361605,91:42.78030809):2.297255277,((((((((187:10.42771406,188:10.42771406):5.185844421,186:15.61355849):1.642290386,(185:12.20163805,184:12.20163805):5.054210825):14.27235571,30:31.52820458):3.092457878,162:34.62066246):3.540883579,108:38.16154604):0.5935093167,((45:27.46936841,(170:0.5087479439,171:0.50874794…
	TREE * _STATE_11675000__ = [&R] (37:44.37024718,((106:12.89839382,105:12.89839382):30.89006641,(((((((((187:9.713941163,188:9.713941163):4.078113029,186:13.79205419):2.381489958,(185:11.54393401,184:11.54393401):4.629610139):13.37022749,30:29.54377164):2.873181782,162:32.41695342):2.749431552,108:35.16638497):2.260102116,((45:25.7830871,(170:0.4828414298,171:0.4828414298):25.30024567):5.914469058…
	TREE * _STATE_11700000__ = [&R] (37:43.56765716,(((((((((187:9.153591392,188:9.153591392):3.440329733,186:12.59392113):3.023273145,(185:11.09834977,184:11.09834977):4.518844504):14.2960895,30:29.91328377):4.546253642,162:34.45953741):2.850882791,108:37.3104202):0.681546042,((45:25.29940614,(170:0.4764586959,171:0.4764586959):24.82294744):6.803095252,(34:30.87095235,((((84:15.29383728,85:15.293837…
	TREE * _STATE_11725000__ = [&R] (37:43.80167922,((((((((187:9.953148254,188:9.953148254):2.728971736,186:12.68211999):4.294731899,(185:12.90183354,184:12.90183354):4.075018347):14.10607254,30:31.08292443):1.840230634,162:32.92315507):3.330979069,(((45:22.68215838,(170:0.4577246996,171:0.4577246996):22.22443368):7.063193982,(34:29.16016983,((((84:15.27283859,85:15.27283859):2.053658109,(83:17.1730…
	TREE * _STATE_11750000__ = [&R] (37:43.54728627,((((108:38.28448005,((45:25.25414675,(170:0.6113010342,171:0.6113010342):24.64284571):7.240069052,(34:30.98484453,((((84:16.20842881,85:16.20842881):2.31218293,(83:18.02504495,((((57:1.807603425,58:1.807603425):7.368709843,59:9.176313268):4.693575027,60:13.8698883):3.264739927,((111:5.183666895,110:5.183666895):9.728843931,92:14.91251083):2.22211739…
	TREE * _STATE_11775000__ = [&R] (37:43.10870029,(((106:10.79679268,105:10.79679268):28.13023364,91:38.92702632):2.257108675,(135:38.22655792,(((((((((79:10.51022624,(133:6.578037004,183:6.578037004):3.932189236):1.152695147,(51:9.401590251,(164:7.05448745,196:7.05448745):2.3471028):2.261331136):11.3956138,(137:9.91972778,136:9.91972778):13.13880741):4.123303846,((52:6.185851805,(53:2.026006669,54…
	TREE * _STATE_11800000__ = [&R] (37:41.77815442,((106:10.19578961,105:10.19578961):31.34007626,(91:40.06857914,(135:38.31277437,(((((((((79:10.5998919,(133:8.596719839,183:8.596719839):2.003172063):1.771021823,(51:9.745687711,(164:6.251832982,196:6.251832982):3.493854729):2.625226013):11.21468425,(137:8.739726227,136:8.739726227):14.84587175):3.129149864,((52:6.023058187,(53:1.955040856,54:1.9550…
	TREE * _STATE_11825000__ = [&R] (37:41.30061965,(((106:10.25185805,105:10.25185805):30.05519764,(135:38.2921338,((((145:16.34257734,14:16.34257734):13.86026182,(((21:12.77861046,(((132:6.201902115,131:6.201902115):3.704436414,163:9.906338529):1.748358856,80:11.65469738):1.123913076):0.7110830074,103:13.48969347):1.207613154,(94:10.92387065,(40:4.347089822,39:4.347089822):6.576780825):3.773435975)…
	TREE * _STATE_11850000__ = [&R] (37:40.82073468,(((135:38.00141507,((((((((107:14.76711894,((99:6.264529071,96:6.264529071):0.7179870703,((95:1.905066791,97:1.905066791):3.536074616,98:5.441141407):1.541374734):7.784602795):10.25345575,((((36:16.51782038,((68:11.9830386,(((((((148:1.612968096,149:1.612968096):2.60920789,28:4.222175986):1.014679916,(165:3.257718626,166:3.257718626):1.979137277):0.…
	TREE * _STATE_11875000__ = [&R] (37:43.67108726,((106:13.06902609,105:13.06902609):29.10735647,(91:41.49152683,(135:39.46280283,(((((((((79:11.18531703,(133:8.636348691,183:8.636348691):2.548968337):2.535885179,(51:9.408782604,(164:6.651541244,196:6.651541244):2.75724136):4.312419603):11.78335214,(137:8.034772434,136:8.034772434):17.46978191):0.8271983692,((52:5.408022273,(53:1.731816043,54:1.731…
	TREE * _STATE_11900000__ = [&R] (37:41.51603632,(((((143:8.475721588,144:8.475721588):26.98484739,(135:34.58692999,((((((79:11.08017265,(133:9.161406952,183:9.161406952):1.918765702):1.218953483,(51:9.242643401,(164:6.811448949,196:6.811448949):2.431194452):3.056482736):13.96207815,(137:8.722844379,136:8.722844379):17.53835991):2.038871398,((52:5.182989715,(53:2.149329098,54:2.149329098):3.033660…
	TREE * _STATE_11925000__ = [&R] (37:44.48694153,(((106:10.65165642,105:10.65165642):27.44062583,91:38.09228225):2.907327487,((((143:11.6099816,144:11.6099816):26.10187679,(135:34.77536836,((((((79:11.7230147,(133:9.202872505,183:9.202872505):2.520142199):0.7415178936,(51:9.203119711,(164:6.469090915,196:6.469090915):2.734028796):3.261412887):12.84665801,(137:8.414011649,136:8.414011649):16.897178…
	TREE * _STATE_11950000__ = [&R] (37:42.3090047,(((106:9.582569698,105:9.582569698):28.49443896,91:38.07700866):3.795962297,((((143:11.45623285,144:11.45623285):24.6456124,(135:34.52971247,((((((79:10.77844542,(133:8.142977963,183:8.142977963):2.635467457):1.505850939,(51:10.31841605,(164:6.375548329,196:6.375548329):3.942867719):1.965880312):13.32543108,(137:8.971512713,136:8.971512713):16.638214…
	TREE * _STATE_11975000__ = [&R] (37:39.46461245,(((106:11.3323851,105:11.3323851):24.86181106,91:36.19419616):2.820862073,((((143:11.25461568,144:11.25461568):24.78191546,(135:35.39819016,((((((79:10.84608476,(133:8.929780493,183:8.929780493):1.916304264):1.494383532,(51:10.25861611,(164:8.821835393,196:8.821835393):1.436780713):2.081852184):11.58317508,(137:7.570960406,136:7.570960406):16.352682…
	TREE * _STATE_12000000__ = [&R] (37:43.54846218,((((((143:7.675539014,144:7.675539014):29.8342854,(135:36.31027557,((((((79:10.31446072,(133:8.474811278,183:8.474811278):1.839649442):1.494527152,(51:9.978646874,(164:7.7557513,196:7.7557513):2.222895573):1.830341):12.67163736,(137:8.090212905,136:8.090212905):16.39041233):2.04885503,((52:6.439635495,(53:2.371499697,54:2.371499697):4.068135798):10.…
	TREE * _STATE_12025000__ = [&R] (37:41.58653886,(((((143:10.68536866,144:10.68536866):25.86226124,(135:34.51254763,((((((79:10.27318212,(133:7.901884396,183:7.901884396):2.371297721):1.780037143,(51:8.968493895,(164:7.517324377,196:7.517324377):1.451169518):3.084725365):13.07276098,(137:8.960916268,136:8.960916268):16.16506397):0.6705851571,((52:6.478516116,(53:2.456306576,54:2.456306576):4.02220…
	TREE * _STATE_12050000__ = [&R] (37:42.00545235,(((((143:9.927564821,144:9.927564821):26.69892959,(((145:14.93234774,14:14.93234774):15.31737604,(((21:12.77826741,(((132:7.18894382,131:7.18894382):2.489352542,163:9.678296362):1.694593016,80:11.37288938):1.405378033):0.8476467369,103:13.62591415):0.5888384234,(94:9.743661951,(40:4.482090729,39:4.482090729):5.261571222):4.471090621):16.03497121):5.…
	TREE * _STATE_12075000__ = [&R] (37:38.51216805,(((((143:9.241010376,144:9.241010376):25.85473348,(135:33.87006975,((((((79:9.085533777,(133:7.501964858,183:7.501964858):1.583568919):3.235586663,(51:10.48075392,(164:7.869518489,196:7.869518489):2.611235427):1.840366523):12.87839228,(137:8.352069113,136:8.352069113):16.8474436):0.6314957797,((52:5.685796675,(53:2.340809438,54:2.340809438):3.344987…
	TREE * _STATE_12100000__ = [&R] (37:40.20136384,(((((143:9.950254117,144:9.950254117):26.88530647,(135:35.90621776,((((((79:10.58328521,(133:8.773316626,183:8.773316626):1.809968587):2.683516898,(51:10.59000848,(164:7.016953435,196:7.016953435):3.573055041):2.676793635):13.23519711,(137:8.664613027,136:8.664613027):17.8373862):1.233712915,((52:5.434411662,(53:2.393152124,54:2.393152124):3.0412595…
	TREE * _STATE_12125000__ = [&R] (37:42.49314219,((((((143:12.11156731,144:12.11156731):25.22291377,(135:35.69599147,((((((79:10.29616057,(133:8.754235349,183:8.754235349):1.541925218):2.779559732,(51:10.77374562,(164:9.447618097,196:9.447618097):1.326127526):2.301974675):13.00849711,(137:9.133239399,136:9.133239399):16.95097801):1.632093465,((52:6.075551426,(53:2.869153669,54:2.869153669):3.20639…
	TREE * _STATE_12150000__ = [&R] (37:44.00032862,((106:13.24960741,105:13.24960741):29.03168276,(91:41.46099127,((((143:12.6680486,144:12.6680486):23.37377015,(135:35.05902247,((((((79:11.82132811,(133:9.116696521,183:9.116696521):2.704631585):1.242462507,(51:10.88234592,(164:9.303311405,196:9.303311405):1.579034516):2.181444693):13.6879639,(137:8.496395017,136:8.496395017):18.2553595):2.211860453…
	TREE * _STATE_12175000__ = [&R] (37:43.81001007,(((106:10.32023331,105:10.32023331):31.70273193,91:42.02296523):1.283046994,((((143:12.29944885,144:12.29944885):26.29455158,(135:37.27171693,((((((79:12.48506558,(133:9.860576236,183:9.860576236):2.624489342):0.9740368884,(51:10.86630468,(164:6.52599699,196:6.52599699):4.34030769):2.592797786):13.36093403,(137:8.862950227,136:8.862950227):17.957086…
	TREE * _STATE_12200000__ = [&R] (37:43.95388146,(91:43.90560464,((106:13.62460828,105:13.62460828):29.21058758,((((((145:13.40550824,14:13.40550824):19.34986636,(((21:13.57454515,(((132:5.861680599,131:5.861680599):4.061887301,163:9.9235679):1.890298965,80:11.81386686):1.76067829):1.070842121,103:14.64538728):1.986462766,(94:13.61410984,(40:5.827165177,39:5.827165177):7.786944668):3.017740196):16…
	TREE * _STATE_12225000__ = [&R] (37:41.83625577,((((((135:34.92176255,((((((79:11.78247229,(133:9.16786594,183:9.16786594):2.61460635):3.098437618,(51:12.80922574,(164:7.556058343,196:7.556058343):5.2531674):2.071684166):9.79793459,(137:9.665270984,136:9.665270984):15.01357351):1.80626676,((52:6.116319938,(53:1.668913338,54:1.668913338):4.4474066):10.58055455,((130:4.158323536,128:4.158323536):5.…
	TREE * _STATE_12250000__ = [&R] (37:42.92479184,(((((135:33.77303846,((((((79:12.79910953,(133:7.483827745,183:7.483827745):5.315281789):1.874392354,(51:11.8371543,(164:7.626094299,196:7.626094299):4.211060004):2.836347585):12.01391919,(137:9.688908075,136:9.688908075):16.998513):1.130229259,((52:6.235249611,(53:1.902429384,54:1.902429384):4.332820227):9.463681473,((130:4.225150226,128:4.22515022…
	TREE * _STATE_12275000__ = [&R] (37:43.01812415,(91:40.12367477,((106:11.39741269,105:11.39741269):28.29339361,((((135:33.26545105,((((((79:11.04241011,(133:8.929234235,183:8.929234235):2.113175876):2.547303714,(51:9.820947234,(164:7.526540759,196:7.526540759):2.294406474):3.768766592):11.29034878,(137:7.810952634,136:7.810952634):17.06910997):2.074486228,((52:6.102842953,(53:2.153484988,54:2.153…
	TREE * _STATE_12300000__ = [&R] (37:40.30580136,((106:9.712036249,105:9.712036249):29.70411515,(((((135:34.71858823,((((((79:12.59462413,(133:8.111123707,183:8.111123707):4.483500421):1.315307917,(51:10.37817413,(164:5.489241562,196:5.489241562):4.888932567):3.531757915):9.449734323,(137:7.977623001,136:7.977623001):15.38204337):3.277254841,((52:5.479941537,(53:1.654197961,54:1.654197961):3.82574…
	TREE * _STATE_12325000__ = [&R] (37:43.11543019,((106:14.40606142,105:14.40606142):28.12772246,(((((135:36.14896221,((((((79:12.01478098,(133:8.458262735,183:8.458262735):3.556518245):1.183497614,(51:9.703867424,(164:5.784741632,196:5.784741632):3.919125792):3.494411169):13.70927471,(137:6.924353651,136:6.924353651):19.98319965):0.9541537296,((52:6.405175473,(53:2.443066065,54:2.443066065):3.9621…
	TREE * _STATE_12350000__ = [&R] (37:45.49783673,((91:43.32123356,((((135:36.5214717,((((((79:13.16739465,(133:10.44461301,183:10.44461301):2.722781645):1.387388713,(51:11.8618761,(164:6.986139891,196:6.986139891):4.875736207):2.692907268):13.12371823,(137:8.556687244,136:8.556687244):19.12181435):1.610511064,((52:5.582537359,(53:1.732791913,54:1.732791913):3.849745446):11.97671463,((130:4.8721029…
	TREE * _STATE_12375000__ = [&R] (37:46.03576684,((((((135:37.43643332,((((((79:12.54619512,(133:10.31663894,183:10.31663894):2.229556183):1.959281936,(51:10.99918759,(164:7.378737617,196:7.378737617):3.620449977):3.506289464):12.26899717,(137:7.441453777,136:7.441453777):19.33302045):2.190274364,((52:5.53989832,(53:1.959497283,54:1.959497283):3.580401037):13.88226153,((130:5.241146855,128:5.24114…
	TREE * _STATE_12400000__ = [&R] (37:42.75417271,(((((135:35.63455351,(((((137:8.165148304,136:8.165148304):17.52548936,((79:13.0598706,(133:9.280818928,183:9.280818928):3.779051673):0.4831402692,(51:11.92186075,(164:6.46072841,196:6.46072841):5.461132339):1.621150121):12.14762679):3.110637645,((52:5.386981031,(53:2.542482103,54:2.542482103):2.844498927):12.14354974,((130:5.089240086,128:5.0892400…
	TREE * _STATE_12425000__ = [&R] (37:45.8796387,(91:45.17929193,(((((135:38.03202884,(((((137:10.35590602,136:10.35590602):18.64528422,((79:13.14870256,(133:10.5873593,183:10.5873593):2.561343262):1.872900359,(51:12.95863898,(164:6.655082843,196:6.655082843):6.303556138):2.062963942):13.97958732):1.461950632,((52:4.912861707,(53:2.764027322,54:2.764027322):2.148834385):17.92926891,((130:5.53270311…
	TREE * _STATE_12450000__ = [&R] (37:43.5905385,(((((135:37.05974573,(((((137:10.5666049,136:10.5666049):16.68335815,((79:12.15260705,(133:9.684147555,183:9.684147555):2.468459495):1.618611334,(51:10.25218489,(164:7.417675843,196:7.417675843):2.834509043):3.519033499):13.47874467):1.590040085,((52:4.943857993,(53:2.569417098,54:2.569417098):2.374440894):12.71311333,((130:5.767569661,128:5.76756966…
	TREE * _STATE_12475000__ = [&R] (37:42.17026302,((106:7.704062452,105:7.704062452):33.99740784,(91:41.40079448,((((143:10.04528511,144:10.04528511):28.42023818,(((145:13.99258016,14:13.99258016):19.18956269,(((21:12.43180154,(((132:6.372649305,131:6.372649305):2.116580063,163:8.489229369):1.465185832,80:9.954415201):2.477386343):0.6428800419,103:13.07468159):1.625460899,(94:13.36489478,(40:4.9647…
	TREE * _STATE_12500000__ = [&R] (37:43.78160151,((106:11.41809283,105:11.41809283):32.23021922,((((((145:16.66482028,14:16.66482028):17.37794947,(((21:12.03806279,(((132:7.103957394,131:7.103957394):1.762954253,163:8.866911647):1.843848382,80:10.71076003):1.32730276):0.2925278589,103:12.33059065):2.430619174,(94:13.14614523,(40:5.692318446,39:5.692318446):7.453826782):1.615064595):19.28155993):3.…
	TREE * _STATE_12525000__ = [&R] (37:42.48472459,(91:42.40986396,((106:10.59588404,105:10.59588404):30.94207325,(((((145:15.73919341,14:15.73919341):15.33058701,(((21:11.85061499,(((132:5.602291662,131:5.602291662):3.111253417,163:8.713545079):1.395645788,80:10.10919087):1.741424119):1.768071757,103:13.61868674):1.476773912,(94:11.40524254,(40:4.944981932,39:4.944981932):6.460260607):3.690218116):…
	TREE * _STATE_12550000__ = [&R] (37:45.51203994,(91:45.22551613,((106:12.60125861,105:12.60125861):31.00525937,(((((145:16.00866024,14:16.00866024):16.30771451,(((21:12.20528428,(((132:5.849204344,131:5.849204344):3.656316535,163:9.505520879):1.576388688,80:11.08190957):1.123374712):1.19527745,103:13.40056173):1.208462923,(94:11.58877607,(40:5.773790341,39:5.773790341):5.814985727):3.020248585):1…
	TREE * _STATE_12575000__ = [&R] (37:45.93607951,(91:44.9766888,((((143:9.727039726,144:9.727039726):30.58802079,((135:39.21363343,(((((137:9.691610139,136:9.691610139):17.47982987,((79:12.64563692,(133:11.39835072,183:11.39835072):1.247286202):1.252446976,(51:11.38555142,(164:6.315702584,196:6.315702584):5.069848831):2.512532484):13.27335611):2.652803493,((52:7.839284731,(53:3.836099096,54:3.8360…
	TREE * _STATE_12600000__ = [&R] (37:41.01667315,(91:39.75806528,((((((145:15.60793621,14:15.60793621):13.23294041,(((21:11.36834023,(((132:5.24892499,131:5.24892499):2.144885341,163:7.393810331):2.034400674,80:9.428211005):1.94012922):0.6230391842,103:11.99137941):1.068452079,(94:10.21891567,(40:4.637738136,39:4.637738136):5.581177536):2.840915817):15.78104514):6.40652006,(((((70:14.16589867,(104…
	TREE * _STATE_12625000__ = [&R] (37:40.71645034,((((((145:17.87192,14:17.87192):10.80374877,(((21:11.49365686,(((132:4.49888708,131:4.49888708):4.626514607,163:9.125401688):1.316067913,80:10.4414696):1.052187258):0.8423124509,103:12.33596931):1.2744202,(94:9.971511956,(40:4.583875178,39:4.583875178):5.387636778):3.638877553):15.06527926):6.892230855,((78:32.10550371,((((70:16.70560954,(104:10.255…
	TREE * _STATE_12650000__ = [&R] (37:43.18610724,(((106:8.87171173,105:8.87171173):33.32537846,(((((145:19.23825764,14:19.23825764):15.41318824,(((21:12.73906032,(((132:6.013504923,131:6.013504923):3.493388309,163:9.506893232):1.654600017,80:11.16149325):1.577567075):1.01006725,103:13.74912757):0.7260922717,(94:10.16418701,(40:4.33016984,39:4.33016984):5.834017169):4.311032836):20.17622603):3.1158…
	TREE * _STATE_12675000__ = [&R] (37:40.66008608,((91:39.51782144,(((((145:14.38090875,14:14.38090875):17.41849708,(((21:11.34930941,(((132:5.37797837,131:5.37797837):3.060726433,163:8.438704803):2.142492824,80:10.58119763):0.7681117845):0.8148919401,103:12.16420135):0.7741204669,(94:9.25207111,(40:4.205085387,39:4.205085387):5.046985723):3.686250708):18.86108401):4.133689265,(((78:30.60476161,(((…
	TREE * _STATE_12700000__ = [&R] (37:44.55696636,((((((145:14.30681314,14:14.30681314):19.03712316,(((21:12.19520975,(((132:5.535191973,131:5.535191973):3.421102057,163:8.95629403):1.996480388,80:10.95277442):1.242435333):0.7301732985,103:12.92538305):0.6085162798,(94:10.35115676,(40:4.348019829,39:4.348019829):6.00313693):3.18274257):19.81003698):4.627080327,(((78:31.66825713,((((134:14.30040405,…
	TREE * _STATE_12725000__ = [&R] (37:45.11745818,((((143:8.572199247,144:8.572199247):30.92023389,((135:37.16772455,(((((137:9.660916285,136:9.660916285):17.3213811,((79:12.98446358,(133:8.895289859,183:8.895289859):4.089173726):1.843245633,(51:11.13304101,(164:9.99609421,196:9.99609421):1.136946796):3.694668211):12.15458817):0.9420016888,((52:5.957538462,(53:1.99232217,54:1.99232217):3.965216291)…
	TREE * _STATE_12750000__ = [&R] (37:46.99452838,((((((145:12.79279239,14:12.79279239):22.17452979,(((21:13.94507256,(((132:8.128754684,131:8.128754684):1.862772498,163:9.991527181):1.885025245,80:11.87655243):2.068520133):0.514836721,103:14.45990928):0.9428859083,(94:11.76708095,(40:5.761665111,39:5.761665111):6.005415835):3.635714243):19.564527):3.857517664,(((78:34.16061456,((((146:15.24579335,…
	TREE * _STATE_12775000__ = [&R] (37:40.76223896,((106:11.90796179,105:11.90796179):28.47282538,((((143:11.16708423,144:11.16708423):26.05516375,((135:35.81379648,(((((137:9.242411007,136:9.242411007):14.17052732,((79:13.46712326,(133:12.50035216,183:12.50035216):0.9667710983):1.938108968,(51:12.5045735,(164:8.58322978,196:8.58322978):3.921343723):2.900658724):8.007706098):2.26184872,((52:5.596747…
	TREE * _STATE_12800000__ = [&R] (37:40.752085,((((((145:14.29923132,14:14.29923132):18.28253107,(((21:13.20530496,(((132:6.671388946,131:6.671388946):2.632249771,163:9.303638717):2.333555636,80:11.63719435):1.56811061):0.4522290775,103:13.65753404):0.7346353639,(94:10.91950166,(40:4.21746011,39:4.21746011):6.702041551):3.472667744):18.18959299):5.12269638,((((((((31:26.0294823,(9:9.008844285,(8:0…
	TREE * _STATE_12825000__ = [&R] (37:39.88845414,((((143:8.581402939,144:8.581402939):26.61682209,((((145:12.74892267,14:12.74892267):16.4252109,(((21:10.58277197,(((132:5.591690667,131:5.591690667):2.357045495,163:7.948736162):1.507292159,80:9.45602832):1.126743649):0.6479293097,103:11.23070128):2.824128145,(94:10.36146186,(40:4.16934551,39:4.16934551):6.192116348):3.693367566):15.11930415):4.831…
	TREE * _STATE_12850000__ = [&R] (37:39.05438773,((((((145:12.80032757,14:12.80032757):17.53790678,(((21:11.68186542,(((132:5.953400697,131:5.953400697):3.447820223,163:9.40122092):1.182420328,80:10.58364125):1.09822417):1.076910149,103:12.75877557):2.510487155,(94:12.13702758,(40:4.233611991,39:4.233611991):7.90341559):3.132235141):15.06897163):5.692981239,((((((24:5.433069487,25:5.433069487):19.…
	TREE * _STATE_12875000__ = [&R] (37:40.83923569,((((((145:14.09867684,14:14.09867684):17.67846708,(((21:12.15221556,(((132:6.993235977,131:6.993235977):1.846350204,163:8.839586181):2.808321899,80:11.64790808):0.5043074835):0.7074342219,103:12.85964979):3.155478607,(94:14.04337626,(40:4.447110298,39:4.447110298):9.596265961):1.971752134):15.76201552):4.023731825,(((((139:25.66166366,((112:20.67669…
	TREE * _STATE_12900000__ = [&R] (37:39.59211102,(91:39.4400841,((106:11.64988655,105:11.64988655):27.73371331,(((((145:16.59426942,14:16.59426942):12.02324255,(((21:12.64341845,(((132:5.677052904,131:5.677052904):2.875909457,163:8.552962361):1.379765725,80:9.932728086):2.710690362):2.11276033,103:14.75617878):0.4526981616,(94:12.38766876,(40:3.897059878,39:3.897059878):8.49060888):2.82120818):13.…
	TREE * _STATE_12925000__ = [&R] (37:41.29291749,((((((145:17.54120034,14:17.54120034):14.03956063,(((21:12.55385028,(((132:5.679158162,131:5.679158162):3.231665152,163:8.910823313):1.860153235,80:10.77097655):1.782873736):1.139517564,103:13.69336785):1.464457504,(94:13.12186042,(40:4.921432289,39:4.921432289):8.200428127):2.035964938):16.42293561):5.234448481,(((((24:4.991495854,25:4.991495854):2…
	TREE * _STATE_12950000__ = [&R] (37:42.57264351,(((((((145:17.08454004,14:17.08454004):15.7623476,(((21:11.70307457,(((132:5.028665772,131:5.028665772):2.554179678,163:7.58284545):1.748799253,80:9.331644703):2.371429869):0.7628961,103:12.46597067):2.206342919,(94:12.10265415,(40:5.376951143,39:5.376951143):6.725703011):2.569659437):18.17457404):3.790308541,(135:35.79604976,(((((137:9.580524004,13…
	TREE * _STATE_12975000__ = [&R] (37:44.43796068,(((((((145:17.84352489,14:17.84352489):14.06122487,(((21:11.24041535,(((132:5.467948021,131:5.467948021):2.302110084,163:7.770058106):2.439121007,80:10.20917911):1.031236239):0.9807760191,103:12.22119137):2.636432959,(94:12.74492836,(40:5.971562487,39:5.971562487):6.773365876):2.112695967):17.04712543):5.31637968,(135:36.42749849,(((((137:8.19412560…
	TREE * _STATE_13000000__ = [&R] (37:41.4293161,(((106:10.20829766,105:10.20829766):28.19000438,91:38.39830205):0.2166766734,(((((145:13.60295492,14:13.60295492):16.55971475,(((21:11.57276016,(((132:6.032606207,131:6.032606207):2.164415415,163:8.197021622):1.602768732,80:9.799790354):1.772969808):1.146319849,103:12.71908001):1.942157689,(94:13.25906161,(40:4.824739249,39:4.824739249):8.434322357):…
	TREE * _STATE_13025000__ = [&R] (37:41.34841321,(((106:10.20032679,105:10.20032679):28.24363475,91:38.44396154):2.513562225,((((143:11.81958149,144:11.81958149):26.46953651,(135:36.66102838,(((((137:8.920193204,136:8.920193204):18.20909962,((79:11.95699273,(133:9.708977363,183:9.708977363):2.248015365):3.201306204,(51:12.05338651,(164:7.78845951,196:7.78845951):4.264927002):3.10491242):11.9709938…
	TREE * _STATE_13050000__ = [&R] (37:40.31184284,(((106:10.40380855,105:10.40380855):22.55151051,91:32.95531906):5.781128671,((((143:9.555451413,144:9.555451413):26.05090095,(135:35.00877967,(((((137:7.505665225,136:7.505665225):18.42828759,((79:11.89930515,(133:9.44650742,183:9.44650742):2.452797733):0.5146505263,(51:8.875466038,(164:5.416982386,196:5.416982386):3.458483652):3.538489641):13.51999…
	TREE * _STATE_13075000__ = [&R] (37:42.77453059,(((106:12.10061959,105:12.10061959):28.23936174,91:40.33998133):2.291222462,((((143:9.687196718,144:9.687196718):28.69496391,(135:37.03851611,(((((137:8.667462835,136:8.667462835):17.11306838,((79:13.39681743,(133:10.11759752,183:10.11759752):3.279219911):1.2486008,(51:12.52344543,(164:8.525594512,196:8.525594512):3.99785092):2.121972798):11.1351129…
	TREE * _STATE_13100000__ = [&R] (37:44.55036603,(((106:11.41377775,105:11.41377775):32.06866173,91:43.48243948):0.4439745136,((((143:10.38947011,144:10.38947011):30.45262972,(135:39.94695326,(((((137:8.359822385,136:8.359822385):18.64717298,((79:13.3725636,(133:9.761455873,183:9.761455873):3.611107731):0.8224814712,(51:9.55816434,(164:8.212076638,196:8.212076638):1.346087703):4.636880735):12.8119…
	TREE * _STATE_13125000__ = [&R] (37:39.71371063,((91:38.53236251,(106:13.64764805,105:13.64764805):24.88471445):1.136283407,((((143:9.411662608,144:9.411662608):27.01331057,(135:35.0669792,(((((137:9.233881572,136:9.233881572):15.85750187,((79:12.11848966,(133:8.479575865,183:8.479575865):3.638913793):0.7759219248,(51:10.47150071,(164:7.912553906,196:7.912553906):2.558946806):2.422910871):12.1969…
	TREE * _STATE_13150000__ = [&R] (37:40.5207372,((91:39.88033918,(106:10.95701244,105:10.95701244):28.92332674):0.3337061601,((((143:10.24397413,144:10.24397413):26.20579029,(135:35.19601364,(((((137:8.536404671,136:8.536404671):16.64058301,((79:10.66041909,(133:6.979165752,183:6.979165752):3.681253334):2.645052453,(51:11.99100816,(164:8.685958201,196:8.685958201):3.30504996):1.314463378):11.87151…
	TREE * _STATE_13175000__ = [&R] (37:44.49307167,((91:41.70295451,(106:11.49931515,105:11.49931515):30.20363935):1.020783154,((((143:10.3822652,144:10.3822652):28.14379552,(135:36.32449276,(((((137:9.844975815,136:9.844975815):16.46166966,((79:12.06856837,(133:9.794797898,183:9.794797898):2.273770468):1.346308689,(51:10.90171367,(164:6.448705638,196:6.448705638):4.453008034):2.513163384):12.891768…
	TREE * _STATE_13200000__ = [&R] (37:45.18065,((91:41.60562376,(106:8.409346138,105:8.409346138):33.19627762):1.471186007,((((143:11.44981271,144:11.44981271):27.01775382,(135:37.20520848,(((((137:7.88009301,136:7.88009301):18.57892954,((79:12.72334962,(133:9.449050009,183:9.449050009):3.274299607):0.753316696,(51:9.795512406,(164:6.125868954,196:6.125868954):3.669643453):3.681153906):12.98235624)…
	TREE * _STATE_13225000__ = [&R] (37:42.59598549,((91:35.82410215,(106:10.71744859,105:10.71744859):25.10665356):5.816548478,(((((143:10.625244,144:10.625244):25.89810309,(135:35.58139798,(((((137:9.850047605,136:9.850047605):15.81356026,((79:12.11201136,(133:9.502189519,183:9.502189519):2.609821845):0.867850124,(51:11.11076382,(164:9.160712792,196:9.160712792):1.950051033):1.869097663):12.6837463…
	TREE * _STATE_13250000__ = [&R] (37:44.58709695,((91:43.24804214,(106:10.46025646,105:10.46025646):32.78778568):0.9110049917,((108:39.95767782,(((30:31.81891201,(((187:10.70999253,188:10.70999253):3.236374027,186:13.94636656):1.53759451,(185:11.0940065,184:11.0940065):4.389954573):16.33495094):3.671378652,162:35.49029067):3.935777907,((((((84:14.11781992,85:14.11781992):3.656599046,(83:17.3332600…
	TREE * _STATE_13275000__ = [&R] (37:42.36284616,(((106:9.239261421,105:9.239261421):32.23263567,91:41.47189709):0.355440742,((108:37.42535175,(((((((84:14.60092428,85:14.60092428):2.47530711,(83:16.77536788,((((57:1.712690466,58:1.712690466):6.917512577,59:8.630203043):6.487858345,60:15.11806139):0.8127718078,((111:6.576404362,110:6.576404362):7.625968687,92:14.20237305):1.728460147):0.8445346819…
	TREE * _STATE_13300000__ = [&R] (37:40.65998066,((91:38.41208644,(106:9.480795233,105:9.480795233):28.9312912):2.05637766,((((((((84:15.19998474,85:15.19998474):1.874307415,(83:16.94423369,((((57:2.104094879,58:2.104094879):7.644044545,59:9.748139423):5.230324466,60:14.97846389):1.086514041,((111:5.504161927,110:5.504161927):7.94989099,92:13.45405292):2.610925014):0.8792557618):0.1300584645):0.85…
	TREE * _STATE_13325000__ = [&R] (37:41.98923607,((91:39.41232895,(106:10.66967613,105:10.66967613):28.74265283):1.975523557,((((((((84:14.7137915,85:14.7137915):2.86344177,(83:16.73868977,((((57:2.837687805,58:2.837687805):6.5142981,59:9.351985904):4.900696354,60:14.25268226):1.515650219,((111:6.283057946,110:6.283057946):8.625251159,92:14.9083091):0.8600233726):0.9703572942):0.8385435029):1.0152…
	TREE * _STATE_13350000__ = [&R] (37:44.94802154,((91:42.2735591,((((((((84:16.92601742,85:16.92601742):1.379735742,(83:17.72974257,((((57:2.383561111,58:2.383561111):6.186052238,59:8.569613349):6.503506149,60:15.0731195):1.335571016,((111:6.901603462,110:6.901603462):7.686048401,92:14.58765186):1.821038652):1.321052058):0.5760105892):0.4460901205,(38:14.77742893,50:14.77742893):3.974414348):9.053…
	TREE * _STATE_13375000__ = [&R] (37:43.10068197,((91:40.80025553,(106:13.5998027,105:13.5998027):27.20045283):2.161767524,((108:37.6945554,(((30:31.70300367,(((187:11.38525517,188:11.38525517):1.919650437,186:13.30490561):1.984055572,(185:9.088105878,184:9.088105878):6.2008553):16.41404249):1.605895685,162:33.30889935):3.829761149,((((((84:15.33754326,85:15.33754326):2.738290581,(83:17.35566718,(…
	TREE * _STATE_13400000__ = [&R] (37:43.66334715,((91:40.13964601,(106:14.86658863,105:14.86658863):25.27305737):2.970030642,(((((45:24.6621165,(170:0.295752504,171:0.295752504):24.36636399):6.491885795,34:31.15400229):0.980707494,((((84:16.4919571,85:16.4919571):1.925521479,(83:17.65185014,((((57:2.503368402,58:2.503368402):6.765363978,59:9.26873238):5.971887573,60:15.24061995):1.809093358,((111:…
	TREE * _STATE_13425000__ = [&R] (37:44.6671027,(((((((30:33.61689609,(((187:11.39811624,188:11.39811624):3.135398077,186:14.53351432):2.472347488,(185:11.42810228,184:11.42810228):5.577759527):16.61103428):0.9732691033,162:34.59016519):3.559122265,((((((84:16.61728334,85:16.61728334):2.282734027,(83:18.44072986,((((57:1.932651581,58:1.932651581):8.197252704,59:10.12990429):4.951857533,60:15.08176…
	TREE * _STATE_13450000__ = [&R] (37:44.62304746,((91:42.70158868,((108:38.79641004,(((((((84:16.88369833,85:16.88369833):2.565788468,(83:18.55034014,((((57:1.764229824,58:1.764229824):8.388158703,59:10.15238853):5.266168039,60:15.41855657):2.299329045,((111:6.685099094,110:6.685099094):8.14299093,92:14.82809002):2.889795586):0.8324545334):0.8991466584):1.295126277,(38:16.33817578,50:16.33817578):…
	TREE * _STATE_13475000__ = [&R] (37:40.73415373,((91:39.98286894,((108:35.55751368,(((((((84:14.08144618,85:14.08144618):3.63885879,(83:16.95458692,((((57:1.593754212,58:1.593754212):7.595013686,59:9.188767899):5.349862507,60:14.53863041):1.293960671,((111:6.03912523,110:6.03912523):6.772126854,92:12.81125208):3.021338993):1.121995843):0.7657180467):1.223788116,(38:14.59859309,50:14.59859309):4.3…
	TREE * _STATE_13500000__ = [&R] (37:45.79181502,((((((((((84:16.50004824,85:16.50004824):1.125144814,(83:17.18970336,((((57:1.944827481,58:1.944827481):7.217936046,59:9.162763527):5.765324174,60:14.9280877):1.6036769,((111:5.181519278,110:5.181519278):9.178576045,92:14.36009532):2.171669279):0.6579387585):0.4354896924):2.869505291,(38:16.34861301,50:16.34861301):4.146085331):8.812222996,(((((195:…
	TREE * _STATE_13525000__ = [&R] (37:46.03460371,((106:12.57396698,105:12.57396698):30.55600053,(91:41.81791564,(((((30:31.02493912,(((187:11.31144862,188:11.31144862):2.490992563,186:13.80244118):1.483647277,(185:9.862312992,184:9.862312992):5.423775463):15.73885067):2.600088959,162:33.62502808):1.978497086,((((((84:14.86124506,85:14.86124506):3.044453393,(83:17.25687837,((((57:2.048173801,58:2.0…
	TREE * _STATE_13550000__ = [&R] (37:46.11781063,(((106:12.11197195,105:12.11197195):29.1591736,(((((((((84:15.97305725,85:15.97305725):2.283449414,(83:16.59812125,((((57:2.24968873,58:2.24968873):7.522225512,59:9.771914242):4.833999311,60:14.60591355):1.339830372,((111:5.502757785,110:5.502757785):7.617141062,92:13.11989885):2.825845078):0.6523773291):1.658385409):0.8608107386,(38:14.51640207,50:…
	TREE * _STATE_13575000__ = [&R] (37:45.36660843,((108:40.9538099,(((((((((84:14.4447651,85:14.4447651):1.486027266,(83:15.80887245,((((57:2.186271959,58:2.186271959):6.390039386,59:8.576311345):5.865161067,60:14.44147241):0.7163458069,((111:6.947478698,110:6.947478698):5.506160221,92:12.45363892):2.704179301):0.6510542333):0.1219199123):2.28766906,(38:14.29261058,50:14.29261058):3.925850843):9.22…
	TREE * _STATE_13600000__ = [&R] (37:45.66073784,(((106:10.71713672,105:10.71713672):33.84452819,91:44.5616649):0.8668208545,(((((((((84:16.68190921,85:16.68190921):1.967864327,(83:17.36153377,((((57:2.063944302,58:2.063944302):6.899278528,59:8.96322283):5.346669376,60:14.30989221):2.425442892,((111:5.585514874,110:5.585514874):7.384938955,92:12.97045383):3.764881269):0.6261986697):1.288239765):1.…
	TREE * _STATE_13625000__ = [&R] (37:42.13270148,((91:41.58372247,(108:39.74848655,((((((((84:15.63738166,85:15.63738166):1.764814911,(83:17.01819689,((((57:2.759936476,58:2.759936476):7.290982173,59:10.05091865):3.824464199,60:13.87538285):1.754406593,((111:5.745555189,110:5.745555189):6.820869409,92:12.5664246):3.063364842):1.388407452):0.38399968):1.622200144,(38:14.68690648,50:14.68690648):4.3…
	TREE * _STATE_13650000__ = [&R] (37:42.51767189,((((((((((84:14.93869561,85:14.93869561):3.153034779,(83:17.57951648,((((57:2.318488267,58:2.318488267):6.27905238,59:8.597540646):6.268375288,60:14.86591593):1.218664992,((111:5.632549901,110:5.632549901):8.535403915,92:14.16795382):1.91662711):1.494935554):0.5122139095):1.968182945,(38:16.84592853,50:16.84592853):3.213984806):7.666303178,(((((195:…
	TREE * _STATE_13675000__ = [&R] (37:43.91331478,(((106:8.595465012,105:8.595465012):34.6953922,108:43.29085722):0.4543719073,((((((45:25.46498384,(170:0.2227120056,171:0.2227120056):25.24227183):3.260106528,34:28.72509037):1.854506088,((((84:16.25606393,85:16.25606393):1.713326565,(83:17.91964568,((((57:2.145986078,58:2.145986078):7.80641927,59:9.952405347):4.719034786,60:14.67144013):1.937117229…
	TREE * _STATE_13700000__ = [&R] (37:42.83298293,(91:42.67103048,(((106:10.21354175,105:10.21354175):28.19626258,108:38.40980433):3.622250203,(((((45:24.56530572,(170:0.2237147148,171:0.2237147148):24.34159101):5.77639415,34:30.34169987):0.9132796693,((((84:16.35733353,85:16.35733353):3.369755671,(83:19.14446007,((((57:2.155647882,58:2.155647882):7.378725344,59:9.534373226):5.281720154,60:14.81609…
	TREE * _STATE_13725000__ = [&R] (37:42.89527133,(((106:12.58381991,105:12.58381991):24.86957635,108:37.45339627):2.869189718,(91:39.48218079,((((((((84:14.14352726,85:14.14352726):4.417994811,(83:18.36298582,((((57:1.306686348,58:1.306686348):9.322860353,59:10.6295467):4.034385149,60:14.66393185):2.752822467,((111:7.621207936,110:7.621207936):7.877737113,92:15.49894505):1.917809268):0.9462315035)…
	TREE * _STATE_13750000__ = [&R] (37:44.27419627,((91:43.60088974,(106:15.83608742,105:15.83608742):27.76480232):0.2723339922,(108:41.48323153,((((((((84:17.68014391,85:17.68014391):2.31032102,(83:19.2351375,((((57:1.359844189,58:1.359844189):9.307366136,59:10.66721033):6.015302597,60:16.68251292):1.960833092,((111:8.876929015,110:8.876929015):7.863994964,92:16.74092398):1.902422035):0.5917914839)…
	TREE * _STATE_13775000__ = [&R] (37:44.32586407,((91:42.52188978,(106:13.3654138,105:13.3654138):29.15647598):0.4751683205,((((((((84:16.71654037,85:16.71654037):2.10820933,(83:17.77380063,((((57:2.1502343,58:2.1502343):7.281078259,59:9.431312559):6.252629019,60:15.68394158):1.501232934,((111:7.499807353,110:7.499807353):7.617916867,92:15.11772422):2.067450291):0.5886261175):1.050949071):0.452571…
	TREE * _STATE_13800000__ = [&R] (37:42.60747105,(((106:10.01217802,105:10.01217802):30.79738923,91:40.80956725):0.7202230366,(108:40.62538503,((((((((84:14.40254905,85:14.40254905):3.221294441,(83:17.11022481,((((57:2.285755298,58:2.285755298):7.332980353,59:9.618735651):5.192317335,60:14.81105299):1.736421944,((111:6.091310947,110:6.091310947):8.748181948,92:14.83949289):1.707982035):0.562749876…
	TREE * _STATE_13825000__ = [&R] (37:44.06925206,(((106:10.73156312,105:10.73156312):28.90459365,91:39.63615677):1.031481828,(108:38.79667402,((((((((84:16.26446026,85:16.26446026):2.258527139,(83:16.98582626,((((57:2.33898831,58:2.33898831):7.162090425,59:9.501078734):5.335487031,60:14.83656577):1.294070966,((111:6.180685009,110:6.180685009):7.504337669,92:13.68502268):2.445614053):0.8551895323):…
	TREE * _STATE_13850000__ = [&R] (37:43.52615534,(((106:13.49887801,105:13.49887801):27.97041325,91:41.46929126):1.821373579,((((135:38.29529774,((((((42:7.089918189,43:7.089918189):3.667532546,41:10.75745073):0.9398125138,69:11.69726325):1.247936621,32:12.94519987):2.689523475,35:15.63472334):19.66547559,(((137:10.73965236,136:10.73965236):17.63949518,((79:12.25934923,(183:9.388881514,133:9.38888…
	TREE * _STATE_13875000__ = [&R] (37:42.45696568,(((106:14.01847212,105:14.01847212):27.52778524,91:41.54625735):0.8871199077,((((135:37.20664754,(((((42:8.183400198,43:8.183400198):2.930857564,(41:10.86449392,69:10.86449392):0.2497638449):0.3486894768,32:11.46294724):2.261534305,35:13.72448154):22.67075784,(((107:19.92076073,(96:8.675014559,(99:7.618195262,((95:1.574010718,97:1.574010718):3.35987…
	TREE * _STATE_13900000__ = [&R] (37:39.10595505,((((((135:34.22588079,((((41:10.12780242,(42:7.767985324,43:7.767985324):2.3598171):0.62349344,(32:10.33687327,69:10.33687327):0.4144225983):2.216406085,35:12.96770195):19.48131979,(((107:19.69171879,(96:9.051858275,(99:6.957742381,((95:2.019191321,97:2.019191321):3.334502266,98:5.353693586):1.604048795):2.094115894):10.63986051):6.912392735,((((36:…
	TREE * _STATE_13925000__ = [&R] (37:43.74531409,((106:11.74885956,105:11.74885956):31.75916304,(((((135:37.03766559,(((32:13.31566838,(69:11.23954255,(41:10.74429708,(42:8.200124196,43:8.200124196):2.544172885):0.4952454671):2.076125835):1.274464525,35:14.59013291):19.94047151,(((107:19.33203792,(96:7.745944819,(99:7.518406633,((95:1.686156917,97:1.686156917):3.998119361,98:5.684276278):1.8341303…
	TREE * _STATE_13950000__ = [&R] (37:43.65936466,((106:11.86259581,105:11.86259581):31.35235479,(91:42.62372744,((((135:37.04814242,(((32:12.5145451,(69:10.5770558,(41:10.17010852,(42:7.330812441,43:7.330812441):2.839296079):0.4069472825):1.937489296):4.265567279,35:16.78011238):17.46464024,(((107:17.69349513,(((95:2.393942101,97:2.393942101):4.288817434,98:6.682759535):0.8782923472,(99:7.47892691…
	TREE * _STATE_13975000__ = [&R] (37:44.80673884,(((((135:38.09426659,((((32:11.4371052,69:11.4371052):1.640084252,(41:11.97221202,(42:8.398688302,43:8.398688302):3.573523714):1.104977435):1.475004856,35:14.55219431):20.97478208,(((107:18.055284,(96:7.903247406,(((95:1.294575813,97:1.294575813):4.152008958,98:5.446584771):1.480274998,99:6.926859769):0.9763876371):10.15203659):10.76775315,((((36:17…
	TREE * _STATE_14000000__ = [&R] (37:45.5372098,(((((135:38.59314414,(((((41:10.55082447,(42:8.530782216,43:8.530782216):2.020042254):1.850845266,69:12.40166974):1.989210411,32:14.39088015):0.7223912995,35:15.11327145):20.40783749,(((107:19.74627063,(((95:1.578306016,97:1.578306016):4.051867884,98:5.6301739):2.520776209,(99:7.616010082,96:7.616010082):0.5349400272):11.59532052):10.26672457,((((36:…
	TREE * _STATE_14025000__ = [&R] (37:43.14316275,(((((135:36.25566716,(((((41:10.122212,(42:6.179732414,43:6.179732414):3.942479585):1.679081093,69:11.80129309):0.6503490149,32:12.45164211):2.501325465,35:14.95296757):18.34620085,(((107:17.91277248,(96:7.391413466,(99:7.238279832,((95:1.526320003,97:1.526320003):3.20143646,98:4.727756463):2.510523369):0.1531336339):10.52135902):8.177590291,((((36:…
	TREE * _STATE_14050000__ = [&R] (37:46.72380425,(((((135:39.35308337,((((41:11.32567311,(42:8.243725033,43:8.243725033):3.081948076):1.544341352,(69:12.76186239,32:12.76186239):0.108152069):2.496269474,35:15.36628394):18.36737921,(((((((36:18.04258888,((((140:0.4734234789,141:0.4734234789):11.24383119,29:11.71725467):1.530806076,(68:12.40379667,(((77:6.686753163,(1:4.313811336,81:4.313811336):2.3…
	TREE * _STATE_14075000__ = [&R] (37:41.44980848,(((106:8.87116459,105:8.87116459):32.18022751,91:41.0513921):0.1773874612,((((135:36.18053313,(((32:12.27151691,(69:10.50693297,(41:9.424087924,(42:7.774893026,43:7.774893026):1.649194898):1.082845048):1.764583939):2.375726174,35:14.64724308):16.29012867,(((((((36:17.57166199,((((140:0.727789893,141:0.727789893):10.58534921,29:11.3131391):1.47699766…
	TREE * _STATE_14100000__ = [&R] (37:44.58997818,(((106:10.80939072,105:10.80939072):32.52223156,((((135:37.22992876,((((41:10.73060172,(42:6.925968926,43:6.925968926):3.804632792):1.438227125,(69:10.34209676,32:10.34209676):1.82673208):3.181331618,35:15.35016046):18.56497005,(((((((36:17.37001651,((((140:0.7162222524,141:0.7162222524):11.19682107,29:11.91304332):1.883336458,(68:12.22389877,(((77:…
	TREE * _STATE_14125000__ = [&R] (37:42.31993748,(((106:13.53894076,105:13.53894076):28.1410045,91:41.67994527):0.5381115983,((((((145:14.02063704,14:14.02063704):16.56171538,(((21:12.27971493,(((132:7.912105497,131:7.912105497):2.28742562,163:10.19953112):1.382109776,80:11.58164089):0.6980740418):1.086285956,103:13.36600089):0.657908446,(94:11.32226155,(40:4.638458338,39:4.638458338):6.683803213)…
	TREE * _STATE_14150000__ = [&R] (37:41.40346598,(((106:13.14425865,105:13.14425865):27.70389606,91:40.84815471):0.2218007494,((((((145:15.28944348,14:15.28944348):14.45026674,(((21:11.69502433,(((132:6.142063136,131:6.142063136):3.357510952,163:9.499574088):0.6841186602,80:10.18369275):1.511331585):1.403924264,103:13.0989486):0.8505925616,(94:9.932903463,(40:4.65744596,39:4.65744596):5.275457502)…
	TREE * _STATE_14175000__ = [&R] (37:44.86427175,(((106:14.0887569,105:14.0887569):28.71939139,91:42.8081483):0.3819254313,((((143:9.377344524,144:9.377344524):28.78950262,(135:36.53408832,(((32:13.99352582,(69:13.55470029,(41:11.35898603,(42:8.143676877,43:8.143676877):3.215309157):2.195714252):0.4388255384):1.398264555,35:15.39179038):17.94350432,(((((((36:16.67617587,(((140:0.7024987349,141:0.7…
	TREE * _STATE_14200000__ = [&R] (37:43.31783735,(((106:9.964505245,105:9.964505245):32.17619506,((((143:11.24897809,144:11.24897809):27.84689539,(135:36.94492462,(((32:14.17026323,(69:13.21826428,(41:12.18258379,(42:8.429071044,43:8.429071044):3.753512747):1.035680491):0.95199895):2.770093926,35:16.94035716):15.0072328,(((((((36:17.0002516,((82:13.76397715,(29:12.20135547,(68:11.44464555,(((77:6.…
	TREE * _STATE_14225000__ = [&R] (37:45.83008638,(((106:13.86415451,105:13.86415451):29.84601299,91:43.7101675):1.593342352,((((143:13.28437344,144:13.28437344):27.34382839,(135:39.32871742,(((32:15.46389771,(69:13.43764937,(41:12.08782215,(42:8.88290108,43:8.88290108):3.204921065):1.349827225):2.026248342):2.479485603,35:17.94338332):16.94663506,(((137:9.227298908,136:9.227298908):21.64270526,(((…
	TREE * _STATE_14250000__ = [&R] (37:48.24347491,((((((143:12.47798214,144:12.47798214):28.61735688,(135:38.18204411,(((32:16.58456141,(69:15.04384174,(41:12.97798104,(42:9.059413273,43:9.059413273):3.918567762):2.065860705):1.54071967):4.134625116,35:20.71918653):15.50790698,((((52:5.744802611,(53:2.74351568,54:2.74351568):3.001286931):14.12135419,((130:5.882498559,128:5.882498559):4.621273276,12…
	TREE * _STATE_14275000__ = [&R] (37:43.51819164,(((106:13.13532775,105:13.13532775):29.61547886,91:42.75080661):0.4465945446,((((((145:16.94164548,14:16.94164548):15.0762731,(((21:11.9301712,((163:9.133257911,(132:5.803675724,131:5.803675724):3.329582188):1.207124064,80:10.34038198):1.589789223):0.9250281338,103:12.85519933):1.559332458,(94:10.82839128,(40:4.563040653,39:4.563040653):6.265350624)…
	TREE * _STATE_14300000__ = [&R] (37:43.76160496,((91:41.40733335,((((143:8.734688955,144:8.734688955):28.48017805,(135:35.22429448,((((41:12.76358742,(42:8.267357321,43:8.267357321):4.496230103):0.5623182914,(69:11.71597281,32:11.71597281):1.609932904):1.995573219,35:15.32147893):16.90315002,((((52:5.261722635,(53:2.432497113,54:2.432497113):2.829225522):11.08715388,((130:4.974107431,128:4.974107…
	TREE * _STATE_14325000__ = [&R] (37:46.16575986,((106:11.20243934,105:11.20243934):33.18190352,(91:43.86409392,((((143:11.17927911,144:11.17927911):28.69933171,(135:38.33185832,((((41:12.87746617,(42:9.111982282,43:9.111982282):3.765483886):0.8885802329,(69:11.74594879,32:11.74594879):2.020097608):3.151748213,35:16.91779461):15.75360197,((((52:6.495730449,(53:2.564474045,54:2.564474045):3.9312564…
	TREE * _STATE_14350000__ = [&R] (37:45.94983407,(((((143:14.205413,144:14.205413):26.06109554,(135:39.47618875,(((69:14.30241422,((41:12.03112987,(42:10.60471699,43:10.60471699):1.426412879):2.078422567,32:14.10955243):0.1928617885):3.638123674,35:17.9405379):15.34389229,((((52:6.206571972,(53:2.959307801,54:2.959307801):3.247264171):13.05298176,((130:4.143557423,128:4.143557423):3.555217057,129:…
	TREE * _STATE_14375000__ = [&R] (37:47.68700469,((91:45.42427603,(106:15.4051827,105:15.4051827):30.01909333):0.3070682896,((((143:12.52794679,144:12.52794679):25.72660583,(135:37.13309665,(((32:14.44054498,((41:12.09855767,(42:8.232580166,43:8.232580166):3.865977508):1.719765504,69:13.81832318):0.6222218042):2.62123132,35:17.0617763):16.29857131,((((52:6.113879072,(53:2.143836862,54:2.143836862)…
	TREE * _STATE_14400000__ = [&R] (37:44.20327642,(((((135:36.5911986,(((32:14.4685533,((41:11.48778064,(42:8.549136659,43:8.549136659):2.938643981):1.232778828,69:12.72055947):1.747993836):2.112957401,35:16.58151071):15.75806547,((((52:5.699805156,(53:2.885716488,54:2.885716488):2.814088668):14.26836825,((130:5.17440955,128:5.17440955):2.844988678,129:8.019398228):11.94877518):8.157396124,((((183:…
	TREE * _STATE_14425000__ = [&R] (37:42.0877,((91:39.62282689,(106:9.710042111,105:9.710042111):29.91278478):1.805218608,((((143:8.441033064,144:8.441033064):27.82374722,(135:35.12785232,((((41:12.59140279,(42:7.419157704,43:7.419157704):5.172245087):1.151554819,(32:12.07907157,69:12.07907157):1.663886037):1.787717383,35:15.53067499):14.74920302,((((52:6.836902073,(53:2.68853984,54:2.68853984):4.1…
	TREE * _STATE_14450000__ = [&R] (37:45.18005261,((((((143:11.16476354,144:11.16476354):29.01489684,(((145:15.98202183,14:15.98202183):17.99520762,(((21:11.72850904,((163:9.435266835,(132:5.716627041,131:5.716627041):3.718639794):1.53017831,80:10.96544515):0.7630638996):0.6941734283,103:12.42268247):1.129037059,(94:11.38332744,(40:5.006005288,39:5.006005288):6.377322154):2.16839209):20.42550991):4…
	TREE * _STATE_14475000__ = [&R] (37:45.57984272,(((106:11.59200231,105:11.59200231):31.9995359,((((143:10.20571737,144:10.20571737):29.51140008,(135:38.2381163,(((32:14.43070644,((41:11.25395053,(42:8.665563635,43:8.665563635):2.588386894):2.099924963,69:13.35387549):1.076830943):3.425458626,35:17.85616506):17.59726937,((((52:6.73677963,(53:2.523489574,54:2.523489574):4.213290056):11.16455843,((1…
	TREE * _STATE_14500000__ = [&R] (37:44.7599841,(((106:10.6324231,105:10.6324231):32.27372379,91:42.90614689):0.1194707754,((((143:9.633169857,144:9.633169857):28.11108922,(135:35.74428981,(((32:15.6410302,((41:11.54678161,(42:9.314706809,43:9.314706809):2.232074804):2.217061364,69:13.76384298):1.877187227):3.096118875,35:18.73714908):15.50086107,((((52:7.871393097,(53:2.752752589,54:2.752752589):…
	TREE * _STATE_14525000__ = [&R] (37:43.94067316,(((((143:10.01693845,144:10.01693845):27.19344921,(135:35.73324998,(((32:15.1797232,((41:13.51582804,(42:11.64372542,43:11.64372542):1.872102625):0.3651336906,69:13.88096173):1.298761466):1.311163832,35:16.49088703):17.85001372,((((52:9.017241278,(53:2.918853378,54:2.918853378):6.0983879):11.34551505,((130:5.627245192,128:5.627245192):2.549353004,12…
	TREE * _STATE_14550000__ = [&R] (37:45.42967777,(((106:9.491679171,105:9.491679171):33.21656108,((((143:7.572350146,144:7.572350146):29.93162179,(135:36.44815904,(((32:14.13910131,((41:12.45696289,(42:7.934978599,43:7.934978599):4.521984294):0.8100973278,69:13.26706022):0.8720410881):2.596885873,35:16.73598718):14.61641348,((((52:7.459941987,(53:3.206678798,54:3.206678798):4.25326319):9.474743201…
	TREE * _STATE_14575000__ = [&R] (37:44.02946796,((91:42.98454975,((((143:10.02172622,144:10.02172622):27.39995742,(135:36.26245829,((((41:12.6527998,(42:8.527722717,43:8.527722717):4.125077084):1.401591785,(32:11.98808077,69:11.98808077):2.066310816):1.168007252,35:15.22239884):19.04823196,((((52:5.770023922,(53:2.577886383,54:2.577886383):3.192137539):10.06252545,((130:4.342121907,128:4.34212190…
	TREE * _STATE_14600000__ = [&R] (37:45.25942992,((((((143:12.86609818,144:12.86609818):25.53239092,(135:37.43693241,(((32:13.8301888,((41:10.47676408,(42:8.488215745,43:8.488215745):1.988548338):1.722336358,69:12.19910044):1.631088363):1.958580405,35:15.78876921):17.06006012,((((52:6.952268361,(53:2.670314437,54:2.670314437):4.281953923):10.75186482,((130:5.109371805,128:5.109371805):4.17647844,1…
	TREE * _STATE_14625000__ = [&R] (37:43.38390531,((((((((78:32.91958368,(138:21.79371478,((146:15.96216434,(134:13.78540957,((182:7.650508497,179:7.650508497):1.543603167,(178:6.899823229,(180:1.879919463,181:1.879919463):5.019903765):2.294288435):4.591297909):2.176754771):3.481216335,(70:17.04218394,(104:12.2115096,44:12.2115096):4.83067434):2.401196735):2.350334098):11.1258689):0.8585403033,((((…
	TREE * _STATE_14650000__ = [&R] (37:45.90027602,(((106:8.869410047,105:8.869410047):34.44202,91:43.31143005):1.241422753,((((135:37.72843291,((35:14.49203593,(((41:12.38678552,(42:8.22512478,43:8.22512478):4.161660736):0.8188850353,69:13.20567055):0.4521905518,32:13.6578611):0.8341748318):19.8780669,((((52:7.841799377,(53:3.171828117,54:3.171828117):4.66997126):14.38135503,((130:8.195692076,128:8…
	TREE * _STATE_14675000__ = [&R] (37:47.93741179,(((((((145:15.86439657,14:15.86439657):21.63312719,(((((163:9.690770461,(132:6.628675723,131:6.628675723):3.062094738):2.521058613,80:12.21182907):1.22015316,21:13.43198223):1.447818933,103:14.87980117):1.119797472,(94:13.90476592,(40:4.683514372,39:4.683514372):9.221251547):2.09483272):21.49792512):4.896936392,((((138:24.17219968,((146:16.09198932,…
	TREE * _STATE_14700000__ = [&R] (37:45.17581452,(91:45.01984775,((((((145:15.04812097,14:15.04812097):19.12438432,(((((163:10.20503487,(132:6.851336423,131:6.851336423):3.353698443):2.049938708,80:12.25497357):1.728822582,21:13.98379616):0.9237359961,103:14.90753215):1.017085504,(94:11.93100914,(40:5.223621891,39:5.223621891):6.707387248):3.993608518):18.24788763):6.472938787,(((((24:5.114161864,…
	TREE * _STATE_14725000__ = [&R] (37:42.72351123,((91:40.5001795,(106:11.78878233,105:11.78878233):28.71139717):2.166652709,(((((145:17.64912033,14:17.64912033):14.99693005,(((((163:9.461447029,(132:5.41631062,131:5.41631062):4.045136408):1.474040353,80:10.93548738):1.616250718,21:12.5517381):1.53137893,103:14.08311703):0.3942046312,(94:11.94065185,(40:5.406045996,39:5.406045996):6.534605851):2.53…
	TREE * _STATE_14750000__ = [&R] (37:39.66027715,((91:37.38508569,(106:12.81177634,105:12.81177634):24.57330935):1.199812044,(((((145:16.53425076,14:16.53425076):15.38127028,(((((163:8.024425721,(132:5.393767557,131:5.393767557):2.630658164):1.088029454,80:9.112455175):0.9760833929,21:10.08853857):1.935233996,103:12.02377256):0.8852732159,(94:10.23755623,(40:5.747739517,39:5.747739517):4.489816708…
	TREE * _STATE_14775000__ = [&R] (37:45.05618444,((91:42.59643492,(((((145:16.41155168,14:16.41155168):17.59688592,(((((163:9.077622667,(132:5.746837726,131:5.746837726):3.330784941):0.9906419188,80:10.06826459):1.56499548,21:11.63326007):0.5788828727,103:12.21214294):1.626702787,(94:10.76265961,(40:5.797042157,39:5.797042157):4.965617451):3.076186117):20.16959188):3.749286817,(((((((((9:11.271283…
	TREE * _STATE_14800000__ = [&R] (37:45.83448009,((108:43.89221949,((((((((((((57:1.86870397,58:1.86870397):7.370215305,59:9.238919275):5.718673347,60:14.95759262):1.281704733,((111:4.748310648,110:4.748310648):7.617115083,92:12.36542573):3.873871623):1.007008281,83:17.24630564):0.6610932192,(84:16.15939476,85:16.15939476):1.748004093):1.700041929,(38:15.15563163,50:15.15563163):4.451809152):8.621…
	TREE * _STATE_14825000__ = [&R] (37:45.63874048,(((106:11.30111642,105:11.30111642):33.65360904,(108:42.20329199,((((((((((((57:1.866719876,58:1.866719876):7.564162679,59:9.430882555):5.170497698,60:14.60138025):2.334642946,((111:6.049347902,110:6.049347902):8.667404417,92:14.71675232):2.21927088):1.247239581,83:18.18326278):0.5102791441,(84:15.59683415,85:15.59683415):3.096707769):1.297942065,(3…
	TREE * _STATE_14850000__ = [&R] (37:43.99492335,(((106:11.0065735,105:11.0065735):31.69107123,91:42.69764473):0.7193811549,((((143:11.08469101,144:11.08469101):26.768611,(((35:17.23450135,(32:13.86271044,(69:12.15202934,(41:10.33557143,(42:7.465372774,43:7.465372774):2.870198657):1.816457912):1.7106811):3.371790911):16.83220956,((((52:6.268207993,(53:2.929254312,54:2.929254312):3.338953681):14.96…
	TREE * _STATE_14875000__ = [&R] (37:43.76818753,(((106:11.75510401,105:11.75510401):26.59930508,91:38.35440909):4.617824672,(108:40.77704013,((((((((((((57:1.790712787,58:1.790712787):8.324184379,59:10.11489717):5.040228888,60:15.15512605):0.6628501589,((111:5.062970276,110:5.062970276):9.160469489,92:14.22343977):1.594536448):0.6662638691,83:16.48424008):0.2434000283,(84:14.98802743,85:14.988027…
	TREE * _STATE_14900000__ = [&R] (37:45.01743383,((91:44.42826897,((((143:11.29127249,144:11.29127249):30.00709941,(((35:15.72429446,(32:14.57184932,(69:13.0430258,(41:10.92458959,(42:7.860740975,43:7.860740975):3.063848616):2.118436204):1.528823523):1.152445138):20.69853746,((((52:6.043942609,(53:2.6909624,54:2.6909624):3.352980209):13.81995801,((130:4.143767327,128:4.143767327):3.431048591,129:7…
	TREE * _STATE_14925000__ = [&R] (37:42.24921794,((91:40.03223057,(106:13.56168339,105:13.56168339):26.47054718):1.247125166,((((143:9.190641459,144:9.190641459):27.60024602,(((35:14.39916769,(((41:10.83074009,(42:6.734589357,43:6.734589357):4.096150737):0.4154378538,69:11.24617795):0.4268478491,32:11.6730258):2.726141896):17.42578918,((((52:6.212733882,(53:1.790477869,54:1.790477869):4.422256013)…
	TREE * _STATE_14950000__ = [&R] (37:42.29646381,(((106:10.33906119,105:10.33906119):29.97905343,((((143:9.164264786,144:9.164264786):27.07273806,(((35:14.96280317,(((41:11.04741514,(42:8.81289129,43:8.81289129):2.234523847):1.168791088,69:12.21620622):0.2167000226,32:12.43290625):2.52989692):17.02001689,((((52:6.472348699,(53:2.420568946,54:2.420568946):4.051779753):12.46351823,((130:4.944169594,…
	TREE * _STATE_14975000__ = [&R] (37:47.52207975,(((((143:9.307544308,144:9.307544308):28.13215316,(((35:16.77406629,(((41:11.31517486,(42:7.3055121,43:7.3055121):4.009662755):0.9908481867,69:12.30602304):1.915349445,32:14.22137249):2.552693807):16.59079093,((((52:6.480950203,(53:2.186705084,54:2.186705084):4.294245119):12.79694321,((130:4.958029171,128:4.958029171):3.24448673,129:8.202515901):11.…
	TREE * _STATE_15000000__ = [&R] (37:46.97888194,(91:46.42459153,((106:17.28620356,105:17.28620356):25.7457258,((((143:8.682083168,144:8.682083168):28.05921852,(((35:16.47032324,(((41:9.716205638,(42:8.173727865,43:8.173727865):1.542477772):2.115488689,69:11.83169433):1.5479289,32:13.37962323):3.090700014):15.65725716,((((52:6.355206963,(53:2.144278685,54:2.144278685):4.210928278):12.88432254,((13…
	TREE * _STATE_15025000__ = [&R] (37:42.69874165,(((106:11.9105168,105:11.9105168):27.7482198,91:39.6587366):0.6675159272,((((143:11.48681975,144:11.48681975):23.40033577,(((35:15.04621462,((32:9.674543957,69:9.674543957):1.083175456,(41:10.3678189,(42:6.86910599,43:6.86910599):3.498712907):0.389900517):4.288495202):15.5255322,((((52:5.082768742,(53:2.303847586,54:2.303847586):2.778921155):11.3439…
	TREE * _STATE_15050000__ = [&R] (37:45.64855239,(91:44.1990788,(((((143:11.55871033,144:11.55871033):27.07296921,(((35:14.23197397,(32:11.53833421,(69:10.9232415,(41:9.737145076,(42:7.851439757,43:7.851439757):1.885705319):1.186096419):0.6150927151):2.693639762):20.12027047,((((52:5.410350447,(53:2.552121491,54:2.552121491):2.858228956):13.66612523,((130:3.587272773,128:3.587272773):5.706951357,1…
	TREE * _STATE_15075000__ = [&R] (37:46.61392877,((91:41.212298,(106:15.72513955,105:15.72513955):25.48715845):1.264555974,((((143:11.72743905,144:11.72743905):26.47754934,(((35:14.35274696,(32:12.69164829,(69:11.86390927,(41:10.80149421,(42:7.323302029,43:7.323302029):3.478192178):1.062415067):0.8277390117):1.661098672):19.71066067,((((52:8.800515551,(53:3.18084627,54:3.18084627):5.61966928):8.34…
	TREE * _STATE_15100000__ = [&R] (37:41.36514645,(((106:10.96649505,105:10.96649505):27.33578627,91:38.30228132):2.038338718,((((143:9.437027978,144:9.437027978):26.20130979,(((35:14.52968029,(32:12.49569968,(69:11.4317761,(41:10.10955563,(42:7.399664199,43:7.399664199):2.709891429):1.322220468):1.06392358):2.033980612):14.8316649,((((52:6.679171471,(53:2.606544769,54:2.606544769):4.072626702):10.…
	TREE * _STATE_15125000__ = [&R] (37:39.24859058,(((106:9.409673866,105:9.409673866):28.17501906,91:37.58469292):0.6227139863,((((143:13.09954195,144:13.09954195):22.53219747,(((35:13.79936321,((41:10.50193635,(42:7.285845852,43:7.285845852):3.216090497):1.204268117,(69:11.4757712,32:11.4757712):0.2304332622):2.093158747):16.03149895,((((52:6.846576792,(53:2.441724512,54:2.441724512):4.404852279):…
	TREE * _STATE_15150000__ = [&R] (37:44.82477754,((91:42.20662323,((((143:13.94947717,144:13.94947717):22.83426139,(((35:15.99667586,(32:13.09676531,(69:12.84737872,(41:11.95354585,(42:6.615657749,43:6.615657749):5.3378881):0.8938328723):0.2493865901):2.899910549):15.55548943,((((52:7.088646271,(53:2.148658783,54:2.148658783):4.939987489):11.38691969,((130:5.706709271,128:5.706709271):4.283963289,…
	TREE * _STATE_15175000__ = [&R] (37:45.24787013,(((106:11.51951184,105:11.51951184):29.30728044,((((143:13.38474965,144:13.38474965):24.25603746,(((35:13.67579294,((32:9.899867433,69:9.899867433):1.906836748,(41:10.91674632,(42:6.668389324,43:6.668389324):4.248356998):0.8899578589):1.869088763):19.4666179,((((52:5.231482081,(53:2.139895039,54:2.139895039):3.091587041):11.19244549,((130:5.21096305…
	TREE * _STATE_15200000__ = [&R] (37:41.36108735,((91:36.86694607,(106:8.507760162,105:8.507760162):28.3591859):2.888643569,(((((145:14.3961902,14:14.3961902):14.9069623,(((((163:8.244831108,(132:5.540462876,131:5.540462876):2.704368232):1.363696377,80:9.608527485):1.829958177,21:11.43848566):0.2033663842,103:11.64185205):0.7404680543,(94:9.860883,(40:4.576727336,39:4.576727336):5.284155664):2.521…
	TREE * _STATE_15225000__ = [&R] (37:40.91612695,((91:39.78466231,(((((145:11.65318531,14:11.65318531):19.53387481,(((((163:8.215902465,(132:6.678795724,131:6.678795724):1.537106741):2.012759535,80:10.228662):1.527337928,21:11.75599993):0.6293484349,103:12.38534836):1.562498156,(94:9.932905395,(40:4.760009988,39:4.760009988):5.172895408):4.014941123):17.2392136):4.666531191,((((((((9:10.24310572,(…
	TREE * _STATE_15250000__ = [&R] (37:40.32088284,((91:38.87128312,(106:8.890146032,105:8.890146032):29.98113708):0.8563955224,(((((145:12.42181779,14:12.42181779):19.1189708,(((((163:8.339192126,(132:6.591386313,131:6.591386313):1.747805813):1.05687601,80:9.396068136):2.738387829,21:12.13445596):0.6060029623,103:12.74045893):1.235513862,(94:10.54266385,(40:4.048878866,39:4.048878866):6.493784987):…
	TREE * _STATE_15275000__ = [&R] (37:41.77571453,(91:41.67592862,((((((145:12.17618023,14:12.17618023):19.61544694,(((((163:8.516445507,(132:6.364332466,131:6.364332466):2.152113041):1.812661233,80:10.32910674):1.326626412,21:11.65573315):1.174032338,103:12.82976549):2.146958575,(94:11.54450926,(40:4.542591224,39:4.542591224):7.001918033):3.432214808):16.8149031):4.235759398,((((((24:5.145133754,2…
	TREE * _STATE_15300000__ = [&R] (37:40.38999509,((((((145:13.18642442,14:13.18642442):15.89763217,(((((163:10.03835278,(132:6.784429613,131:6.784429613):3.25392317):0.5631530584,80:10.60150584):1.190463414,21:11.79196926):0.8545332133,103:12.64650247):1.158411337,(94:10.95436235,(40:3.889551475,39:3.889551475):7.064810878):2.850551452):15.27914278):5.280500026,((((139:27.59972917,((22:15.4229501,…
	TREE * _STATE_15325000__ = [&R] (37:42.91012877,(91:41.19490533,((((162:32.39998224,((((187:11.23482062,188:11.23482062):1.882960758,186:13.11778138):2.923907092,(185:10.50841242,184:10.50841242):5.533276057):12.51510461,30:28.55679308):3.84318916):3.157743719,((((((84:16.29346409,85:16.29346409):2.497951874,(83:18.25417978,((((57:1.982449049,58:1.982449049):7.883305549,59:9.865754598):5.64271420…
	TREE * _STATE_15350000__ = [&R] (37:47.43985509,((91:40.95129198,(106:15.31185133,105:15.31185133):25.63944065):2.178385066,(108:42.01605994,(((162:34.75575833,((((187:10.82920307,188:10.82920307):2.790089458,186:13.61929253):3.483522832,(185:9.654259906,184:9.654259906):7.448555457):15.63068523,30:32.73350059):2.02225773):3.975468861,((((((84:16.21821733,85:16.21821733):4.673343033,(83:20.787867…
	TREE * _STATE_15375000__ = [&R] (37:44.24717911,(((((30:34.1230584,((((187:11.39290927,188:11.39290927):2.535181152,186:13.92809042):1.891783424,(185:8.618216309,184:8.618216309):7.201657539):17.32482002,162:33.14469387):0.9783645325):4.792892749,((((((84:18.86294119,85:18.86294119):1.160725918,(83:19.14576558,((((57:1.760006119,58:1.760006119):9.070660569,59:10.83066669):5.233683086,60:16.064349…
	TREE * _STATE_15400000__ = [&R] (37:48.69984006,((91:47.12510318,(106:12.52853287,105:12.52853287):34.59657032):0.1880948542,((((162:39.28857728,((((187:11.9051206,188:11.9051206):4.509258485,186:16.41437909):2.116167234,(185:9.276441592,184:9.276441592):9.254104731):17.67115889,30:36.20170522):3.086872063):3.577368351,((((((84:21.34879169,85:21.34879169):1.413899525,(83:21.01931225,((((57:1.9612…
	TREE * _STATE_15425000__ = [&R] (37:46.78531577,((91:44.82354249,(106:12.88965268,105:12.88965268):31.93388981):1.83608874,((((162:35.10625779,((((187:13.15782128,188:13.15782128):2.095383482,186:15.25320476):2.659002197,(185:9.04706382,184:9.04706382):8.865143135):14.73852052,30:32.65072748):2.455530318):5.49060589,((((((84:18.63806745,85:18.63806745):3.031903393,(83:21.42153067,((((57:2.2762687…
	TREE * _STATE_15450000__ = [&R] (37:47.33695745,(((106:11.08291037,105:11.08291037):29.3865069,91:40.46941728):4.303501251,((((162:36.03955124,((((187:9.871590464,188:9.871590464):3.529740663,186:13.40133113):2.837235445,(185:11.70737062,184:11.70737062):4.531195952):17.76383153,30:34.0023981):2.037153141):3.556169692,(((45:22.08657183,(170:0.3128433138,171:0.3128433138):21.77372852):9.213206563,…
	TREE * _STATE_15475000__ = [&R] (37:46.38818629,(((106:12.24815677,105:12.24815677):32.27150748,((((162:37.18839403,((((187:10.69240765,188:10.69240765):6.792936799,(185:11.16094816,184:11.16094816):6.324396288):0.85033874,186:18.33568319):13.98064439,30:32.31632758):4.872066447):3.20600679,((((((84:19.00706923,85:19.00706923):2.035416624,(83:20.43274548,((((57:2.75362766,58:2.75362766):7.0552188…
	TREE * _STATE_15500000__ = [&R] (37:45.88527006,(((106:16.92435415,105:16.92435415):27.2594615,91:44.18381566):0.6559969345,((((162:36.1624732,((((187:10.5957665,188:10.5957665):6.56062627,186:17.15639277):1.682884702,(185:12.65815022,184:12.65815022):6.181127247):16.39804559,30:35.23732306):0.9251501314):4.008733644,((((((84:18.51165237,85:18.51165237):1.608656048,(83:19.50768717,((((57:2.257591…
	TREE * _STATE_15525000__ = [&R] (37:46.24942684,(((106:11.2783347,105:11.2783347):32.32645194,91:43.60478664):1.739164849,((((30:36.69834524,((((187:13.62936881,188:13.62936881):3.224359142,186:16.85372795):2.952621418,(185:14.07709769,184:14.07709769):5.729251681):13.82049174,162:33.62684111):3.071504126):4.831177538,(((((((((57:2.306756023,58:2.306756023):8.912158565,59:11.21891459):6.366483003…
	TREE * _STATE_15550000__ = [&R] (37:46.75534495,((91:45.25612892,((((162:36.63309451,((((187:11.77185055,188:11.77185055):5.348552594,186:17.12040314):2.143771943,(185:12.85954478,184:12.85954478):6.404630311):14.00911892,30:33.273294):3.359800506):1.977382619,((((((84:17.46260205,85:17.46260205):2.697622501,(83:19.23714465,((((57:2.135137818,58:2.135137818):7.940199353,59:10.07533717):6.39310673…
	TREE * _STATE_15575000__ = [&R] (37:43.78878202,(((106:10.59540445,105:10.59540445):32.51524224,91:43.11064669):0.3724722829,((((((((84:17.87040158,85:17.87040158):2.336709073,(83:19.85776633,((((57:2.122616851,58:2.122616851):6.989305808,59:9.111922659):4.925699192,60:14.03762185):3.31948435,((111:6.730634634,110:6.730634634):8.466722063,92:15.1973567):2.159749505):2.50066013):0.3493443204):1.14…
	TREE * _STATE_15600000__ = [&R] (37:44.98724048,((91:43.16822852,(106:11.76073141,105:11.76073141):31.4074971):0.2903649719,((((((((84:17.17079144,85:17.17079144):3.206370623,(83:19.68637314,((((57:2.171131219,58:2.171131219):8.257787239,59:10.42891846):5.835996071,60:16.26491453):2.419099366,((111:7.651801724,110:7.651801724):8.92539909,92:16.57720081):2.10681308):1.002359245):0.6907889272):1.42…
	TREE * _STATE_15625000__ = [&R] (37:42.95835271,(91:42.43656028,((106:12.18120423,105:12.18120423):29.22107262,(((((((((84:16.92448213,85:16.92448213):2.375830022,(83:19.15116374,((((57:2.017197582,58:2.017197582):6.330449811,59:8.347647393):8.219219129,60:16.56686652):2.261139942,((111:6.257076783,110:6.257076783):9.687426636,92:15.94450342):2.883503045):0.3231572718):0.1491484193):1.335225054,(…
	TREE * _STATE_15650000__ = [&R] (37:48.81157037,((91:45.05946471,((((162:37.28137707,((((187:11.69078807,188:11.69078807):5.53686794,186:17.22765601):1.202380437,(185:13.12283785,184:13.12283785):5.307198596):16.00820883,30:34.43824527):2.843131799):1.090331802,108:38.37170887):2.272262992,((((((84:17.05186734,85:17.05186734):3.26461122,(83:20.30420533,((((57:1.725937603,58:1.725937603):7.5860461…
	TREE * _STATE_15675000__ = [&R] (37:43.48735918,(91:41.61833792,((((((((((83:17.79746872,((((57:1.572370886,58:1.572370886):6.529898601,59:8.102269487):7.425851218,60:15.5281207):1.672135135,((111:5.924187472,110:5.924187472):8.254665553,92:14.17885302):3.021402815):0.5972128826):0.399521641,(84:15.9078849,85:15.9078849):2.289105463):1.927160211,(38:15.0426754,50:15.0426754):5.081475178):7.644291…
	TREE * _STATE_15700000__ = [&R] (37:44.24044484,(((((((45:25.49054302,(170:0.4953408047,171:0.4953408047):24.99520222):4.558787417,34:30.04933044):1.072612305,((((83:17.79011784,((((57:1.787569805,58:1.787569805):7.707789792,59:9.495359597):5.80725264,60:15.30261224):1.631188652,((111:6.440646398,110:6.440646398):7.650452972,92:14.09109937):2.842701519):0.8563169513):0.7086814871,(84:14.2558084,8…
	TREE * _STATE_15725000__ = [&R] (37:42.65810034,(((((162:32.92076174,((((187:10.09537918,188:10.09537918):2.035290377,186:12.13066956):4.453677198,(185:11.66030167,184:11.66030167):4.924045085):14.16322106,30:30.74756781):2.173193925):2.572512873,108:35.49327461):0.7346681184,((((((83:17.54733156,((((57:1.475040177,58:1.475040177):6.887262486,59:8.362302662):5.892902152,60:14.25520481):1.84935043…
	TREE * _STATE_15750000__ = [&R] (37:42.16029732,((((((((((83:16.90861227,((((57:1.65177596,58:1.65177596):6.966470844,59:8.618246804):4.394661529,60:13.01290833):2.304928609,((111:4.964915933,110:4.964915933):9.16230912,92:14.12722505):1.190611889):1.590775331):0.4950388038,(84:15.2342468,85:15.2342468):2.169404273):1.055330165,(38:15.54153873,50:15.54153873):2.91744251):8.805300855,(((((195:5.87…
	TREE * _STATE_15775000__ = [&R] (37:45.93738696,((((((((((83:17.71060272,((((57:3.016462142,58:3.016462142):5.878106689,59:8.894568831):5.979268398,60:14.87383723):1.944218563,((111:5.447250851,110:5.447250851):8.834432475,92:14.28168333):2.536372466):0.8925469297):0.5022171412,(84:15.79282463,85:15.79282463):2.419995237):1.715502258,(38:16.61267646,50:16.61267646):3.315645661):7.729326517,(((((1…
	TREE * _STATE_15800000__ = [&R] (37:42.08392434,((91:41.18241952,(((((((((83:17.43725416,((((57:2.216239231,58:2.216239231):8.088173422,59:10.30441265):4.809623423,60:15.11403608):1.918693702,((111:6.970412703,110:6.970412703):7.735198799,92:14.7056115):2.327118276):0.404524382):0.2980014229,(84:13.71494829,85:13.71494829):4.02030729):2.29871843,(38:16.26960942,50:16.26960942):3.764364594):7.3110…
	TREE * _STATE_15825000__ = [&R] (37:44.07171814,(108:43.190763,(91:42.94548414,((106:10.89707637,105:10.89707637):31.79296922,((((((((83:19.57737175,((((57:2.529803474,58:2.529803474):8.254818521,59:10.784622):5.896860689,60:16.68148268):2.319986994,((111:7.695447742,110:7.695447742):9.019480544,92:16.71492829):2.286541392):0.5759020721):0.4868021793,(84:16.43233397,85:16.43233397):3.631839958):1…
	TREE * _STATE_15850000__ = [&R] (37:44.35637,(91:43.84283858,((108:40.0357919,(106:10.68998428,105:10.68998428):29.34580763):3.051337012,((((((((83:18.11630765,((((57:2.258644228,58:2.258644228):6.537170689,59:8.795814917):5.008452419,60:13.80426734):3.502253076,((111:7.179282842,110:7.179282842):7.409228305,92:14.58851115):2.718009264):0.8097872413):0.7067324193,(84:15.55897611,85:15.55897611):3…
	TREE * _STATE_15875000__ = [&R] (37:43.10179982,(91:42.93290489,((108:38.3046288,((((((((83:17.78765193,((((57:2.045516748,58:2.045516748):7.4107188,59:9.456235548):5.176784482,60:14.63302003):2.338094285,((111:7.457255124,110:7.457255124):6.44341274,92:13.90066786):3.070446452):0.8165376131):0.4852028692,(84:16.39994065,85:16.39994065):1.872914144):1.109290044,(38:16.48790744,50:16.48790744):2.8…
	TREE * _STATE_15900000__ = [&R] (37:43.63366713,(((((((((((83:18.6523242,((((57:1.968735745,58:1.968735745):7.75335982,59:9.722095565):6.639618522,60:16.36171409):1.324268555,((111:8.035385939,110:8.035385939):5.524266231,92:13.55965217):4.126330473):0.9663415527):0.3170702618,(84:17.12098824,85:17.12098824):1.848406222):1.193161936,(38:15.56789039,50:15.56789039):4.594666003):7.816176179,(((((19…
	TREE * _STATE_15925000__ = [&R] (37:42.08284177,((91:40.79108112,(106:15.1128174,105:15.1128174):25.67826372):0.8228851416,((((143:10.86002862,144:10.86002862):24.07535709,(((35:17.48153721,(((42:8.471603785,43:8.471603785):4.073468749,41:12.54507253):1.000724991,(32:12.63722714,69:12.63722714):0.9085703829):3.935739688):13.39633004,(((((79:9.333092363,(183:7.73690588,133:7.73690588):1.596186483)…
	TREE * _STATE_15950000__ = [&R] (37:47.13631598,((((((145:13.88749448,14:13.88749448):21.06604003,((((80:11.18670103,((132:6.329650744,131:6.329650744):4.110842879,163:10.44049362):0.7462074106):1.559333442,21:12.74603448):0.7198916783,103:13.46592615):1.643336876,(94:12.54567738,(40:5.13317419,39:5.13317419):7.412503194):2.563585645):19.84427149):5.477021143,((78:36.63838939,((((139:28.47973174,…
	TREE * _STATE_15975000__ = [&R] (37:44.57627646,((((((145:13.82871136,14:13.82871136):20.65421686,((((80:10.23016911,((132:5.587841057,131:5.587841057):3.090901519,163:8.678742577):1.551426533):2.159934713,21:12.39010382):0.4530199169,103:12.84312374):0.9729884207,(94:10.11627375,(40:4.869273785,39:4.869273785):5.246999969):3.699838407):20.66681606):3.653990542,((((((24:5.518278252,25:5.518278252…
	TREE * _STATE_16000000__ = [&R] (37:43.48310097,(((((143:13.34291237,144:13.34291237):24.02298477,(((35:17.77203811,(32:15.23722034,((41:12.32480648,(42:8.694994658,43:8.694994658):3.629811821):1.39243092,69:13.7172374):1.519982936):2.534817775):14.04337831,(((((79:10.91520664,(183:9.550771271,133:9.550771271):1.364435374):1.446061443,(51:10.55353933,(164:6.359572094,196:6.359572094):4.193967241)…
	TREE * _STATE_16025000__ = [&R] (37:39.82107648,(((((((35:16.92299986,(32:13.548413,((41:11.74068605,(42:7.719678024,43:7.719678024):4.021008022):0.896073658,69:12.6367597):0.9116532906):3.37458686):15.26339222,(((((79:10.96201502,(183:8.189169738,133:8.189169738):2.77284528):1.136493295,(51:9.15027866,(164:6.10906547,196:6.10906547):3.04121319):2.948229654):12.96640731,((52:5.960038143,(53:1.779…
	TREE * _STATE_16050000__ = [&R] (37:40.97115204,(((106:11.14949142,105:11.14949142):27.19637235,91:38.34586376):1.666081304,((((((35:16.63611318,(32:13.69072119,((41:11.16011683,(42:6.922994842,43:6.922994842):4.237121985):0.7523639507,69:11.91248078):1.778240414):2.945391986):15.66005593,(((((79:10.69084298,(183:7.393518122,133:7.393518122):3.297324858):1.691803457,(51:8.270910643,(164:6.1071973…
	TREE * _STATE_16075000__ = [&R] (37:44.64626303,(((106:12.00373809,105:12.00373809):29.77353734,91:41.77727544):0.4787049587,(((((145:20.26020353,14:20.26020353):13.33233442,((((80:10.55468133,((132:7.683293111,131:7.683293111):1.305762201,163:8.989055311):1.56562602):1.496988702,21:12.05167003):1.93152995,103:13.98319998):1.097226655,(94:12.33044641,(40:4.443529428,39:4.443529428):7.886916982):2…
	TREE * _STATE_16100000__ = [&R] (37:43.35431602,((((((145:19.70676754,14:19.70676754):13.14774645,((((80:10.68931727,((132:6.751395177,131:6.751395177):2.373263789,163:9.124658966):1.564658302):2.000192635,21:12.6895099):0.6662754054,103:13.35578531):2.378242677,(94:13.10182398,(40:4.585561114,39:4.585561114):8.516262861):2.632204009):17.120486):6.160781251,((((((((9:9.477820353,(8:0.6128135012,1…
	TREE * _STATE_16125000__ = [&R] (37:41.49535372,((91:39.50080311,(106:12.21144681,105:12.21144681):27.2893563):1.951133446,(((((145:18.71928098,14:18.71928098):13.97462694,((((80:10.50337445,((132:6.107056335,131:6.107056335):1.986010217,163:8.093066552):2.410307903):1.941611869,21:12.44498632):0.4051371527,103:12.85012348):1.15277635,(94:10.84344292,(40:4.374794527,39:4.374794527):6.468648396):3…
	TREE * _STATE_16150000__ = [&R] (37:45.31442449,((((((145:19.6029472,14:19.6029472):15.07789727,((((80:11.44334998,((132:5.771939935,131:5.771939935):2.325311839,163:8.097251773):3.34609821):1.815950506,21:13.25930049):0.7909192786,103:14.05021977):0.8024841421,(94:11.4281219,(40:3.849549241,39:3.849549241):7.578572658):3.42458201):19.82814057):4.406586606,(((((139:27.98485395,((22:19.1168032,20:…
	TREE * _STATE_16175000__ = [&R] (37:45.36061721,((((((145:18.65910803,14:18.65910803):14.2454379,((((80:10.63748074,((132:4.546147014,131:4.546147014):4.268087794,163:8.814234808):1.823245931):2.918964922,21:13.55644566):0.1394311852,103:13.69587685):0.9128934854,(94:11.53760077,(40:4.024042294,39:4.024042294):7.513558479):3.071169558):18.2957756):5.928314422,((((24:7.124196038,25:7.124196038):21…
	TREE * _STATE_16200000__ = [&R] (37:44.8023695,((((((145:17.95886149,14:17.95886149):16.03903014,((((80:11.03861045,((132:5.16612543,131:5.16612543):3.12250796,163:8.28863339):2.749977058):1.0909868,21:12.12959725):1.045169264,103:13.17476651):1.654070277,(94:10.55145773,(40:4.733225803,39:4.733225803):5.818231926):4.27737906):19.16905484):3.349609962,((((138:22.96426657,(((((182:7.828295301,179:…
	TREE * _STATE_16225000__ = [&R] (37:41.78334385,((((((145:15.59690081,14:15.59690081):15.82892507,((((80:11.17834374,((132:7.541089008,131:7.541089008):1.455802934,163:8.996891941):2.181451801):1.307262453,21:12.4856062):0.4564064967,103:12.94201269):1.131349982,(94:11.85690053,(40:4.343803483,39:4.343803483):7.513097051):2.21646214):17.3524632):6.029599367,((((138:21.67640336,((70:16.49780382,(4…
	TREE * _STATE_16250000__ = [&R] (37:45.62075856,((((((145:15.52160038,14:15.52160038):19.8252897,((((80:12.39094836,((132:7.920723901,131:7.920723901):2.497362393,163:10.41808629):1.972862071):1.001296928,21:13.39224529):0.8090271088,103:14.2012724):0.4196500685,(94:11.42515813,(40:5.036570122,39:5.036570122):6.388588007):3.19576434):20.72596761):3.143076957,(((78:33.71431551,(138:20.94377998,((7…
	TREE * _STATE_16275000__ = [&R] (37:42.00113825,((((((145:16.92801203,14:16.92801203):14.18011668,((((80:11.18676445,((132:6.645026019,131:6.645026019):2.363888878,163:9.008914897):2.177849548):1.851050327,21:13.03781477):0.6080501594,103:13.64586493):0.8345245837,(94:10.03583667,(40:4.280714597,39:4.280714597):5.755122069):4.444552849):16.62773919):6.341606097,(((((((9:8.705492999,(8:0.537501770…
	TREE * _STATE_16300000__ = [&R] (37:43.00632917,(((((143:10.05158031,144:10.05158031):29.14485389,(((35:16.283364,(32:14.0155616,(69:12.67800611,(41:11.73694373,(42:8.393779727,43:8.393779727):3.343164002):0.9410623775):1.337555493):2.267802396):14.50276906,(((((79:11.21965003,(183:9.474439175,133:9.474439175):1.745210853):1.767530869,(51:10.50703986,(164:7.987788442,196:7.987788442):2.519251413)…
	TREE * _STATE_16325000__ = [&R] (37:41.73260218,(((((143:9.660838635,144:9.660838635):29.24162932,(((35:15.43113655,((41:11.48061825,(42:9.280621076,43:9.280621076):2.199997178):1.512748564,(69:11.88833515,32:11.88833515):1.105031665):2.437769727):16.50980687,(((((79:12.49807891,(183:11.54533101,133:11.54533101):0.9527479009):2.076876722,(51:10.20953633,(164:5.3741467,196:5.3741467):4.835389634):…
	TREE * _STATE_16350000__ = [&R] (37:42.74883316,(((((143:12.32464001,144:12.32464001):26.34053526,(((35:15.52129213,(32:13.37378811,(69:10.6105039,(41:10.20773702,(42:6.618969536,43:6.618969536):3.588767487):0.4027668756):2.763284212):2.147504015):17.66283412,(((((79:11.14459741,(183:9.690318163,133:9.690318163):1.454279248):3.154054018,(51:10.32487787,(164:4.699107377,196:4.699107377):5.62577049…
	TREE * _STATE_16375000__ = [&R] (37:40.58264809,((((((145:14.55942404,14:14.55942404):17.09038334,((((80:9.620634665,((132:6.389003883,131:6.389003883):2.172202207,163:8.561206089):1.059428576):2.337623239,21:11.9582579):0.8487337045,103:12.80699161):1.263413563,(94:10.38109743,(40:4.502356999,39:4.502356999):5.878740428):3.689307744):17.57940221):5.834448305,(((((24:5.772286804,25:5.772286804):2…
	TREE * _STATE_16400000__ = [&R] (37:44.35970417,((((((145:18.17280637,14:18.17280637):14.83297163,((((80:12.15276968,((132:6.500740465,131:6.500740465):3.636142854,163:10.13688332):2.015886362):1.371271586,21:13.52404127):0.5458468454,103:14.06988811):0.8464391125,(94:11.17153311,(40:3.827559817,39:3.827559817):7.343973292):3.744794117):18.08945078):5.967205471,((78:35.88504538,((((((182:8.906639…
	TREE * _STATE_16425000__ = [&R] (37:41.58120982,((((((145:16.18667436,14:16.18667436):15.12228914,((((80:10.89158204,((132:5.142226141,131:5.142226141):3.408787879,163:8.55101402):2.340568024):1.317449267,21:12.20903131):0.6889654764,103:12.89799679):1.997361985,(94:12.50421626,(40:5.633193409,39:5.633193409):6.871022853):2.391142509):16.41360473):4.98568325,((((139:26.80481193,((22:19.16293492,2…
	TREE * _STATE_16450000__ = [&R] (37:43.76685385,((106:11.66886649,105:11.66886649):30.20773717,((((((145:16.41750955,14:16.41750955):13.42229678,((((80:9.550340329,((132:6.365258906,131:6.365258906):2.238103044,163:8.60336195):0.9469783793):1.906317944,21:11.45665827):0.3218019368,103:11.77846021):2.863320249,(94:12.21323222,(40:5.841642864,39:5.841642864):6.371589359):2.428548235):15.19802587):7…
	TREE * _STATE_16475000__ = [&R] (37:40.36260483,((106:12.5825728,105:12.5825728):27.57667891,((((((145:13.64263763,14:13.64263763):17.72213545,((((80:10.30371297,((132:5.285385128,131:5.285385128):3.062062517,163:8.347447645):1.95626532):2.360514654,21:12.66422762):0.3866682917,103:13.05089591):1.25473641,(94:12.4889782,(40:4.308047109,39:4.308047109):8.180931091):1.816654122):17.05914076):5.6931…
	TREE * _STATE_16500000__ = [&R] (37:43.41411955,((((((145:15.47866953,14:15.47866953):18.55339244,((((80:11.34646149,((132:6.487505046,131:6.487505046):3.350235276,163:9.837740322):1.508721172):0.9155760399,21:12.26203753):1.408992589,103:13.67103012):1.782636222,(94:10.71250915,(40:4.376273751,39:4.376273751):6.336235398):4.741157197):18.57839562):3.0181062,((((((24:4.729585663,25:4.729585663):2…
	TREE * _STATE_16525000__ = [&R] (37:40.62615944,((((((145:14.89523273,14:14.89523273):17.04436972,((((80:10.60657364,((132:6.509184839,131:6.509184839):2.381013771,163:8.89019861):1.716375034):1.667376438,21:12.27395008):1.340702616,103:13.6146527):1.446283502,(94:12.29108556,(40:4.458003704,39:4.458003704):7.833081856):2.769850641):16.87866625):3.945840643,(((78:31.40133042,(138:22.2145055,((70:…
	TREE * _STATE_16550000__ = [&R] (37:38.9747616,((91:36.75662765,(106:9.416434749,105:9.416434749):27.3401929):1.809666826,(((((145:14.23125443,14:14.23125443):13.05803073,((((80:11.2065592,((132:7.065006964,131:7.065006964):2.564518515,163:9.629525478):1.577033717):1.291534963,21:12.49809416):0.6510071714,103:13.14910133):2.293184384,(94:13.23809113,(40:5.668819194,39:5.668819194):7.569271937):2.…
	TREE * _STATE_16575000__ = [&R] (37:41.29443009,((91:37.10357266,(106:9.53045632,105:9.53045632):27.57311634):2.862586652,(((((145:16.46656061,14:16.46656061):13.46060795,((((80:12.5205633,((132:7.102367469,131:7.102367469):3.294690531,163:10.397058):2.123505297):1.386060035,21:13.90662333):1.720000667,103:15.626624):0.9936934301,(94:12.4099098,(40:5.473929973,39:5.473929973):6.935979823):4.21040…
	TREE * _STATE_16600000__ = [&R] (37:41.29452336,((((((145:14.82383946,14:14.82383946):12.79683459,((((80:10.7756197,((132:6.515595693,131:6.515595693):3.349752823,163:9.865348516):0.9102711797):2.644161345,21:13.41978104):1.659467967,103:15.07924901):1.346577931,(94:12.81954195,(40:6.437331702,39:6.437331702):6.382210249):3.606284986):11.1948471):9.292013958,((((((24:6.109209757,25:6.109209757):2…
	TREE * _STATE_16625000__ = [&R] (37:39.49994011,((((((145:13.75294187,14:13.75294187):14.21661531,((((80:10.89595964,((132:5.370735105,131:5.370735105):3.477089442,163:8.847824548):2.048135096):1.953638356,21:12.849598):0.5760275383,103:13.42562554):1.609741736,(94:12.75188201,(40:5.254814767,39:5.254814767):7.497067244):2.283485263):12.93418991):6.50944101,(((78:29.21958795,(138:19.00645921,((70…
	TREE * _STATE_16650000__ = [&R] (37:41.24233703,(91:41.18322931,((106:10.00036414,105:10.00036414):29.79287403,(((((145:15.45461307,14:15.45461307):14.90506627,((((80:9.550588643,((132:5.700229487,131:5.700229487):2.621525568,163:8.321755056):1.228833587):1.802150785,21:11.35273943):1.352736623,103:12.70547605):1.785870406,(94:12.19561779,(40:5.025774211,39:5.025774211):7.169843577):2.295728669):…
	TREE * _STATE_16675000__ = [&R] (37:41.0395082,((106:9.977582162,105:9.977582162):30.73031541,(91:39.61652886,(((((145:14.61503251,14:14.61503251):16.11152501,((((80:10.61442096,((132:5.57560633,131:5.57560633):3.427834195,163:9.003440525):1.610980432):0.991034425,21:11.60545538):0.8409260441,103:12.44638143):2.142839001,(94:11.67211685,(40:4.846363269,39:4.846363269):6.825753584):2.917103574):16…
	TREE * _STATE_16700000__ = [&R] (37:44.17411662,(91:43.70931696,((106:12.30517057,105:12.30517057):30.90171242,(((((145:15.80959715,14:15.80959715):17.93743682,((((80:11.24858131,((132:6.422751462,131:6.422751462):2.057848562,163:8.480600024):2.767981286):1.674171887,21:12.9227532):0.6818716738,103:13.60462487):1.317326574,(94:11.71334482,(40:4.90428134,39:4.90428134):6.809063478):3.208606628):18…
	TREE * _STATE_16725000__ = [&R] (37:42.55624916,(91:41.42578138,((106:10.95373489,105:10.95373489):29.82342958,(((((145:15.82328323,14:15.82328323):15.74066503,((((80:9.742742323,((132:5.060128925,131:5.060128925):4.172530292,163:9.232659218):0.5100831052):2.465574314,21:12.20831664):1.180328424,103:13.38864506):0.9095983271,(94:10.95082219,(40:5.493640291,39:5.493640291):5.457181897):3.347421201…
	TREE * _STATE_16750000__ = [&R] (37:45.22416811,(((((143:10.30089661,144:10.30089661):30.15219235,(((35:17.04269964,((69:12.8341301,((42:7.158666021,43:7.158666021):4.000263451,41:11.15892947):1.675200625):2.300971436,32:15.13510153):1.907598108):19.21581394,(((((79:13.09673297,(51:10.20462857,(164:8.417247243,196:8.417247243):1.78738133):2.892104399):0.5265614189,(183:9.836553479,133:9.836553479…
	TREE * _STATE_16775000__ = [&R] (37:40.69966297,(((((143:11.94743791,144:11.94743791):24.60859062,(((35:14.70940538,((69:10.54957684,((42:7.822816158,43:7.822816158):1.888679513,41:9.711495671):0.8380811709):2.182105143,32:12.73168198):1.977723397):17.16790448,((((((183:8.898232001,133:8.898232001):3.258499041,79:12.15673104):1.066668223,(51:10.25623453,(164:8.177198275,196:8.177198275):2.0790362…
	TREE * _STATE_16800000__ = [&R] (37:40.88784684,(((((143:10.74453428,144:10.74453428):25.74069257,(((35:13.34325633,((69:10.27356829,((42:6.71495639,43:6.71495639):2.970863467,41:9.685819857):0.5877484284):0.7973045142,32:11.0708728):2.272383527):19.60963536,((((((183:7.842363731,133:7.842363731):4.045332316,79:11.88769605):1.721893164,(51:11.24071216,(164:9.932815386,196:9.932815386):1.307896777…
	TREE * _STATE_16825000__ = [&R] (37:45.00556965,(((((143:9.478958727,144:9.478958727):28.81131691,(((35:13.92142517,((69:10.95626201,((42:7.124478051,43:7.124478051):2.714747982,41:9.839226033):1.117035973):0.6314817192,32:11.58774372):2.333681442):19.53591506,((((((183:9.753717448,133:9.753717448):2.630686312,79:12.38440376):1.227562057,(51:12.42363863,(164:9.151341935,196:9.151341935):3.2722966…
	TREE * _STATE_16850000__ = [&R] (37:44.09290377,(((((143:12.18359233,144:12.18359233):26.97609975,(((35:15.86787142,((69:11.23284811,((42:7.303314382,43:7.303314382):2.484697163,41:9.788011546):1.444836561):0.7447543804,32:11.97760249):3.890268932):17.61489529,((((((183:7.377853802,133:7.377853802):5.303202404,79:12.68105621):1.940527921,(51:11.69919936,(164:8.95982613,196:8.95982613):2.739373233…
	TREE * _STATE_16875000__ = [&R] (37:43.29424396,((((((143:12.28622929,144:12.28622929):24.9457451,(((35:15.04287648,((69:10.88870065,((42:6.541671077,43:6.541671077):3.448949556,41:9.990620633):0.8980800197):1.586791485,32:12.47549214):2.567384346):17.28882081,((((((183:8.778196278,133:8.778196278):2.598252303,79:11.37644858):1.854985502,(51:9.695043056,(164:6.305519881,196:6.305519881):3.3895231…
	TREE * _STATE_16900000__ = [&R] (37:43.68662379,((91:41.45196541,(106:10.80006907,105:10.80006907):30.65189634):1.220578707,(((((145:14.60275533,14:14.60275533):15.84946686,((((80:12.02230588,((132:6.868333847,131:6.868333847):2.280841513,163:9.14917536):2.873130518):1.853269682,21:13.87557556):0.2692452202,103:14.14482078):0.9102973033,(94:11.49263771,(40:5.2370555,39:5.2370555):6.255582208):3.5…
	TREE * _STATE_16925000__ = [&R] (37:41.45084796,(((((((145:14.61515104,14:14.61515104):14.71941989,((((80:11.66074183,((132:7.331568541,131:7.331568541):2.851297882,163:10.18286642):1.477875411):1.252471253,21:12.91321309):1.157806712,103:14.0710198):1.602050935,(94:12.1710788,(40:4.421022106,39:4.421022106):7.750056694):3.501991934):13.6615002):6.252925656,(((78:31.21173424,(138:20.67977165,((70…
	TREE * _STATE_16950000__ = [&R] (37:42.50881514,((((((143:11.14319664,144:11.14319664):25.55127137,(((35:15.59080997,((69:11.40659302,((42:6.399383367,43:6.399383367):2.683178615,41:9.082561982):2.324031043):3.050091501,32:14.45668453):1.134125448):16.32395399,((((((183:9.116353736,133:9.116353736):2.239945797,79:11.35629953):1.493761765,(51:10.19613558,(164:6.808704328,196:6.808704328):3.3874312…
	TREE * _STATE_16975000__ = [&R] (37:43.36706943,(((106:9.712656472,105:9.712656472):30.32701338,91:40.03966985):1.684362136,((((143:9.158171957,144:9.158171957):28.20099516,(((35:15.96009884,((69:12.3271301,((42:7.358951526,43:7.358951526):4.134347555,41:11.49329908):0.8338310164):1.226044134,32:13.55317423):2.406924606):15.46687687,((((((183:8.267085115,133:8.267085115):2.856329731,79:11.1234148…
	TREE * _STATE_17000000__ = [&R] (37:40.92077293,(((106:10.77023515,105:10.77023515):29.42431412,((((143:9.591460365,144:9.591460365):27.56912981,((((35:13.16474085,(69:12.15536784,((42:7.604397804,43:7.604397804):3.346174667,41:10.95057247):1.204795366):1.009373014):0.7184484298,32:13.88318928):17.7340118,((((((183:8.915247789,133:8.915247789):2.010716742,79:10.92596453):1.21806729,(51:8.24829838…
	TREE * _STATE_17025000__ = [&R] (37:42.67769916,(((106:8.428881614,105:8.428881614):32.08960859,91:40.5184902):0.4131813728,((((143:9.820726238,144:9.820726238):28.20785277,(((((((42:8.002830205,43:8.002830205):3.580841705,41:11.58367191):0.4051379447,69:11.98880985):0.3697114597,32:12.35852131):2.312855877,35:14.67137719):18.5427389,(((107:20.09406456,((((95:1.665883049,97:1.665883049):3.0767026…
	TREE * _STATE_17050000__ = [&R] (37:42.75793552,(((106:8.328182857,105:8.328182857):32.13882776,91:40.46701061):0.6780106143,((((143:9.554633129,144:9.554633129):26.622295,(((((32:11.23246343,69:11.23246343):1.501367523,((42:7.975492999,43:7.975492999):3.75704371,41:11.73253671):1.001294241):2.877955358,35:15.61178631):16.75453123,((((137:9.330409011,136:9.330409011):17.27188336,(((183:7.72207019…
	TREE * _STATE_17075000__ = [&R] (37:43.54047899,(((106:11.79983229,105:11.79983229):28.02799252,91:39.82782482):2.201239546,(((((145:16.97426687,14:16.97426687):16.92694487,((((80:10.54388169,((132:6.020983781,131:6.020983781):1.822571696,163:7.843555477):2.700326215):2.098618963,21:12.64250066):1.131673545,103:13.7741742):2.676683566,(94:14.48481446,(40:5.232681821,39:5.232681821):9.252132637):1…
	TREE * _STATE_17100000__ = [&R] (37:43.29125714,(((((((145:16.00825717,14:16.00825717):17.43409535,((((80:9.570594121,((132:5.569678871,131:5.569678871):3.026181439,163:8.59586031):0.9747338109):2.59628584,21:12.16687996):0.8110594148,103:12.97793938):1.943539849,(94:12.93215142,(40:3.569735212,39:3.569735212):9.36241621):1.989327802):18.5208733):3.164830969,(((((((9:10.17571688,(8:0.4376086299,1…
	TREE * _STATE_17125000__ = [&R] (37:40.70299923,(((106:13.97947292,105:13.97947292):24.85852591,91:38.83799884):1.82295117,(((((145:15.57283172,14:15.57283172):15.33774569,((((80:10.4443766,((132:6.274711786,131:6.274711786):2.395241811,163:8.669953597):1.774423007):0.5951927525,21:11.03956936):1.189801811,103:12.22937117):1.609759995,(94:11.54622762,(40:4.019781914,39:4.019781914):7.526445701):2…
	TREE * _STATE_17150000__ = [&R] (37:41.79367962,(((106:12.05764012,105:12.05764012):27.40587456,(((((145:12.81255789,14:12.81255789):15.6494213,((((80:10.75767816,((132:6.173909125,131:6.173909125):3.93466503,163:10.10857416):0.6491040038):1.016796366,21:11.77447452):1.587789414,103:13.36226394):0.6380052315,(94:11.2343847,(40:5.48519914,39:5.48519914):5.749185559):2.765884471):14.46171002):7.915…
	TREE * _STATE_17175000__ = [&R] (37:39.88075791,(((106:11.45250285,105:11.45250285):26.38059801,91:37.83310087):1.400292005,(((((145:13.24557935,14:13.24557935):19.35813056,((((80:10.72889062,((132:6.934926265,131:6.934926265):2.139180595,163:9.074106859):1.654783759):1.131941916,21:11.86083253):1.061549876,103:12.92238241):1.275671666,(94:11.58786497,(40:5.516896083,39:5.516896083):6.070968889):…
	TREE * _STATE_17200000__ = [&R] (37:40.42045411,(((106:11.44098899,105:11.44098899):26.82238508,91:38.26337407):2.095030338,(((((145:18.81927641,14:18.81927641):13.26042431,((((80:10.49228668,((132:6.317562556,131:6.317562556):2.266204501,163:8.583767057):1.908519621):1.118136037,21:11.61042271):1.433903851,103:13.04432657):0.6020773215,(94:10.92481553,(40:4.388221813,39:4.388221813):6.536593712)…
	TREE * _STATE_17225000__ = [&R] (37:43.08721781,(((106:11.25343394,105:11.25343394):29.85968037,91:41.11311431):1.079661436,((((143:8.940865357,144:8.940865357):29.77447273,(((145:20.51469646,14:20.51469646):13.00371579,((((80:10.63860251,((132:5.90691111,131:5.90691111):3.384748126,163:9.291659236):1.346943278):1.51675346,21:12.15535597):1.000675966,103:13.15603194):0.975337021,(94:11.38933775,(…
	TREE * _STATE_17250000__ = [&R] (37:42.29854238,((91:41.7040506,((((143:11.07041464,144:11.07041464):27.04637622,(((((69:13.98383435,((42:8.045895824,43:8.045895824):4.447752499,41:12.49364832):1.49018603):0.5767895947,32:14.56062395):5.140139817,35:19.70076376):13.54694544,((((137:8.093468787,136:8.093468787):16.5765567,(((183:9.58350198,133:9.58350198):2.188932685,79:11.77243466):1.144429216,(5…
	TREE * _STATE_17275000__ = [&R] (37:41.96671286,(((((143:10.26519652,144:10.26519652):28.04188753,(((((((42:7.966313326,43:7.966313326):3.918572702,41:11.88488603):0.6224915287,69:12.50737756):2.40919754,32:14.9165751):2.5274057,35:17.4439808):17.80542513,((((137:8.410307639,136:8.410307639):17.79094426,(((183:8.394929439,133:8.394929439):3.428050055,79:11.82297949):2.148494272,(51:9.966505029,(1…
	TREE * _STATE_17300000__ = [&R] (37:45.27524142,(((((143:12.16315551,144:12.16315551):26.29282902,(((((((42:7.221147339,43:7.221147339):3.30641244,41:10.52755978):0.9234063778,69:11.45096616):2.588579049,32:14.03954521):1.534335654,35:15.57388086):19.70883382,((((137:9.7451253,136:9.7451253):17.84262214,(((183:8.030678353,133:8.030678353):2.892301422,79:10.92297978):2.34372231,(51:10.60998448,(16…
	TREE * _STATE_17325000__ = [&R] (37:41.25862387,(91:41.14114662,(((((143:10.38475322,144:10.38475322):27.28066964,(((((((42:6.900593642,43:6.900593642):5.552979801,41:12.45357344):0.2216180881,69:12.67519153):1.87701483,32:14.55220636):1.034181952,35:15.58638831):17.73749167,((((137:10.91636155,136:10.91636155):15.31967306,(((183:7.068204492,133:7.068204492):4.279582521,79:11.34778701):1.96681806…
	TREE * _STATE_17350000__ = [&R] (37:45.70767218,(((((143:10.83313881,144:10.83313881):28.39787726,((((32:14.27831146,(69:12.91810593,((42:8.540686677,43:8.540686677):3.65953326,41:12.20021994):0.7178859972):1.36020553):1.840223276,35:16.11853474):17.96048021,((((137:9.857751226,136:9.857751226):15.54572238,(((183:8.586330986,133:8.586330986):2.888552427,79:11.47488341):1.835611553,(51:10.35577961…
	TREE * _STATE_17375000__ = [&R] (37:41.47851298,((91:41.39608864,(106:12.27881305,105:12.27881305):29.11727558):0.02336206724,((((((145:14.19877546,14:14.19877546):16.44026773,((((80:9.900838918,((132:5.538674868,131:5.538674868):1.501297165,163:7.039972033):2.860866885):0.9931143949,21:10.89395331):0.8298674798,103:11.72382079):1.604257134,(94:10.01514619,(40:5.286135468,39:5.286135468):4.729010…
	TREE * _STATE_17400000__ = [&R] (37:43.22276418,(((((((145:18.30560867,14:18.30560867):14.23597695,((((80:9.411829225,((132:5.981654989,131:5.981654989):1.960914374,163:7.942569363):1.469259862):1.256014775,21:10.667844):1.070307176,103:11.73815118):1.41296474,(94:10.56029947,(40:5.146483679,39:5.146483679):5.413815791):2.590816445):19.39046971):5.081070872,(((78:32.66197092,((24:6.506722186,25:6…
	TREE * _STATE_17425000__ = [&R] (37:44.13971747,(91:43.36318323,((106:8.938745582,105:8.938745582):33.45808789,(((((145:16.4344013,14:16.4344013):15.50866263,((((80:9.819149855,((132:6.198567295,131:6.198567295):2.633240008,163:8.831807303):0.9873425522):1.009454046,21:10.8286039):1.592243861,103:12.42084776):0.9644482087,(94:10.86608087,(40:3.908560348,39:3.908560348):6.95752052):2.519215102):18…
	TREE * _STATE_17450000__ = [&R] (37:46.78988216,(91:45.76788122,((106:11.05157013,105:11.05157013):34.2858179,(((((145:17.35794265,14:17.35794265):14.62287779,((((80:10.37988734,((132:7.049895048,131:7.049895048):2.702155111,163:9.752050159):0.6278371846):1.017024562,21:11.39691191):0.6468136037,103:12.04372551):1.275868857,(94:10.30476343,(40:4.193080212,39:4.193080212):6.111683222):3.014830933)…
	TREE * _STATE_17475000__ = [&R] (37:48.37547204,((106:9.763481311,105:9.763481311):37.42287476,((((((145:17.80159704,14:17.80159704):16.37097428,((((80:10.21920216,((132:6.862598624,131:6.862598624):2.138934142,163:9.001532766):1.217669395):2.407911967,21:12.62711413):0.3044355825,103:12.93154971):0.8203204829,(94:10.54501933,(40:5.013671832,39:5.013671832):5.531347499):3.206850863):20.42070113):…
	TREE * _STATE_17500000__ = [&R] (37:46.38514765,(91:45.4282561,((((((145:16.80949293,14:16.80949293):17.13792726,((((80:10.3697665,((132:6.224452293,131:6.224452293):3.10577221,163:9.330224503):1.039541992):1.247388672,21:11.61715517):1.072022605,103:12.68917777):0.9958462354,(94:11.30479554,(40:4.610324034,39:4.610324034):6.694471505):2.380228469):20.26239618):5.750588963,((((138:22.81103943,(((…
	TREE * _STATE_17525000__ = [&R] (37:45.08478426,((((((145:16.85524479,14:16.85524479):16.83646386,((((80:10.44476051,((132:5.90762321,131:5.90762321):2.627937884,163:8.535561094):1.909199419):1.007379938,21:11.45214045):0.7945915212,103:12.24673197):0.6401614782,(94:11.08748899,(40:4.692047258,39:4.692047258):6.395441737):1.799404455):20.8048152):4.351326903,(((((24:5.997530595,25:5.997530595):22…
	TREE * _STATE_17550000__ = [&R] (37:44.19466645,(91:42.45596017,((((143:9.321420512,144:9.321420512):27.70965885,(((((32:12.35982679,(69:9.804514341,((42:7.221946063,43:7.221946063):1.496703764,41:8.718649827):1.085864514):2.555312452):2.371692228,35:14.73151902):16.04699632,((((137:7.946244021,136:7.946244021):14.58952378,(((183:8.729661745,133:8.729661745):2.875285489,79:11.60494723):2.52739185…
	TREE * _STATE_17575000__ = [&R] (37:42.8552069,(91:42.2622123,((106:9.420128175,105:9.420128175):31.82734324,(((((145:17.52119753,14:17.52119753):15.81348397,((((80:9.28518419,((132:5.190485282,131:5.190485282):2.663442445,163:7.853927727):1.431256463):1.367369178,21:10.65255337):0.9077834539,103:11.56033682):0.8503924763,(94:11.08558081,(40:3.956286308,39:3.956286308):7.129294506):1.325148485):2…
	TREE * _STATE_17600000__ = [&R] (37:42.86853402,((106:12.71457333,105:12.71457333):29.70039667,((((((145:19.87262223,14:19.87262223):13.60838889,((((80:9.211903251,((132:5.289222584,131:5.289222584):2.360062338,163:7.649284923):1.562618328):1.182837428,21:10.39474068):0.5583054234,103:10.9530461):2.263142554,(94:11.40131396,(40:4.369738605,39:4.369738605):7.03157536):1.814874692):20.26482246):4.6…
	TREE * _STATE_17625000__ = [&R] (37:44.14097517,((((((145:16.40942825,14:16.40942825):16.90323602,((((80:9.250227847,((132:5.126858323,131:5.126858323):2.881341137,163:8.00819946):1.242028387):1.309016461,21:10.55924431):0.4185459505,103:10.97779026):2.542036142,(94:10.33042706,(40:4.828127273,39:4.828127273):5.502299786):3.189399342):19.79283787):4.265447677,(((((((9:10.41790636,(8:0.6461765063,…
	TREE * _STATE_17650000__ = [&R] (37:44.01929657,(91:44.00408251,((106:8.195200726,105:8.195200726):34.96769003,(((((145:15.80052578,14:15.80052578):18.19357647,((((80:9.602068994,((132:5.108334938,131:5.108334938):2.122442012,163:7.230776949):2.371292045):1.580585381,21:11.18265437):1.302192195,103:12.48484657):0.9382317128,(94:9.876779491,(40:4.33020534,39:4.33020534):5.546574151):3.546298792):2…
	TREE * _STATE_17675000__ = [&R] (37:42.30450845,((91:40.47354404,(106:12.24627388,105:12.24627388):28.22727016):1.698849697,(((((145:14.1850728,14:14.1850728):18.602972,((((80:9.525765017,((132:6.0505748,131:6.0505748):2.680912879,163:8.731487679):0.7942773387):0.815986578,21:10.3417516):0.9083739279,103:11.25012552):2.004412436,(94:10.4314729,(40:4.128009765,39:4.128009765):6.303463138):2.823065…
	TREE * _STATE_17700000__ = [&R] (37:43.14842891,((91:40.70156224,(106:13.74503124,105:13.74503124):26.956531):1.74411504,(((((145:15.69043137,14:15.69043137):17.431594,((((80:9.53254036,((132:6.626964502,131:6.626964502):1.789726772,163:8.416691275):1.115849085):0.9782823283,21:10.51082269):1.296865919,103:11.80768861):0.7371944833,(94:9.893708207,(40:3.655000912,39:3.655000912):6.238707295):2.65…
	TREE * _STATE_17725000__ = [&R] (37:39.78442997,((91:37.93276672,(106:11.47283751,105:11.47283751):26.45992921):0.8998967211,(((((145:15.10917227,14:15.10917227):16.2987643,((((80:9.77884079,((132:6.082051249,131:6.082051249):2.156696676,163:8.238747925):1.540092865):1.398010643,21:11.17685143):0.5152018868,103:11.69205332):0.7390161691,(94:10.93428767,(40:4.62484499,39:4.62484499):6.30944268):1.…
	TREE * _STATE_17750000__ = [&R] (37:44.22539728,(((((((145:16.12616123,14:16.12616123):17.55834478,((((80:10.57810716,((132:6.407548356,131:6.407548356):2.326532183,163:8.734080538):1.844026621):1.167388576,21:11.74549574):0.5338748168,103:12.27937055):1.446421146,(94:11.81802935,(40:4.655842874,39:4.655842874):7.16218648):1.907762343):19.95871432):4.033643092,((((24:6.407002449,25:6.407002449):2…
	TREE * _STATE_17775000__ = [&R] (37:44.4411434,((106:8.18032952,105:8.18032952):35.15273413,(91:41.65496596,(((((145:18.08078593,14:18.08078593):14.79854944,((((80:9.34901425,((132:6.664222247,131:6.664222247):0.9510936152,163:7.615315862):1.733698388):2.580462842,21:11.92947709):0.8741423965,103:12.80361949):0.7657107991,(94:10.30641136,(40:3.862181383,39:3.862181383):6.444229976):3.262918929):1…
	TREE * _STATE_17800000__ = [&R] (37:40.03757972,((106:7.175638546,105:7.175638546):32.33079458,(91:38.95221519,(((((145:13.11241212,14:13.11241212):17.99197798,((((80:8.960204162,((132:5.593743485,131:5.593743485):1.943849165,163:7.53759265):1.422611512):1.460922561,21:10.42112672):0.9710699262,103:11.39219665):0.8447057062,(94:9.731524566,(40:4.48523068,39:4.48523068):5.246293886):2.50537779):18…
	TREE * _STATE_17825000__ = [&R] (37:42.47211632,(((106:11.23096628,105:11.23096628):30.03552389,91:41.26649017):0.8351050093,(((((145:14.40804229,14:14.40804229):16.11722546,((((80:11.13138596,((132:5.692864679,131:5.692864679):2.737001677,163:8.429866355):2.701519605):0.7078843272,21:11.83927029):1.005245903,103:12.84451619):0.9298379059,(94:10.36844956,(40:4.567595357,39:4.567595357):5.80085419…
	TREE * _STATE_17850000__ = [&R] (37:42.1911683,(((106:12.64854905,105:12.64854905):27.55591997,91:40.20446902):0.6708330033,(((((145:14.94145717,14:14.94145717):18.60126139,((((80:10.28913198,((132:6.540804906,131:6.540804906):2.126917608,163:8.667722514):1.621409462):0.7444255785,21:11.03355755):0.7478746591,103:11.78143221):1.932650727,(94:10.16783904,(40:4.100505153,39:4.100505153):6.067333891…
	TREE * _STATE_17875000__ = [&R] (37:42.67203473,(91:42.43825168,((((((145:16.25301073,14:16.25301073):15.04532976,((((80:9.753936511,((132:5.735178379,131:5.735178379):3.007572808,163:8.742751187):1.011185324):1.08827597,21:10.84221248):0.4086333253,103:11.25084581):2.388174128,(94:11.0905287,(40:5.382529018,39:5.382529018):5.707999683):2.548491232):17.65932056):6.459727558,((((24:5.804608993,25:…
	TREE * _STATE_17900000__ = [&R] (37:44.58027717,((((((145:19.25873763,14:19.25873763):14.60188812,((((80:9.552013002,((132:6.657961234,131:6.657961234):1.748179654,163:8.406140888):1.145872114):1.662083024,21:11.21409603):0.9829284001,103:12.19702443):2.403437735,(94:11.74894588,(40:4.906603,39:4.906603):6.842342882):2.851516279):19.26016359):5.278897679,((((24:7.48545405,25:7.48545405):25.928170…
	TREE * _STATE_17925000__ = [&R] (37:45.21424896,(91:42.79618989,((((((145:16.7568314,14:16.7568314):15.58084604,((((80:10.04343036,((132:6.2493651,131:6.2493651):2.239880884,163:8.489245984):1.554184371):1.45024323,21:11.49367359):1.360726734,103:12.85440032):1.241255306,(94:11.31870687,(40:4.736958694,39:4.736958694):6.581748172):2.776948759):18.24202182):5.791696872,((((24:6.350470556,25:6.3504…
	TREE * _STATE_17950000__ = [&R] (37:46.12206951,((106:13.29248749,105:13.29248749):31.02579589,(91:44.28876374,(((((145:19.3388443,14:19.3388443):15.23597666,((((80:11.05376074,((132:6.447800979,131:6.447800979):2.800179436,163:9.247980416):1.805780329):1.710077149,21:12.76383789):1.246991207,103:14.0108291):0.7746219903,(94:11.47946105,(40:4.783422283,39:4.783422283):6.696038764):3.305990043):19…
	TREE * _STATE_17975000__ = [&R] (37:45.54961528,(((106:14.17053405,105:14.17053405):29.13832669,91:43.30886074):1.924230464,(((((145:15.37234019,14:15.37234019):20.46630831,((((80:12.2758974,((132:6.61867921,131:6.61867921):3.073772133,163:9.692451343):2.583446055):1.384093645,21:13.65999104):1.096051079,103:14.75604212):0.1244807426,(94:11.05177025,(40:5.460551092,39:5.460551092):5.59121916):3.8…
	TREE * _STATE_18000000__ = [&R] (37:41.08904205,(((106:14.75846956,105:14.75846956):23.79720692,91:38.55567647):1.807021805,(((((145:14.72092475,14:14.72092475):16.78110919,((((80:10.80157183,((132:6.168852247,131:6.168852247):3.880629042,163:10.04948129):0.7520905431):1.021656042,21:11.82322787):1.298319895,103:13.12154777):0.4091225401,(94:9.033559009,(40:3.979408954,39:3.979408954):5.054150055…
	TREE * _STATE_18025000__ = [&R] (37:43.39843961,(((106:10.98672825,105:10.98672825):27.68949419,91:38.67622244):3.273779493,(((((145:16.48235068,14:16.48235068):18.34248441,((((80:11.07762192,((132:6.82681313,131:6.82681313):2.031101618,163:8.857914748):2.219707172):1.844328857,21:12.92195078):0.440484048,103:13.36243483):1.429641577,(94:12.12971984,(40:4.823775136,39:4.823775136):7.305944706):2.…
	TREE * _STATE_18050000__ = [&R] (37:37.60753468,(((106:9.774358945,105:9.774358945):25.66585279,91:35.44021174):2.06892736,(((((145:15.40809582,14:15.40809582):14.8828788,((((80:9.251493561,((132:5.680426253,131:5.680426253):2.796089607,163:8.47651586):0.7749777015):1.82477112,21:11.07626468):1.017204098,103:12.09346878):1.230474222,(94:9.67405101,(40:4.665592322,39:4.665592322):5.008458687):3.64…
	TREE * _STATE_18075000__ = [&R] (37:43.87730547,(((106:10.90653548,105:10.90653548):30.26337258,91:41.16990805):0.7775648487,(((((145:18.59330514,14:18.59330514):16.08997292,((((80:11.19183549,((132:6.098169747,131:6.098169747):3.406823728,163:9.504993475):1.686842016):1.881061752,21:13.07289724):0.6140047916,103:13.68690203):1.111620185,(94:12.25589809,(40:5.280544238,39:5.280544238):6.975353856…
	TREE * _STATE_18100000__ = [&R] (37:43.11335319,(((106:11.09601435,105:11.09601435):29.72902866,91:40.825043):0.6175820703,(((((145:19.68510296,14:19.68510296):12.57201146,((((80:10.76413354,((132:7.415828458,131:7.415828458):1.945605849,163:9.361434307):1.402699236):1.91850761,21:12.68264115):0.3688026449,103:13.0514438):1.956466394,(94:12.7472599,(40:4.731313755,39:4.731313755):8.015946148):2.2…
	TREE * _STATE_18125000__ = [&R] (37:41.40322854,((91:40.88861933,(106:9.435416144,105:9.435416144):31.45320318):0.07038387983,(((((145:17.22455615,14:17.22455615):15.44833622,(((21:11.23958893,(80:9.82218785,((132:6.838476094,131:6.838476094):2.239873142,163:9.078349237):0.7438386133):1.417401082):1.652771917,103:12.89236085):3.198444431,(94:12.35881781,(40:3.984489477,39:3.984489477):8.374328338…
	TREE * _STATE_18150000__ = [&R] (37:39.77746471,((((((145:17.49004723,14:17.49004723):14.30615496,(((21:11.16803781,(80:10.47448941,((132:6.873901664,131:6.873901664):2.143567046,163:9.01746871):1.457020703):0.6935483965):1.555255884,103:12.72329369):1.434016363,(94:12.03717701,(40:5.154601035,39:5.154601035):6.882575974):2.120133048):17.63889213):5.004168565,((((((((182:8.990625985,179:8.9906259…
	TREE * _STATE_18175000__ = [&R] (37:41.88454944,((((((145:17.21853418,14:17.21853418):15.21125765,(((21:12.86454174,(80:11.28640837,((132:8.032879606,131:8.032879606):1.720445574,163:9.75332518):1.53308319):1.578133373):1.194200801,103:14.05874254):1.271820108,(94:12.53192412,(40:5.335777113,39:5.335777113):7.196147007):2.798638532):17.09922918):5.477242672,((((((((182:7.633007971,179:7.633007971…
	TREE * _STATE_18200000__ = [&R] (37:42.29825588,((((((145:16.07770487,14:16.07770487):15.3284379,(((21:12.16915224,(80:9.896090847,((132:6.030104288,131:6.030104288):3.074773862,163:9.10487815):0.7912126971):2.273061389):2.084291966,103:14.2534442):0.8915477583,(94:10.50633852,(40:5.346142595,39:5.346142595):5.160195921):4.638653444):16.26115081):6.574531369,(((((24:5.858847613,25:5.858847613):23…
	TREE * _STATE_18225000__ = [&R] (37:40.80787674,((((143:10.09495507,144:10.09495507):26.84549809,((((145:15.22695414,14:15.22695414):14.47353638,(((21:11.99901651,(80:9.868871975,((132:6.027327069,131:6.027327069):2.279663048,163:8.306990117):1.561881858):2.130144535):0.4772911806,103:12.47630769):0.9288759425,(94:11.04507569,(40:4.763156367,39:4.763156367):6.281919324):2.360107943):16.29530689):…
	TREE * _STATE_18250000__ = [&R] (37:42.37710182,((((((145:15.93769089,14:15.93769089):14.42806561,(((21:11.6637792,(80:10.74255391,((132:7.523623019,131:7.523623019):2.133190043,163:9.656813062):1.08574085):0.9212252887):0.4507624078,103:12.11454161):1.607676506,(94:11.31842845,(40:4.153144594,39:4.153144594):7.165283853):2.403789668):16.64353839):5.4425529,((((((((182:7.634459644,179:7.634459644…
	TREE * _STATE_18275000__ = [&R] (37:38.94422396,(91:38.76793107,((((((145:13.1720439,14:13.1720439):17.84423032,(((21:11.6629908,(80:10.39410425,((132:4.992791186,131:4.992791186):4.011568597,163:9.004359783):1.389744463):1.26888656):0.8558428889,103:12.51883369):1.061765883,(94:11.07378808,(40:4.577238153,39:4.577238153):6.496549932):2.506811491):17.43567464):4.156357389,(((78:31.27367743,((24:5…
	TREE * _STATE_18300000__ = [&R] (37:41.54496031,(((((((145:15.59643205,14:15.59643205):16.38404827,(((21:11.85294555,(80:10.30833574,((132:7.262161273,131:7.262161273):2.113767592,163:9.375928865):0.9324068733):1.544609807):0.648241468,103:12.50118701):1.534119839,(94:11.81178128,(40:5.032957768,39:5.032957768):6.778823509):2.223525576):17.94517346):4.367433057,(((78:32.46277106,(((139:28.3627061…
	TREE * _STATE_18325000__ = [&R] (37:40.38717699,((91:36.7184282,(106:8.520258749,105:8.520258749):28.19816945):2.859987518,(((((145:14.51514713,14:14.51514713):15.36103655,(((21:12.26585442,(80:11.08679352,((132:6.624925621,131:6.624925621):2.751133266,163:9.376058887):1.710734633):1.179060903):0.1476261219,103:12.41348054):0.9191624881,(94:10.16626833,(40:4.796420855,39:4.796420855):5.369847475)…
	TREE * _STATE_18350000__ = [&R] (37:40.49774739,((91:34.20718139,(106:9.948655978,105:9.948655978):24.25852541):5.268883209,(((((145:14.98343801,14:14.98343801):15.74895798,(((21:11.61699081,(80:10.23675933,((132:6.144790447,131:6.144790447):2.140957164,163:8.285747611):1.951011721):1.380231479):0.5694480294,103:12.18643884):1.839720956,(94:11.84969349,(40:4.355729247,39:4.355729247):7.493964244)…
	TREE * _STATE_18375000__ = [&R] (37:40.45012835,((91:37.13299348,(106:10.79566977,105:10.79566977):26.3373237):2.561045748,(((((145:16.27290803,14:16.27290803):14.72313444,(((21:11.96189785,(80:10.87779465,((132:5.920483324,131:5.920483324):3.290427323,163:9.210910647):1.666884):1.084103204):0.758076387,103:12.71997424):1.18379666,(94:11.25713031,(40:5.044677582,39:5.044677582):6.212452727):2.646…
	TREE * _STATE_18400000__ = [&R] (37:42.7088441,(((106:11.46131834,105:11.46131834):30.15802508,91:41.61934342):0.4319843102,(((((145:19.01357904,14:19.01357904):14.098374,(((21:12.45383417,(80:10.84447703,((132:5.322071152,131:5.322071152):3.514416546,163:8.836487698):2.00798933):1.609357146):0.8394023624,103:13.29323654):1.514936928,(94:11.72374131,(40:5.000423869,39:5.000423869):6.723317445):3.…
	TREE * _STATE_18425000__ = [&R] (37:41.14408363,((91:40.41941429,(106:11.11974319,105:11.11974319):29.2996711):0.5993835726,(((((145:17.80251655,14:17.80251655):12.20031722,(((21:12.1780558,(80:10.5269076,((132:6.290224628,131:6.290224628):3.201365634,163:9.491590262):1.035317338):1.651148205):0.7036507611,103:12.88170657):1.059414013,(94:11.42291568,(40:5.31370742,39:5.31370742):6.109208263):2.5…
	TREE * _STATE_18450000__ = [&R] (37:41.91534143,((91:40.78781275,(106:11.77907818,105:11.77907818):29.00873457):0.8694413774,(((((145:18.34569568,14:18.34569568):13.58229871,(((21:11.92995923,(80:10.39150653,((132:5.673280116,131:5.673280116):2.897677323,163:8.570957439):1.820549093):1.538452696):0.7126668668,103:12.64262609):1.985165588,(94:10.88621034,(40:5.301987157,39:5.301987157):5.584223183…
	TREE * _STATE_18475000__ = [&R] (37:41.43061808,((91:39.05822733,(106:9.307498641,105:9.307498641):29.75072869):0.9831449798,(((((145:17.46744312,14:17.46744312):11.63204539,(((21:11.43837994,(80:9.626457183,((132:6.118061039,131:6.118061039):1.921969895,163:8.040030934):1.586426249):1.811922752):1.097299307,103:12.53567924):1.854517153,(94:12.7886307,(40:5.142364606,39:5.142364606):7.646266092):…
	TREE * _STATE_18500000__ = [&R] (37:45.78708939,((91:42.60285268,(106:11.52092626,105:11.52092626):31.08192642):1.851164418,(((((145:18.75214359,14:18.75214359):16.98948442,(((21:12.15760552,(80:10.53094077,((132:5.553363478,131:5.553363478):2.392199215,163:7.945562693):2.585378076):1.626664751):0.7788052587,103:12.93641078):1.565701081,(94:11.9068812,(40:4.928080756,39:4.928080756):6.978800446):…
	TREE * _STATE_18525000__ = [&R] (37:45.11307837,((91:43.02264478,(106:11.0482745,105:11.0482745):31.97437028):1.657840139,((((((((41:12.02448171,(42:8.478232175,43:8.478232175):3.546249535):1.488415092,69:13.5128968):0.5154266491,32:14.02832345):1.804117443,35:15.83244089):19.93280359,((((52:7.981308444,(53:2.401339327,54:2.401339327):5.579969118):13.12408943,((130:5.677938478,128:5.677938478):2.…
	TREE * _STATE_18550000__ = [&R] (37:42.87825737,((91:40.74411032,(((((145:17.10253896,14:17.10253896):15.35061706,(((21:11.28817376,103:11.28817376):0.465602832,(80:9.722931349,((132:5.215476818,131:5.215476818):3.533574234,163:8.749051053):0.9738802964):2.030845239):1.403686352,(94:10.2875203,(40:4.717844403,39:4.717844403):5.569675894):2.869942642):19.29569308):4.153940032,((((((((9:7.773465042…
	TREE * _STATE_18575000__ = [&R] (37:40.72394255,((91:38.80826939,(106:10.7161662,105:10.7161662):28.09210318):1.763180686,(((((145:17.51750191,14:17.51750191):12.68001101,(((21:11.50819759,(80:10.65994632,((132:7.026572511,131:7.026572511):2.59511636,163:9.621688871):1.038257445):0.8482512731):0.7113573181,103:12.21955491):0.8757776808,(94:10.9344382,(40:4.70543108,39:4.70543108):6.229007115):2.1…
	TREE * _STATE_18600000__ = [&R] (37:40.84111637,((91:39.48616164,(106:12.79433096,105:12.79433096):26.69183068):0.8935897967,(((((145:16.66702613,14:16.66702613):12.94170039,(((21:11.16975714,(80:10.19668883,((132:6.337669512,131:6.337669512):2.334859995,163:8.672529507):1.524159323):0.9730683079):0.9945841724,103:12.16434131):2.04256816,(94:12.23108934,(40:4.409146567,39:4.409146567):7.821942778…
	TREE * _STATE_18625000__ = [&R] (37:42.26813766,(((106:11.46248107,105:11.46248107):30.07698179,91:41.53946285):0.4586571375,(((((145:15.56556938,14:15.56556938):15.27204731,(((21:11.56999219,(80:10.24782207,((132:6.810956072,131:6.810956072):2.191379091,163:9.002335163):1.245486904):1.322170121):0.5321613559,103:12.10215354):1.752567707,(94:11.63369657,(40:4.573183677,39:4.573183677):7.060512895…
	TREE * _STATE_18650000__ = [&R] (37:37.67046605,(((106:11.04496429,105:11.04496429):25.42224917,91:36.46721346):0.698599206,(((((145:18.09530997,14:18.09530997):11.84640976,(((21:11.80773743,(80:10.35641245,((132:6.043351771,131:6.043351771):2.294742165,163:8.338093937):2.018318512):1.451324978):0.2869653745,103:12.0947028):1.099802112,(94:11.35616,(40:4.723990721,39:4.723990721):6.63216928):1.83…
	TREE * _STATE_18675000__ = [&R] (37:42.73501207,((91:40.45276474,(((((145:18.13102776,14:18.13102776):14.17329114,(((21:12.62326864,(80:10.9322533,((132:6.2997804,131:6.2997804):3.112986261,163:9.41276666):1.519486638):1.691015343):0.7613466904,103:13.38461533):2.151728087,(94:13.99023314,(40:5.12683092,39:5.12683092):8.863402216):1.546110283):16.76797548):4.807959247,(((((139:27.8725875,((22:20.…
	TREE * _STATE_18700000__ = [&R] (37:39.7973363,(91:38.95287689,((((((145:15.599024,14:15.599024):14.50835877,(((21:13.17655041,(80:10.4430837,((132:4.866480534,131:4.866480534):3.927830664,163:8.794311198):1.648772506):2.73346671):0.5729315323,103:13.74948195):0.6145923873,(94:9.62553374,(40:4.739994376,39:4.739994376):4.885539364):4.738540593):15.74330844):4.622489871,(((((((((178:5.404847863,(1…
	TREE * _STATE_18725000__ = [&R] (37:43.4482783,(91:39.02856697,((106:9.680293796,105:9.680293796):29.14770781,(((((145:15.96868962,14:15.96868962):15.88419747,(((21:13.08618874,(80:11.62266061,((132:5.558218931,131:5.558218931):4.183959228,163:9.742178159):1.880482454):1.463528125):0.8920208794,103:13.97820962):0.8740631357,(94:10.14637348,(40:4.133269825,39:4.133269825):6.01310366):4.705899269):…
	TREE * _STATE_18750000__ = [&R] (37:41.77239651,((106:14.50075241,105:14.50075241):25.96782209,(91:40.08418475,(((((145:15.41455918,14:15.41455918):13.00665411,(((21:12.1753357,(80:10.8998932,((132:5.947313766,131:5.947313766):3.465680477,163:9.412994242):1.486898962):1.275442494):0.7901362166,103:12.96547191):1.474420606,(94:11.26525942,(40:4.756631776,39:4.756631776):6.508627641):3.174633103):1…
	TREE * _STATE_18775000__ = [&R] (37:40.81049838,(91:40.51019341,((106:11.95112872,105:11.95112872):28.16491471,(((((145:13.97599783,14:13.97599783):15.92015155,(((21:12.79096962,(80:11.56395584,((132:6.264893997,131:6.264893997):3.285545626,163:9.550439623):2.013516218):1.227013777):1.455117314,103:14.24608693):0.1985034435,(94:11.58257059,(40:4.6103086,39:4.6103086):6.972261992):2.862019783):15.…
	TREE * _STATE_18800000__ = [&R] (37:40.97423753,((91:40.6402417,(((((145:13.45557446,14:13.45557446):16.9504409,(((21:12.20438958,(80:10.80987472,((132:6.006523402,131:6.006523402):2.296955346,163:8.303478748):2.506395976):1.394514857):0.9984672965,103:13.20285688):0.4872649668,(94:10.93627855,(40:4.856705696,39:4.856705696):6.079572851):2.753843298):16.71589352):5.194016067,(((((24:5.870933803,2…
	TREE * _STATE_18825000__ = [&R] (37:42.33164011,((91:40.98539424,(106:9.629169529,105:9.629169529):31.35622471):0.3925697302,(((143:7.808222155,144:7.808222155):30.44789512,(((34:29.82844737,((((84:14.32947822,85:14.32947822):3.689952327,(83:17.50430297,((((57:1.973386977,58:1.973386977):5.730157135,59:7.703544112):6.469073011,60:14.17261712):2.24382567,((111:5.694458672,110:5.694458672):8.462346…
	TREE * _STATE_18850000__ = [&R] (37:43.71182042,((91:42.61231798,(106:10.50674958,105:10.50674958):32.1055684):0.740925818,(((((((42:7.720873171,43:7.720873171):3.226022647,41:10.94689582):3.92334105,(32:12.52933111,69:12.52933111):2.34090576):1.530827554,35:16.40106442):16.84293034,((((52:5.578254845,(53:2.4026951,54:2.4026951):3.175559746):11.87709381,((130:3.748993843,128:3.748993843):5.573276…
	TREE * _STATE_18875000__ = [&R] (37:43.4192854,((((((((32:11.45106584,69:11.45106584):1.649528135,(41:12.17515113,(42:8.264603668,43:8.264603668):3.910547457):0.9254428531):1.301004439,35:14.40159842):21.32955341,((((52:5.011241744,(53:2.157042248,54:2.157042248):2.854199497):11.60663818,((130:5.242485285,128:5.242485285):3.428087609,129:8.670572895):7.947307032):10.89308232,((((183:8.77706235,13…
	TREE * _STATE_18900000__ = [&R] (37:43.71495927,(((106:10.51719592,105:10.51719592):29.38051862,91:39.89771454):0.82016017,(((((((41:10.05295936,(42:7.279379876,43:7.279379876):2.773579486):0.4467274402,69:10.4996868):0.7198648187,32:11.21955162):1.506744578,35:12.7262962):18.19447058,((((52:5.403077237,(53:2.030807484,54:2.030807484):3.372269752):12.31174386,((130:4.934451936,128:4.934451936):2.…
	TREE * _STATE_18925000__ = [&R] (37:44.13220192,(((106:10.52830655,105:10.52830655):27.83748372,91:38.36579027):3.500534935,(((((((41:9.134898315,(42:6.63150044,43:6.63150044):2.503397875):1.59221339,69:10.7271117):0.7705174537,32:11.49762916):1.292967699,35:12.79059686):19.68311321,((((52:4.58882478,(53:2.313393198,54:2.313393198):2.275431582):12.51236144,((130:4.213711206,128:4.213711206):3.618…
	TREE * _STATE_18950000__ = [&R] (37:40.45181694,(((106:10.88702905,105:10.88702905):24.66154398,91:35.54857303):3.913468405,(((143:9.233166611,144:9.233166611):26.30867879,((((145:14.84342089,14:14.84342089):15.03750229,(((21:10.06124096,(80:8.414987081,((132:6.03484989,131:6.03484989):1.615278841,163:7.650128731):0.7648583502):1.646253881):0.7256214465,103:10.78686241):2.792721266,(94:10.3252958…
	TREE * _STATE_18975000__ = [&R] (37:40.56879727,(((106:9.997161557,105:9.997161557):27.50976896,91:37.50693051):2.949725047,(((((((41:8.850255128,(42:7.435443738,43:7.435443738):1.41481139):1.862598994,69:10.71285412):0.8970691646,32:11.60992329):2.59506171,35:14.204985):17.80716592,((((52:4.659287255,(53:2.167404719,54:2.167404719):2.491882536):13.8424848,((130:5.398843605,128:5.398843605):4.071…
	TREE * _STATE_19000000__ = [&R] (37:44.7019392,(((106:12.31025857,105:12.31025857):31.64388399,91:43.95414256):0.3595571818,(((((((41:10.41650566,(42:6.239316916,43:6.239316916):4.177188743):0.04940231718,69:10.46590798):0.7625187361,32:11.22842671):3.820187071,35:15.04861378):20.89751159,((((52:5.751767698,(53:2.796095422,54:2.796095422):2.955672275):14.72590455,((130:4.117045588,128:4.117045588…
	TREE * _STATE_19025000__ = [&R] (37:42.4849675,((91:41.42721708,(((((32:11.60733472,(69:10.26078531,(41:9.454003736,(42:6.789927277,43:6.789927277):2.664076458):0.8067815697):1.346549412):1.949657664,35:13.55699238):18.35067126,((((52:5.252223935,(53:2.099921129,54:2.099921129):3.152302807):9.664402644,((130:4.888404218,128:4.888404218):2.422020018,129:7.310424236):7.606202344):9.467075266,((((18…
	TREE * _STATE_19050000__ = [&R] (37:41.30576336,((91:40.02222162,(((((32:11.10393818,(69:10.73839904,(41:10.36615756,(42:6.438490039,43:6.438490039):3.927667525):0.3722414744):0.3655391397):1.398127404,35:12.50206558):20.20740296,((((52:4.933332629,(53:1.924831969,54:1.924831969):3.00850066):9.880822928,((130:5.021169179,128:5.021169179):1.713499598,129:6.734668777):8.07948678):11.18489493,((((18…
	TREE * _STATE_19075000__ = [&R] (37:46.3691954,((91:41.54830375,(106:17.91903902,105:17.91903902):23.62926473):2.14462189,((((((41:9.59687942,(42:6.057185792,43:6.057185792):3.539693627):1.738839666,(69:8.933214573,32:8.933214573):2.402504513):2.746982202,35:14.08270129):20.16076197,((((52:6.155006914,(53:2.013365923,54:2.013365923):4.141640991):14.15991061,((130:5.892645113,128:5.892645113):2.82…
	TREE * _STATE_19100000__ = [&R] (37:42.08015176,(((106:15.69611099,105:15.69611099):25.21802612,91:40.91413711):0.2807094027,(((((145:13.04174123,14:13.04174123):18.43358916,(((21:12.36019865,(80:10.94143353,((132:6.252423012,131:6.252423012):3.738931598,163:9.99135461):0.9500789243):1.418765113):0.917224615,103:13.27742326):0.9052377871,(94:11.81238193,(40:4.74297955,39:4.74297955):7.069402381):…
	TREE * _STATE_19125000__ = [&R] (37:42.91822005,(((106:17.75141238,105:17.75141238):22.57537288,91:40.32678526):1.167106523,(135:38.39222734,(((((34:30.51040486,((((84:15.64695711,85:15.64695711):2.786266852,(83:18.19175198,((((57:2.257930152,58:2.257930152):7.803028286,59:10.06095844):5.918258196,60:15.97921663):1.185075194,((111:6.002705781,110:6.002705781):8.980082615,92:14.9827884):2.18150343…
	TREE * _STATE_19150000__ = [&R] (37:45.20801907,(((106:11.85919507,105:11.85919507):29.29264229,91:41.15183736):2.440385273,(135:41.29569261,(((((((69:10.83465877,(42:6.495125495,43:6.495125495):4.339533276):0.8544273058,(41:10.82099863,32:10.82099863):0.868087447):3.446236868,35:15.13532294):20.36362855,((((52:8.187937817,(53:2.400817681,54:2.400817681):5.787120136):10.45407124,((130:4.478887876…
	TREE * _STATE_19175000__ = [&R] (37:42.98072411,(((135:39.9927098,(((((((41:12.14267311,(42:8.330048462,43:8.330048462):3.812624647):0.5729327513,(69:11.54282113,32:11.54282113):1.172784731):2.116707896,35:14.83231376):18.34312794,((((52:6.273576603,(53:2.333730736,54:2.333730736):3.939845867):9.34435719,((130:4.543811171,128:4.543811171):2.235783465,129:6.779594636):8.838339157):11.43204126,((((…
	TREE * _STATE_19200000__ = [&R] (37:44.90106483,(((106:10.72888483,105:10.72888483):32.53850633,91:43.26739116):1.213183729,(135:40.90827332,((((145:18.7519196,14:18.7519196):15.58184687,(((21:12.64336461,(80:11.27466855,((132:5.696479838,131:5.696479838):4.287609859,163:9.984089697):1.290578857):1.368696055):1.153592439,103:13.79695705):3.133605246,(94:14.00384851,(40:6.130934802,39:6.130934802)…
	TREE * _STATE_19225000__ = [&R] (37:45.02408335,(((135:40.4984952,((((145:17.77431227,14:17.77431227):14.66526831,(((21:12.45236366,(80:11.15285801,((132:6.751518725,131:6.751518725):2.418996709,163:9.170515434):1.982342578):1.299505645):1.013727228,103:13.46609088):2.58455412,(94:12.28259326,(40:4.185293278,39:4.185293278):8.097299981):3.768051745):16.38893557):5.920533962,((((((((178:5.42552174…
	TREE * _STATE_19250000__ = [&R] (37:46.15642032,((106:13.54242363,105:13.54242363):31.08778683,((135:40.44558453,((((145:17.8788154,14:17.8788154):17.91881414,(((21:12.62359273,(80:11.00694274,((132:6.67583114,131:6.67583114):3.082908712,163:9.758739852):1.248202886):1.616649994):0.8604771446,103:13.48406988):1.239345591,(94:11.17035584,(40:4.512610034,39:4.512610034):6.657745802):3.553059632):21…
	TREE * _STATE_19275000__ = [&R] (37:47.44227101,((135:41.14243052,((((145:15.07663041,14:15.07663041):20.34995053,(((21:13.11808321,(80:11.50331526,((132:6.889654875,131:6.889654875):2.487424111,163:9.377078986):2.126236277):1.614767943):1.251421462,103:14.36950467):1.389484453,(94:12.56232954,(40:4.295405794,39:4.295405794):8.266923742):3.196659584):19.66759182):4.60507328,(((((((((178:6.1985958…
	TREE * _STATE_19300000__ = [&R] (37:45.10779619,(((((34:31.88888894,((((84:18.03852542,85:18.03852542):1.684206987,(83:18.82539953,((((57:2.342294911,58:2.342294911):7.472378252,59:9.814673164):5.89669257,60:15.71136573):2.292302248,((111:5.756306133,110:5.756306133):9.04254051,92:14.79884664):3.204821338):0.8217315469):0.8973328752):1.187062654,(38:18.60144481,50:18.60144481):2.308350245):9.4023…
	TREE * _STATE_19325000__ = [&R] (37:43.99218528,((((108:37.76071199,(((34:29.96366469,((((84:15.02561537,85:15.02561537):4.288176452,(83:18.80018034,((((57:1.919059941,58:1.919059941):7.256914808,59:9.175974749):7.974323555,60:17.1502983):1.247590942,((111:6.302082148,110:6.302082148):8.772772251,92:15.0748544):3.323034847):0.4022910916):0.5136114827):1.407347364,(38:17.84998385,50:17.84998385):2…
	TREE * _STATE_19350000__ = [&R] (37:45.75239344,(91:44.89703557,((106:10.04130679,105:10.04130679):33.14081868,((108:40.86772911,(((34:31.12591588,((((84:16.90620396,85:16.90620396):3.084961729,(83:19.05886283,((((57:1.781608814,58:1.781608814):9.513287965,59:11.29489678):4.675249999,60:15.97014678):2.55714824,((111:6.542579282,110:6.542579282):7.458309755,92:14.00088904):4.526405981):0.531567811…
	TREE * _STATE_19375000__ = [&R] (37:43.33273181,((106:13.51877512,105:13.51877512):29.66237529,(91:43.08178269,((((34:30.24996111,((((84:16.13625839,85:16.13625839):3.389377359,(83:18.96951045,((((57:2.496617561,58:2.496617561):7.810030683,59:10.30664824):6.001673513,60:16.30832176):1.637125129,((111:5.689220367,110:5.689220367):6.709697953,92:12.39891832):5.546528566):1.024063565):0.5561253015):…
	TREE * _STATE_19400000__ = [&R] (37:43.16187746,(((108:37.80837938,(((34:28.7836923,((((84:17.41161636,85:17.41161636):1.183374193,(83:18.09934639,((((57:2.587424917,58:2.587424917):6.267885716,59:8.855310633):6.458018912,60:15.31332955):1.90840679,((111:6.313119644,110:6.313119644):8.226412979,92:14.53953262):2.682203713):0.8776100532):0.4956441642):1.050111864,(38:16.29865386,50:16.29865386):3.…
	TREE * _STATE_19425000__ = [&R] (37:50.25022469,(((108:41.01289188,(((34:32.74351234,((((84:15.41225256,85:15.41225256):3.624451915,(83:18.74948245,((((57:2.637087066,58:2.637087066):9.059278288,59:11.69636535):5.128484342,60:16.8248497):1.460779042,((111:6.5733041,110:6.5733041):8.179337846,92:14.75264195):3.532986792):0.463853717):0.2872220168):3.686509545,(38:18.32490826,50:18.32490826):4.3983…
	TREE * _STATE_19450000__ = [&R] (37:44.9497034,((((((34:29.67018834,((((84:16.56064663,85:16.56064663):2.036483958,(83:18.20826999,((((57:1.987846533,58:1.987846533):7.87177112,59:9.859617653):5.771488686,60:15.63110634):1.81715679,((111:6.304437826,110:6.304437826):6.443559336,92:12.74799716):4.700265967):0.7600068579):0.388860601):2.116269092,(38:17.61352167,50:17.61352167):3.099878005):7.32420…
	TREE * _STATE_19475000__ = [&R] (37:42.62517575,((91:42.47703705,(106:11.29053072,105:11.29053072):31.18650633):0.1397212914,(((((30:31.35025789,((186:14.18701041,(187:10.33345487,188:10.33345487):3.853555536):0.9230631073,(185:9.118492527,184:9.118492527):5.991580988):16.24018437):1.853554856,162:33.20381274):2.820886116,108:36.02469886):1.485871413,((34:30.02499558,((((84:17.43534428,85:17.4353…
	TREE * _STATE_19500000__ = [&R] (37:41.42633087,((91:39.45013265,(106:12.53369029,105:12.53369029):26.91644235):1.412911741,(((((34:28.73591647,((((84:16.19334286,85:16.19334286):1.869681137,(83:17.3563711,((((57:2.339675411,58:2.339675411):7.223413853,59:9.563089265):5.076939123,60:14.64002839):1.640377769,((111:5.080170347,110:5.080170347):8.969475315,92:14.04964566):2.230760495):1.075964942):0…
	TREE * _STATE_19525000__ = [&R] (37:45.7387753,((91:40.68283241,(106:10.61874995,105:10.61874995):30.06408247):3.64239308,(((((34:31.1373741,(((83:19.52458473,((84:16.35539412,85:16.35539412):2.686063805,((((57:2.467070372,58:2.467070372):8.047113184,59:10.51418356):6.024600437,60:16.53878399):2.014497685,((111:6.450870992,110:6.450870992):10.11978624,92:16.57065724):1.982624443):0.4881762475):0.…
	TREE * _STATE_19550000__ = [&R] (37:42.68423469,(91:40.93475189,((((((34:29.87861321,((((84:15.3709849,85:15.3709849):2.730042498,(((((57:2.058082622,58:2.058082622):8.311230795,59:10.36931342):5.590695063,60:15.96000848):0.8046591329,((111:6.334309766,110:6.334309766):7.723210794,92:14.05752056):2.707147054):1.063953655,83:17.82862127):0.2724061314):1.423101893,(38:15.44273098,50:15.44273098):4.…
	TREE * _STATE_19575000__ = [&R] (37:41.87196733,((((((162:32.42107948,((186:13.95566396,(187:10.29163775,188:10.29163775):3.664026212):2.213173981,(185:10.47000051,184:10.47000051):5.698837428):16.25224155):1.174063993,30:33.59514348):2.849518506,108:36.44466198):0.5702640958,((34:29.77998854,((((84:16.11380747,85:16.11380747):1.792166974,(((((57:2.343746594,58:2.343746594):7.419090014,59:9.76283…
	TREE * _STATE_19600000__ = [&R] (37:42.44148905,((((((162:30.91846165,((186:14.70940911,(187:10.70546869,188:10.70546869):4.003940419):3.170955526,(185:10.11337244,184:10.11337244):7.766992188):13.03809702):1.614861481,30:32.53332313):2.382153579,108:34.91547671):1.079006113,((34:28.54928836,((((84:13.70106846,85:13.70106846):2.844826851,(((((57:2.261598159,58:2.261598159):6.957681064,59:9.219279…
	TREE * _STATE_19625000__ = [&R] (37:41.80589065,(((((34:29.94951292,((((84:15.00611137,85:15.00611137):2.430882426,(((((57:2.346633199,58:2.346633199):8.142132739,59:10.48876594):3.905134327,60:14.39390026):1.842912716,((111:7.530652602,110:7.530652602):5.936372859,92:13.46702546):2.769787519):0.6644716241,83:16.9012846):0.535709189):1.641451518,(38:15.56566018,50:15.56566018):3.512785127):8.1993…
	TREE * _STATE_19650000__ = [&R] (37:42.90294795,(91:42.29594334,(((((30:32.04297569,((186:14.34333675,(187:11.67023386,188:11.67023386):2.673102888):1.194304973,(185:9.698211849,184:9.698211849):5.83942987):16.50533397):3.249467083,162:35.29244277):1.912780892,(((34:29.33038818,((((84:15.3906203,85:15.3906203):2.758296199,(((((57:2.515314432,58:2.515314432):6.707003907,59:9.222318338):5.986453432…
	TREE * _STATE_19675000__ = [&R] (37:42.50647512,((((((34:27.82350227,((((84:15.25423712,85:15.25423712):2.798771571,(((((57:2.143108178,58:2.143108178):7.080653138,59:9.223761316):5.915369537,60:15.13913085):1.652206005,((111:7.139287786,110:7.139287786):7.805180123,92:14.94446791):1.846868948):0.7641663514,83:17.55550321):0.4975054807):1.189139626,(38:15.91382839,50:15.91382839):3.328319921):7.1…
	TREE * _STATE_19700000__ = [&R] (37:41.16829187,(((106:9.301004206,105:9.301004206):30.6896431,91:39.99064731):0.6268385113,(((((34:26.43858646,((((84:14.47022239,85:14.47022239):2.154077741,(((((57:1.87038403,58:1.87038403):6.109561948,59:7.979945978):6.085051448,60:14.06499743):1.691680015,((111:5.601470176,110:5.601470176):8.745876307,92:14.34734648):1.409330958):0.6420697484,83:16.39874719):0…
	TREE * _STATE_19725000__ = [&R] (37:42.20436227,((91:41.34899281,(106:11.13950995,105:11.13950995):30.20948286):0.4108604514,(((((34:29.32722059,((((84:15.20285566,85:15.20285566):2.254075563,(((((57:3.147645976,58:3.147645976):5.319753902,59:8.467399878):5.978167595,60:14.44556747):1.610082723,((111:5.29214665,110:5.29214665):7.472070434,92:12.76421708):3.291433112):0.5529295738,83:16.60857977):…
	TREE * _STATE_19750000__ = [&R] (37:40.2772164,(((106:10.73767848,105:10.73767848):27.68335924,(((((34:27.65010453,((((83:16.41649028,((((57:2.466605974,58:2.466605974):6.77692289,59:9.243528864):4.131630721,60:13.37515959):2.501818485,((111:4.938183536,110:4.938183536):7.656219979,92:12.59440352):3.282574555):0.5395122099):0.2782930537,(84:14.83031556,85:14.83031556):1.864467772):1.510339484,(38…
	TREE * _STATE_19775000__ = [&R] (37:39.74657336,((((((34:26.38411694,((((83:14.8942455,((((57:2.594229471,58:2.594229471):5.996706078,59:8.590935549):4.529786096,60:13.12072165):1.151049095,((111:5.467750191,110:5.467750191):6.212127209,92:11.6798774):2.591893341):0.6224747558):1.406047737,(84:14.40918863,85:14.40918863):1.8911046):1.795504087,(38:15.33704686,50:15.33704686):2.75875046):6.6616955…
	TREE * _STATE_19800000__ = [&R] (37:41.04837151,((91:39.46098902,((108:36.29736163,((162:32.88061917,(((186:11.02290889,(187:9.432339966,188:9.432339966):1.590568925):2.479912257,(185:8.757853004,184:8.757853004):4.744968144):17.75936358,30:31.26218473):1.61843444):3.020560231,((34:27.08497934,((((83:16.49821091,((((57:2.280839105,58:2.280839105):6.239795779,59:8.520634884):5.947750712,60:14.4683…
	TREE * _STATE_19825000__ = [&R] (37:42.74396339,(((((34:29.87692005,(45:25.05333025,(170:0.2902140265,171:0.2902140265):24.76311622):4.823589807):0.4682823071,((((83:17.28379667,((((57:2.593044225,58:2.593044225):7.097455771,59:9.690499996):4.924714974,60:14.61521497):1.868785186,((111:5.687204226,110:5.687204226):7.246621179,92:12.93382541):3.550174751):0.7997965137):0.4070246835,(84:15.79354976…
	TREE * _STATE_19850000__ = [&R] (37:40.56631621,((106:12.43197589,105:12.43197589):27.94345498,(((108:36.14041337,(((((((83:17.05248342,((((57:1.810769641,58:1.810769641):8.441772517,59:10.25254216):4.099260504,60:14.35180266):1.459371504,((111:5.097470894,110:5.097470894):7.858481586,92:12.95595248):2.855221686):1.241309249):0.4654130971,(84:14.77465285,85:14.77465285):2.743243663):1.401641389,(…
	TREE * _STATE_19875000__ = [&R] (37:39.92483924,(((((((((83:17.02863094,((((57:2.185284908,58:2.185284908):6.739468596,59:8.924753504):4.774665591,60:13.6994191):2.168489282,((111:5.334193093,110:5.334193093):8.695414544,92:14.02960764):1.838300741):1.160722562):0.1142349981,(84:14.85434775,85:14.85434775):2.288518189):1.834689647,(38:14.26396333,50:14.26396333):4.713592256):6.893295269,(((((193:…
	TREE * _STATE_19900000__ = [&R] (37:43.54520967,(((((((((83:18.48281828,((((57:2.261022954,58:2.261022954):8.248886833,59:10.50990979):4.607437747,60:15.11734753):2.505108492,((111:5.444631153,110:5.444631153):8.763954177,92:14.20858533):3.413870696):0.8603622514):0.5547392447,(84:17.35478573,85:17.35478573):1.682771796):1.590219852,(38:16.43990887,50:16.43990887):4.1878685):7.027003765,(((((193:…
	TREE * _STATE_19925000__ = [&R] (37:46.26630246,(((108:38.28255079,((162:32.49309692,(((186:15.49047825,(187:10.38393043,188:10.38393043):5.106547823):2.218816836,(185:12.67862176,184:12.67862176):5.03067333):12.62682969,30:30.33612478):2.156972145):4.904392708,((((((83:18.73585662,((((57:2.271420132,58:2.271420132):8.00744246,59:10.27886259):5.735764004,60:16.0146266):1.504714468,((111:6.0724120…
	TREE * _STATE_19950000__ = [&R] (37:41.09546101,((106:10.77425529,105:10.77425529):30.12856817,(91:40.59400735,((((((((83:17.77088737,((((57:2.242013444,58:2.242013444):5.655344585,59:7.897358029):6.836139591,60:14.73349762):2.254064243,((111:5.919723227,110:5.919723227):8.866599994,92:14.78632322):2.201238642):0.7833255089):0.5615255356,(84:16.47930462,85:16.47930462):1.853108286):1.768222199,(3…
	TREE * _STATE_19975000__ = [&R] (37:44.50931253,(((((((((83:19.58439133,((((57:2.276829371,58:2.276829371):6.969128033,59:9.245957404):4.063698284,60:13.30965569):3.962540013,((111:6.987764107,110:6.987764107):8.198759987,92:15.18652409):2.085671608):2.312195629):0.4046622996,(84:16.33596646,85:16.33596646):3.653087167):1.830186188,(38:17.07127871,50:17.07127871):4.747961105):8.129781878,(((((193…
	TREE * _STATE_20000000__ = [&R] (37:41.36635254,(((108:36.46104684,((162:32.92958172,(((186:14.13425486,(187:11.54536491,188:11.54536491):2.588889947):2.295146114,(185:7.950062597,184:7.950062597):8.479338377):14.68573282,30:31.11513379):1.814447924):3.365953688,((((((83:17.99630965,((((57:1.952636731,58:1.952636731):7.223577545,59:9.176214277):5.536925438,60:14.71313971):2.209529454,((111:8.0378…
	TREE * _STATE_20025000__ = [&R] (37:40.77024162,((((162:32.96940125,(((186:13.46201926,(187:11.14885969,188:11.14885969):2.313159571):2.741081462,(185:10.67450453,184:10.67450453):5.528596195):15.56469696,30:31.76779769):1.201603559):4.93120778,(((((((83:18.20923374,((((57:1.718853458,58:1.718853458):7.458120591,59:9.176974049):6.087946058,60:15.26492011):1.603381591,((111:6.851845956,110:6.85184…
	TREE * _STATE_20050000__ = [&R] (37:43.23447859,(((108:38.00919898,((162:34.16011567,(((186:12.24783196,(187:9.617720717,188:9.617720717):2.630111242):2.632358719,(185:8.502875079,184:8.502875079):6.3773156):16.31889037,30:31.19908105):2.961034619):3.511585479,((((((83:18.95044956,((((57:1.727514641,58:1.727514641):8.041721432,59:9.769236073):4.519630098,60:14.28886617):2.806472715,((111:6.359871…
	TREE * _STATE_20075000__ = [&R] (37:45.68572682,((((162:35.56946084,(((186:14.04156554,(187:11.34482168,188:11.34482168):2.696743867):2.025861307,(185:8.920783699,184:8.920783699):7.146643151):16.20936921,30:32.27679606):3.292664782):4.539653634,(((((((83:19.22802586,((((57:2.045890129,58:2.045890129):7.831900784,59:9.877790913):4.803900652,60:14.68169157):3.046659731,((111:6.733691314,110:6.7336…
	TREE * _STATE_20100000__ = [&R] (37:42.96908076,(91:40.06633061,((((((((((83:17.30979914,((((57:2.216048641,58:2.216048641):6.564962193,59:8.781010834):5.073690625,60:13.85470146):2.449014473,((111:6.266866889,110:6.266866889):7.271193653,92:13.53806054):2.765655391):1.00608321):0.4146170996,(84:14.40040397,85:14.40040397):3.324012267):1.539333636,(38:14.41559079,50:14.41559079):4.848159087):8.14…
	TREE * _STATE_20125000__ = [&R] (37:41.40805227,(((((30:32.18955626,(((186:11.76331194,(187:10.00570473,188:10.00570473):1.757607212):2.553294658,(185:9.321345453,184:9.321345453):4.995261147):15.92241902,162:30.23902562):1.950530644):3.582263821,((((((83:16.74325329,((((57:2.088939939,58:2.088939939):6.883405623,59:8.972345562):4.524885468,60:13.49723103):2.250218865,((111:6.811016619,110:6.8110…
	TREE * _STATE_20150000__ = [&R] (37:40.51197779,(((106:14.11779952,105:14.11779952):24.8425108,((((162:33.9862569,(((186:13.97988408,(187:10.10089391,188:10.10089391):3.878990166):0.5392519102,(185:9.606779988,184:9.606779988):4.912355997):13.67208183,30:28.19121781):5.795039089):1.838320242,108:35.82457715):0.3015051314,((((((83:16.0577063,((((57:2.321601981,58:2.321601981):7.32360703,59:9.64520…
	TREE * _STATE_20175000__ = [&R] (37:46.48484211,((91:44.10043192,(((108:38.50204861,(162:35.38150474,((((187:11.34880201,188:11.34880201):2.044709343,(185:7.274830941,184:7.274830941):6.11868041):1.469256963,186:14.86276831):18.17357278,30:33.0363411):2.345163645):3.120543869):1.310210472,((((((84:15.02959542,85:15.02959542):4.053290498,(((((57:2.327153658,58:2.327153658):7.883883299,59:10.211036…
	TREE * _STATE_20200000__ = [&R] (37:43.50630701,((91:41.12772187,(106:12.9906725,105:12.9906725):28.13704938):1.142426752,(((((((((84:15.24431149,85:15.24431149):2.204111282,(((((57:2.192680419,58:2.192680419):6.885234871,59:9.07791529):5.000083929,60:14.07799922):1.996579005,((111:5.622437683,110:5.622437683):8.533155847,92:14.15559353):1.918984695):1.102938476,83:17.1775167):0.2709060718):1.438…
	TREE * _STATE_20225000__ = [&R] (37:44.44898687,((106:14.74907935,105:14.74907935):28.01086755,((((((((((84:16.41986504,85:16.41986504):1.742827141,(((((57:2.277683491,58:2.277683491):7.432281888,59:9.709965379):4.311125707,60:14.02109109):3.047745123,((111:5.842521007,110:5.842521007):8.287248873,92:14.12976988):2.939066328):0.7379645941,83:17.8068008):0.3558913776):1.191932121,(38:16.10901869,5…
	TREE * _STATE_20250000__ = [&R] (37:45.25271252,((((((((((84:16.27987278,85:16.27987278):3.304447781,(((((57:1.586413828,58:1.586413828):9.349726786,59:10.93614061):4.940516188,60:15.8766568):2.592380367,((111:6.502431218,110:6.502431218):9.318547411,92:15.82097863):2.64805854):0.4987244288,83:18.9677616):0.6165589639):1.019527428,(38:16.20250066,50:16.20250066):4.401347328):10.43001427,(((((192:…
	TREE * _STATE_20275000__ = [&R] (37:43.4791165,((((((((((84:16.42839417,85:16.42839417):2.60532714,(((((57:2.016955742,58:2.016955742):7.842666412,59:9.859622154):4.587868835,60:14.44749099):2.958520191,((111:6.527307709,110:6.527307709):7.877926691,92:14.4052344):3.000776779):1.311569683,83:18.71758086):0.316140447):1.454269999,(38:15.17447437,50:15.17447437):5.313516934):8.396855368,((((((190:4…
	TREE * _STATE_20300000__ = [&R] (37:44.19921429,(((108:37.73296863,((162:33.88340239,((((187:9.359826718,188:9.359826718):2.96988973,186:12.32971645):3.897431811,(185:12.05278331,184:12.05278331):4.174364948):15.72125712,30:31.94840538):1.934997007):3.557005983,((((((84:14.61675563,85:14.61675563):2.953598762,(((((57:2.292544922,58:2.292544922):6.480405934,59:8.772950856):4.51273321,60:13.2856840…
	TREE * _STATE_20325000__ = [&R] (37:43.07219093,((106:10.47770521,105:10.47770521):32.52882958,(91:42.51846075,((108:37.97438151,((162:33.74754254,((((187:9.179224764,188:9.179224764):2.084428657,186:11.26365342):2.652286991,(185:9.362309192,184:9.362309192):4.553631221):18.11741705,30:32.03335746):1.714185072):3.657760946,((((((84:16.0139139,85:16.0139139):1.609583739,(((((57:1.98108093,58:1.981…
	TREE * _STATE_20350000__ = [&R] (37:42.155464,((106:13.5091953,105:13.5091953):28.43445371,((((162:32.45495708,((((187:8.832515861,188:8.832515861):3.162733494,186:11.99524936):2.516788312,(185:11.4660426,184:11.4660426):3.045995066):15.98526346,30:30.49730113):1.957655953):4.361490404,(((((((84:13.98030505,85:13.98030505):2.638989119,(((((57:1.934050801,58:1.934050801):6.529038762,59:8.463089563…
	TREE * _STATE_20375000__ = [&R] (37:41.76428198,(((108:38.15095639,(((((((84:15.55649515,85:15.55649515):2.458027365,(((((57:1.964143924,58:1.964143924):7.631929403,59:9.596073327):4.276935739,60:13.87300907):2.580420494,((111:6.584351796,110:6.584351796):6.923274707,92:13.5076265):2.945803058):0.8462653545,83:17.29969492):0.7148275966):1.765949195,(38:17.27796054,50:17.27796054):2.502511166):8.5…
	TREE * _STATE_20400000__ = [&R] (37:41.52268974,(((108:36.37284582,((((45:23.52494717,(170:0.2742970584,171:0.2742970584):23.25065011):5.159135897,34:28.68408307):1.20949816,((((84:15.81783049,85:15.81783049):2.288243123,(((((57:1.898339052,58:1.898339052):6.580390471,59:8.478729523):6.147582373,60:14.6263119):2.365113412,((111:6.007530934,110:6.007530934):7.734670162,92:13.7422011):3.249224212):…
	TREE * _STATE_20425000__ = [&R] (37:41.67187505,(((((((((84:15.27128193,85:15.27128193):2.771361126,(((((57:2.196642364,58:2.196642364):8.149308206,59:10.34595057):5.803920837,60:16.14987141):0.7385130976,((111:6.052161234,110:6.052161234):8.288003911,92:14.34016515):2.548219358):0.554356472,83:17.44274098):0.5999020822):1.433537855,(38:16.66026262,50:16.66026262):2.815918294):8.007702117,(((((19…
	TREE * _STATE_20450000__ = [&R] (37:41.98992901,((106:12.206728,105:12.206728):27.28828997,(91:39.29975202,((108:35.92293406,((162:33.42257398,((((187:13.86894518,188:13.86894518):2.932671092,186:16.80161627):3.530903938,(185:12.54991867,184:12.54991867):7.782601536):10.91739387,30:31.24991408):2.172659899):1.967341433,((((((84:16.95257604,85:16.95257604):1.307861033,(((((57:1.823836725,58:1.8238…
	TREE * _STATE_20475000__ = [&R] (37:42.14589081,((((108:37.37734331,((((((84:16.27650582,85:16.27650582):2.35278322,(((((57:2.345211495,58:2.345211495):6.281385994,59:8.626597489):7.539803833,60:16.16640132):1.475440842,((111:4.874874538,110:4.874874538):10.67680528,92:15.55167982):2.090162348):0.4040684747,83:18.04591064):0.583378406):1.581148443,(38:17.12335759,50:17.12335759):3.087079893):9.94…
	TREE * _STATE_20500000__ = [&R] (37:43.14970006,((((((((((84:14.99221896,85:14.99221896):3.291708468,(((((57:2.964420968,58:2.964420968):6.842941244,59:9.807362212):5.090657692,60:14.8980199):2.10995208,((111:4.808782836,110:4.808782836):10.05896383,92:14.86774667):2.140225314):0.6627837421,83:17.67075573):0.613171705):1.458927149,(38:16.25961489,50:16.25961489):3.483239695):8.785299663,(((((192:…
	TREE * _STATE_20525000__ = [&R] (37:44.49576183,(((((30:35.13465479,((((187:9.344960463,188:9.344960463):4.583622053,186:13.92858252):2.174752343,(185:10.60711939,184:10.60711939):5.496215465):17.82123492,162:33.92456978):1.210085013):3.689195363,((((((84:17.09476268,85:17.09476268):2.068015972,(((((57:2.187361683,58:2.187361683):6.710184841,59:8.897546523):6.548345755,60:15.44589228):2.110653568…
	TREE * _STATE_20550000__ = [&R] (37:41.90774247,(91:41.89484055,((((((((((84:17.20432284,85:17.20432284):2.075313935,(((((57:2.25928864,58:2.25928864):7.385100045,59:9.644388685):6.85220829,60:16.49659697):0.3594836591,((111:5.434097675,110:5.434097675):8.082752746,92:13.51685042):3.339230213):1.165022942,83:18.02110358):1.258533199):1.393698317,(38:15.77579941,50:15.77579941):4.897535678):7.7518…
	TREE * _STATE_20575000__ = [&R] (37:46.17173228,(91:45.86743628,((106:14.6628545,105:14.6628545):29.51076286,(((((((((84:18.02720446,85:18.02720446):2.280178517,(((((57:2.125580096,58:2.125580096):7.574200745,59:9.699780841):5.618061139,60:15.31784198):2.833137298,((111:6.315901727,110:6.315901727):9.656772458,92:15.97267418):2.178305092):1.766387554,83:19.91736683):0.3900161412):1.219039602,(38:…
	TREE * _STATE_20600000__ = [&R] (37:47.70005776,((((((30:34.97714992,(((187:9.74717129,188:9.74717129):2.839523367,186:12.58669466):2.353513985,(185:7.672937586,184:7.672937586):7.267271055):20.03694128):2.147663427,162:37.12481335):2.019990039,108:39.14480339):2.058667245,((((((84:18.36339033,85:18.36339033):2.716072206,(((((57:2.208256925,58:2.208256925):10.65960961,59:12.86786653):4.241289517,…
	TREE * _STATE_20625000__ = [&R] (37:45.3856027,(((((108:32.30530778,162:32.30530778):4.4447973,(30:32.24950419,(((187:10.1798285,188:10.1798285):1.069853176,186:11.24968168):2.757355139,(185:8.292656531,184:8.292656531):5.714380284):18.24246737):4.500600895):1.609338447,((((((84:17.58540875,85:17.58540875):2.205333122,(((((57:1.738371009,58:1.738371009):8.354110658,59:10.09248167):5.844459749,60:…
	TREE * _STATE_20650000__ = [&R] (37:48.64215687,(((((108:34.92294052,162:34.92294052):2.97917534,(30:33.71188521,(((187:10.05598209,188:10.05598209):1.106379342,186:11.16236143):2.004170305,(185:8.688393218,184:8.688393218):4.478138517):20.54535348):4.190230653):1.960623754,((((((84:17.65735055,85:17.65735055):2.171181205,(((((57:1.623944826,58:1.623944826):9.830121181,59:11.45406601):3.811223351…
	TREE * _STATE_20675000__ = [&R] (37:44.81281943,(((((108:32.76898171,162:32.76898171):4.024048543,(30:33.69802101,(((187:10.61688417,188:10.61688417):1.702775421,186:12.31965959):1.741979918,(185:7.178067931,184:7.178067931):6.883571574):19.6363815):3.095009248):1.480698857,((((((84:17.64068559,85:17.64068559):1.313175404,(((((57:1.556141271,58:1.556141271):8.318327702,59:9.874468973):3.277998242…
	TREE * _STATE_20700000__ = [&R] (37:45.52857579,(91:45.25610464,(((((108:34.73111167,162:34.73111167):2.482728384,(30:35.30065902,(((187:10.57474617,188:10.57474617):3.348624659,(185:7.70524605,184:7.70524605):6.218124778):2.551151699,186:16.47452253):18.8261365):1.913181028):2.640000463,((((((84:18.20395675,85:18.20395675):2.379066318,(((((57:1.790641227,58:1.790641227):8.539520721,59:10.3301619…
	TREE * _STATE_20725000__ = [&R] (37:43.41724735,(((((((30:30.68387303,(((187:11.9185569,188:11.9185569):3.008616224,(185:8.471150862,184:8.471150862):6.456022263):0.03579370489,186:14.96296683):15.7209062):3.26295966,162:33.94683269):2.361654029,108:36.30848672):1.104535281,((((((84:15.58403031,85:15.58403031):3.21018528,(((((57:1.348874141,58:1.348874141):8.004846801,59:9.353720943):5.982067405,…
	TREE * _STATE_20750000__ = [&R] (37:44.47353289,((91:43.52360892,(106:16.32073158,105:16.32073158):27.20287734):0.2396626516,(((((30:32.33977836,(((187:10.96948376,188:10.96948376):2.322386518,186:13.29187028):2.72608938,(185:10.44688509,184:10.44688509):5.571074562):16.3218187):3.427920018,162:35.76769838):3.088506179,((((((84:15.91809216,85:15.91809216):3.505417302,(((((57:1.438049504,58:1.4380…
	TREE * _STATE_20775000__ = [&R] (37:42.23659792,(((((((30:31.33049024,(((187:10.4314453,188:10.4314453):2.813183794,186:13.2446291):2.232433506,(185:8.995955248,184:8.995955248):6.481107357):15.85342764):3.088415286,162:34.41890553):2.342408232,((((((84:16.96387303,85:16.96387303):2.406372645,(((((57:2.164999682,58:2.164999682):7.662869815,59:9.827869497):4.44787402,60:14.27574352):2.89831466,((1…
	TREE * _STATE_20800000__ = [&R] (37:43.63686082,(91:42.98594591,((106:9.613197426,105:9.613197426):31.15451036,(((((30:31.09168758,(((187:11.52733689,188:11.52733689):3.418080883,186:14.94541777):0.5470750577,(185:8.540651102,184:8.540651102):6.951841729):15.59919475):2.308322106,162:33.40000969):2.936069884,((((((84:17.23990923,85:17.23990923):1.384955264,(((((57:1.743217759,58:1.743217759):7.65…
	TREE * _STATE_20825000__ = [&R] (37:44.23285192,(((106:14.33472401,105:14.33472401):27.48315439,91:41.8178784):1.249643229,(((((30:32.45420275,(((187:10.52200824,188:10.52200824):2.566503096,186:13.08851133):2.660040718,(185:10.4499556,184:10.4499556):5.298596456):16.7056507):3.811814983,162:36.26601774):2.436165926,((((((84:18.41821762,85:18.41821762):1.561210178,(((((57:2.192472862,58:2.1924728…
	TREE * _STATE_20850000__ = [&R] (37:43.35888887,(((106:13.50855012,105:13.50855012):26.05790993,91:39.56646005):2.656631247,(((((((((((57:2.081965782,58:2.081965782):7.422524945,59:9.504490726):4.733406056,60:14.23789678):2.653111907,((111:5.263129773,110:5.263129773):9.027556328,92:14.2906861):2.600322588):2.06624416,((84:13.90396036,85:13.90396036):4.230098728,83:18.13405909):0.8231937623):2.14…
	TREE * _STATE_20875000__ = [&R] (37:44.99347334,(((106:15.79594696,105:15.79594696):27.90563534,((((((((84:17.85507658,85:17.85507658):2.002005439,(83:19.63035246,((((57:2.439742087,58:2.439742087):7.793592063,59:10.23333415):5.886613236,60:16.11994739):1.019811302,((111:5.193128762,110:5.193128762):9.040718549,92:14.23384731):2.905911377):2.490593775):0.2267295595):2.822115708,(38:19.17348883,50…
	TREE * _STATE_20900000__ = [&R] (37:42.24662135,(((((((((84:14.40691332,85:14.40691332):3.954464871,(83:17.39680611,((((57:2.34369212,58:2.34369212):6.760853611,59:9.104545731):4.86619931,60:13.97074504):2.058094119,((111:5.409424372,110:5.409424372):8.65484462,92:14.06426899):1.964570168):1.367966954):0.9645720724):2.584094957,(38:17.05807237,50:17.05807237):3.887400776):5.88392129,(((195:6.5986…
	TREE * _STATE_20925000__ = [&R] (37:42.22572731,(((((((((84:14.65753933,85:14.65753933):3.86041688,(83:17.84272603,((((57:2.250457578,58:2.250457578):8.120494144,59:10.37095172):3.907834062,60:14.27878578):2.25071051,((111:5.214124859,110:5.214124859):8.443551055,92:13.65767591):2.87182038):1.313229736):0.6752301769):2.850280371,(38:15.29015428,50:15.29015428):6.078082303):5.300297128,((((192:5.9…
	TREE * _STATE_20950000__ = [&R] (37:43.43409292,(((((((((84:16.71548759,85:16.71548759):2.246918433,(83:17.88039618,((((57:2.314763349,58:2.314763349):7.445111544,59:9.759874893):6.031467151,60:15.79134204):1.253272234,((111:7.183011446,110:7.183011446):7.123540311,92:14.30655176):2.738062521):0.8357819004):1.082009846):1.777750531,(38:15.19525427,50:15.19525427):5.54490229):6.427718619,((((193:6…
	TREE * _STATE_20975000__ = [&R] (37:40.67136812,((106:11.09242352,105:11.09242352):29.28817621,(((((((((84:15.09361846,85:15.09361846):2.626422507,(83:17.14072263,((((57:2.147509506,58:2.147509506):6.680880636,59:8.828390142):5.295976305,60:14.12436645):2.084930894,((111:5.410507908,110:5.410507908):7.744846129,92:13.15535404):3.053943304):0.9314252936):0.5793183364):1.483709819,(38:16.57312048,5…
	TREE * _STATE_21000000__ = [&R] (37:43.5454361,((106:14.07811026,105:14.07811026):29.31049888,(91:41.92821873,(((((((83:18.35643547,((84:15.88421665,85:15.88421665):2.055759388,((((57:2.259336306,58:2.259336306):6.726167137,59:8.985503443):5.997975018,60:14.98347846):2.153890444,((111:5.784482896,110:5.784482896):8.902601665,92:14.68708456):2.450284343):0.8026071373):0.4164594306):0.9154298447,(3…
	TREE * _STATE_21025000__ = [&R] (37:45.45407779,(91:45.0293069,((((((((((((57:1.881543932,58:1.881543932):7.982378072,59:9.863922004):6.890307334,60:16.75422934):1.833257489,((111:6.151346875,110:6.151346875):9.872982861,92:16.02432974):2.563157091):1.067487108,((84:16.88258935,85:16.88258935):2.722463875,83:19.60505322):0.04992071025):1.04172901,(38:16.14981474,50:16.14981474):4.546888202):7.105…
	TREE * _STATE_21050000__ = [&R] (37:40.7460455,((((((((((84:15.5113108,85:15.5113108):3.059699372,(((((57:2.0113544,58:2.0113544):6.763898303,59:8.775252703):6.712365574,60:15.48761828):1.602377892,((111:5.62640174,110:5.62640174):8.681414178,92:14.30781592):2.782180251):1.253538301,83:18.34353447):0.2274756979):1.90385781,(38:16.7284814,50:16.7284814):3.746386583):6.162187561,(((((190:4.97935635…
	TREE * _STATE_21075000__ = [&R] (37:42.55482851,((106:13.75482394,105:13.75482394):28.61720271,(91:41.50748491,((((((((84:15.9883081,85:15.9883081):2.650258728,(((((57:2.038894253,58:2.038894253):7.963843795,59:10.00273805):4.900003857,60:14.90274191):2.253864265,((111:6.980908191,110:6.980908191):8.411493171,92:15.39240136):1.764204809):0.6790777956,83:17.83568397):0.802882864):1.806647404,(38:1…
	TREE * _STATE_21100000__ = [&R] (37:44.18030565,(((((((((84:16.77051922,85:16.77051922):2.097227541,(((((57:2.43391649,58:2.43391649):7.069724113,59:9.503640603):5.685065751,60:15.18870635):2.253755742,((111:6.776274208,110:6.776274208):7.52058725,92:14.29686146):3.145600638):0.9122233735,83:18.35468547):0.5130612959):1.473615036,(38:15.42497786,50:15.42497786):4.916383942):8.622029738,(((((190:5…
	TREE * _STATE_21125000__ = [&R] (37:44.99271251,(((((((((84:15.56906351,85:15.56906351):3.692034232,(((((57:2.617373088,58:2.617373088):6.74194618,59:9.359319268):6.430708378,60:15.79002765):1.789283841,((111:6.393985457,110:6.393985457):9.222595773,92:15.61658123):1.962730258):1.005118337,83:18.58442983):0.6766679202):2.868826935,(38:20.17018192,50:20.17018192):1.959742763):9.558173191,(((195:7.…
	TREE * _STATE_21150000__ = [&R] (37:45.97644585,(((108:39.52147191,((162:33.78819984,(30:31.54412385,(((187:10.71470097,188:10.71470097):4.028121687,186:14.74282266):0.4221264985,(185:9.591720773,184:9.591720773):5.573228387):16.37917469):2.244075988):5.425745209,((((((84:17.70096355,85:17.70096355):1.418247146,(((((57:1.932111016,58:1.932111016):6.110434836,59:8.042545853):5.817139581,60:13.8596…
	TREE * _STATE_21175000__ = [&R] (37:46.92253349,((106:10.16085011,105:10.16085011):34.49702799,(91:44.1471753,(((108:39.03138548,(162:36.7836071,(30:33.91288877,(((187:12.00565627,188:12.00565627):2.425301174,186:14.43095744):0.4504676091,(185:10.00892285,184:10.00892285):4.872502196):19.03146372):2.870718334):2.247778373):1.58572938,((((((84:16.17309034,85:16.17309034):2.980089237,(((((57:2.3537…
	TREE * _STATE_21200000__ = [&R] (37:42.63706238,(((106:8.705941382,105:8.705941382):31.45629664,91:40.16223802):1.743829454,(((108:37.8298143,(162:35.93708379,(30:32.89343571,(((187:9.530392443,188:9.530392443):3.762081151,186:13.29247359):1.318644237,(185:10.28063123,184:10.28063123):4.330486601):18.28231788):3.043648085):1.892730503):0.6212065239,((((((84:15.22931604,85:15.22931604):3.401574714…
	TREE * _STATE_21225000__ = [&R] (37:45.07436676,(((106:9.229511635,105:9.229511635):34.44102813,(((162:38.5503829,(30:35.63092899,(((187:10.43124246,188:10.43124246):2.040907563,186:12.47215002):3.569040573,(185:10.96515626,184:10.96515626):5.076034333):19.5897384):2.919453908):1.43448158,(108:39.79972296,(((((((((57:1.669247688,58:1.669247688):9.297923729,59:10.96717142):4.947132249,60:15.914303…
	TREE * _STATE_21250000__ = [&R] (37:46.9357519,(((106:9.952294325,105:9.952294325):32.75776239,91:42.71005671):1.6026192,((((((((84:16.64523752,85:16.64523752):3.438547764,(((((57:1.897935279,58:1.897935279):9.287309776,59:11.18524505):3.884667277,60:15.06991233):3.42404024,((111:6.885181166,110:6.885181166):8.570500848,92:15.45568201):3.038270557):1.076688547,83:19.57064112):0.5131441627):1.7841…
	TREE * _STATE_21275000__ = [&R] (37:43.57420358,((91:41.43990377,((108:37.72562933,(((((((84:17.38196501,85:17.38196501):1.56851974,(((((57:2.116622817,58:2.116622817):6.837747735,59:8.954370551):5.814995439,60:14.76936599):2.250336013,((111:5.861005802,110:5.861005802):9.367333114,92:15.22833892):1.791363089):1.364963208,83:18.38466521):0.5658195392):1.805610516,(38:14.67898213,50:14.67898213):6…
	TREE * _STATE_21300000__ = [&R] (37:42.73214524,(((106:11.31270937,105:11.31270937):29.32346774,91:40.63617711):1.227516297,((((((((84:14.3799929,85:14.3799929):4.528816783,(((((57:2.304799549,58:2.304799549):8.781871627,59:11.08667118):4.255034815,60:15.34170599):2.326503582,((111:6.453348874,110:6.453348874):7.160144037,92:13.61349291):4.054716663):0.2515064072,83:17.91971598):0.9890936991):0.7…
	TREE * _STATE_21325000__ = [&R] (37:46.90502362,((((((((((84:16.78399317,85:16.78399317):2.848926244,(((((57:1.688361095,58:1.688361095):7.823105351,59:9.511466446):8.451698794,60:17.96316524):0.6772701825,((111:6.683657736,110:6.683657736):8.386586268,92:15.070244):3.570191418):0.9067817382,83:19.54721716):0.08570225572):1.532968577,(38:15.61551374,50:15.61551374):5.550374248):9.272909243,((((((…
	TREE * _STATE_21350000__ = [&R] (37:45.98217799,(((((162:35.57817578,(30:35.09415262,(((187:10.50667186,188:10.50667186):2.298788183,186:12.80546004):3.633060413,(185:12.91801936,184:12.91801936):3.520501092):18.65563217):0.4840231528):4.323063564,(((((((84:17.10251463,85:17.10251463):2.446893814,(((((57:1.650269,58:1.650269):7.757165601,59:9.407434601):5.920997982,60:15.32843258):2.390690281,((1…
	TREE * _STATE_21375000__ = [&R] (37:41.19832635,((91:40.68470628,((108:37.30799802,((162:31.77364068,(30:27.61463924,(((187:10.68271826,188:10.68271826):1.71922575,186:12.40194402):2.61463161,(185:10.26767588,184:10.26767588):4.74889975):12.59806361):4.159001445):4.343481445,((((((84:16.06586201,85:16.06586201):1.882373809,(((((57:2.516948587,58:2.516948587):5.166489156,59:7.683437742):6.03822147…
	TREE * _STATE_21400000__ = [&R] (37:42.31995419,(((((162:33.20735164,(30:31.55191812,(((187:10.02173478,188:10.02173478):2.717533383,186:12.73926816):2.110201621,(185:12.2390235,184:12.2390235):2.610446286):16.70244834):1.655433519):4.681608353,(108:37.06219887,((((((84:16.91682244,85:16.91682244):2.488036483,(((((57:2.52858809,58:2.52858809):7.241109467,59:9.769697557):6.764583197,60:16.53428075…
	TREE * _STATE_21425000__ = [&R] (37:41.8631964,(((106:10.24275715,105:10.24275715):27.62483124,91:37.86758839):3.42442588,((108:37.87108251,((30:33.49705373,(162:32.22142352,(((187:11.16784836,188:11.16784836):2.335374479,186:13.50322284):3.071166475,(185:9.784360365,184:9.784360365):6.790028951):15.64703421):1.275630205):3.838269791,((((((84:17.43542325,85:17.43542325):2.362694821,(((((57:2.5399…
	TREE * _STATE_21450000__ = [&R] (37:41.56097705,(((106:7.97698899,105:7.97698899):30.67673829,91:38.65372728):0.6413604681,((108:37.56544859,((162:33.73731684,(30:30.70748015,(((187:9.727657466,188:9.727657466):3.845075093,186:13.57273256):1.839237443,(185:10.37429942,184:10.37429942):5.037670586):15.29551015):3.029836691):3.065081718,((((((84:17.19729224,85:17.19729224):1.270056533,(((((57:2.124…
	TREE * _STATE_21475000__ = [&R] (37:39.6126373,(((106:8.638548052,105:8.638548052):28.61556386,91:37.25411191):1.482442725,((((45:21.17033225,(170:0.4000740215,171:0.4000740215):20.77025823):6.666242365,(34:26.59459142,((((84:15.00080718,85:15.00080718):2.754781759,(((((57:2.185875297,58:2.185875297):6.7557966,59:8.941671897):5.377407673,60:14.31907957):1.76666232,((111:7.183397527,110:7.18339752…
	TREE * _STATE_21500000__ = [&R] (37:43.06771235,(((106:14.35650835,105:14.35650835):27.45189804,91:41.80840639):0.5859983096,((108:39.3468353,((162:34.97181039,(30:31.88586124,(((187:10.59084109,188:10.59084109):2.902628635,186:13.49346973):1.574869557,(185:9.032659532,184:9.032659532):6.035679752):16.81752196):3.085949143):3.271279943,((45:25.94598931,(170:0.394110867,171:0.394110867):25.5518784…
	TREE * _STATE_21525000__ = [&R] (37:42.44624808,((91:41.00374776,(106:14.15999935,105:14.15999935):26.84374841):1.307675788,((108:37.41273988,((30:33.80412793,(162:32.22082977,(((187:10.22905708,188:10.22905708):2.648548923,186:12.877606):2.934965985,(185:7.250340453,184:7.250340453):8.562231532):16.40825778):1.583298159):3.349865422,((45:25.8431176,(170:0.5071486817,171:0.5071486817):25.33596892…
	TREE * _STATE_21550000__ = [&R] (37:42.95766414,(((106:14.55025286,105:14.55025286):26.92818592,91:41.47843877):0.9401619442,((((45:26.74379523,(170:0.4176130329,171:0.4176130329):26.3261822):3.773614694,(34:29.42324023,((((84:15.57578652,85:15.57578652):2.723561973,(((((57:2.104526773,58:2.104526773):7.535358013,59:9.639884786):4.828884119,60:14.46876891):2.704442912,((111:7.285938719,110:7.2859…
	TREE * _STATE_21575000__ = [&R] (37:44.08360401,(((108:38.00632473,(((30:33.48158795,(((187:11.40040167,188:11.40040167):0.9056266247,186:12.30602829):3.860549555,(185:11.0080852,184:11.0080852):5.158492646):17.3150101):1.278564968,162:34.76015292):2.66869306,((45:25.26987976,(170:0.4154231343,171:0.4154231343):24.85445663):5.005212778,(34:29.74172763,((((84:17.25408607,85:17.25408607):2.21709630…
	TREE * _STATE_21600000__ = [&R] (37:41.94642408,(91:41.43064052,(((108:36.63486508,(((45:24.04581194,(170:0.4137413594,171:0.4137413594):23.63207058):5.71726809,(34:28.72746325,((((84:16.25773194,85:16.25773194):2.230109741,(((((57:2.237032232,58:2.237032232):7.945978465,59:10.1830107):5.390437703,60:15.5734484):1.155133037,((111:6.788466067,110:6.788466067):8.223219094,92:15.01168516):1.71689627…
	TREE * _STATE_21625000__ = [&R] (37:43.32925706,(((108:37.41960676,(((45:25.72681235,(170:0.419722766,171:0.419722766):25.30708958):5.496630789,(34:30.43738175,((((84:16.5352372,85:16.5352372):2.753254096,(((((57:2.411793184,58:2.411793184):6.801329626,59:9.21312281):6.299151317,60:15.51227413):2.090054665,((111:5.974063967,110:5.974063967):7.524837139,92:13.49890111):4.103427687):1.001764856,83:…
	TREE * _STATE_21650000__ = [&R] (37:44.26969576,(((108:37.78354187,(((45:25.1306557,(170:0.426407999,171:0.426407999):24.7042477):6.748246679,(34:30.35545483,((((84:18.21697988,85:18.21697988):1.222301013,(((((57:2.595960336,58:2.595960336):5.388028205,59:7.983988541):8.327180383,60:16.31116892):1.697225491,((111:6.279214542,110:6.279214542):9.447226582,92:15.72644112):2.281953291):1.345021463,83…
	TREE * _STATE_21675000__ = [&R] (37:44.62108238,((106:14.67607527,105:14.67607527):28.63634368,(91:42.50648228,((((45:22.0382049,(170:0.4300632755,171:0.4300632755):21.60814163):10.85154644,(34:32.49511915,((((84:16.84966862,85:16.84966862):1.957711836,(((((57:2.44528113,58:2.44528113):6.833945452,59:9.279226582):5.462785561,60:14.74201214):2.663361723,((111:5.043271228,110:5.043271228):9.5021006…
	TREE * _STATE_21700000__ = [&R] (37:43.88541004,((91:42.45603629,(106:18.50604562,105:18.50604562):23.94999066):0.6438673833,(((162:33.91216884,((((187:12.01430552,188:12.01430552):2.208530883,186:14.2228364):2.25569361,(185:7.493017121,184:7.493017121):8.985512892):16.3246081,30:32.80313811):1.109030721):3.210169952,(108:36.18335841,((45:21.06083522,(170:0.3699497657,171:0.3699497657):20.6908854…
	TREE * _STATE_21725000__ = [&R] (37:41.98571769,(((106:11.32570172,105:11.32570172):28.65048384,91:39.97618556):0.6146379839,((((30:32.16445097,(((187:11.02236218,188:11.02236218):3.202959187,186:14.22532137):0.9174543681,(185:12.18378562,184:12.18378562):2.958990112):17.02167524):1.874534785,162:34.03898576):2.86309387,(108:36.27303918,((45:23.13002156,(170:0.3593391923,171:0.3593391923):22.7706…
	TREE * _STATE_21750000__ = [&R] (37:44.84712277,(91:43.22472344,(((((45:24.3821876,(170:0.3429733488,171:0.3429733488):24.03921425):6.94400166,(34:29.99542561,((((84:16.25556506,85:16.25556506):2.715215543,(((((57:2.080989262,58:2.080989262):8.146019558,59:10.22700882):4.839902368,60:15.06691119):1.244631265,((111:5.151603063,110:5.151603063):8.665387966,92:13.81699103):2.494551423):1.070782012,8…
	TREE * _STATE_21775000__ = [&R] (37:43.15931537,((((((45:22.63664424,(170:0.3241800462,171:0.3241800462):22.3124642):7.025457769,(34:27.9346176,((((84:15.77765963,85:15.77765963):2.067740959,(((((57:1.971367782,58:1.971367782):6.62874802,59:8.600115802):6.412218222,60:15.01233402):1.184614943,((111:6.012991389,110:6.012991389):8.664005822,92:14.67699721):1.519951755):0.5718838444,83:16.76883281):…
	TREE * _STATE_21800000__ = [&R] (37:43.13177667,(91:42.84433129,(((108:37.37560947,(((45:25.18510612,(170:0.3370889712,171:0.3370889712):24.84801715):5.658147709,(34:30.25616987,((((84:16.86316788,85:16.86316788):1.697832429,(((((57:2.350118493,58:2.350118493):8.132751961,59:10.48287045):4.651141066,60:15.13401152):1.11420287,((111:5.412342997,110:5.412342997):9.222897751,92:14.63524075):1.612973…
	TREE * _STATE_21825000__ = [&R] (37:44.48750035,(((106:13.49510244,105:13.49510244):27.55914352,((108:36.94653168,(((45:22.95815917,(170:0.3390878548,171:0.3390878548):22.61907131):8.303383219,(34:30.12188336,((((84:17.77863308,85:17.77863308):1.292068432,(((((57:2.034927022,58:2.034927022):8.790571035,59:10.82549806):4.086390183,60:14.91188824):2.011567419,((111:6.464557289,110:6.464557289):6.80…
	TREE * _STATE_21850000__ = [&R] (37:43.83462028,((106:11.72109979,105:11.72109979):30.88032995,(((((30:34.42177578,((((187:10.34472524,188:10.34472524):2.624469236,186:12.96919448):1.326729514,(185:9.392710824,184:9.392710824):4.903213166):18.88681791,162:33.1827419):1.239033889):2.437790871,((45:25.49120032,(170:0.2835756053,171:0.2835756053):25.20762472):5.954613615,(34:30.31423493,((((84:16.17…
	TREE * _STATE_21875000__ = [&R] (37:45.39101942,(((((30:36.04163297,((((187:10.65948044,188:10.65948044):2.964602747,186:13.62408319):2.939104112,(185:10.60079431,184:10.60079431):5.962392991):18.30614104,162:34.86932834):1.172304629):3.847991875,((45:27.6457943,(170:0.3762501564,171:0.3762501564):27.26954415):5.148300974,(34:31.59209418,((((84:16.91523862,85:16.91523862):1.757870899,(((((57:1.79…
	TREE * _STATE_21900000__ = [&R] (37:43.13389863,(91:42.75326834,(((((162:36.38861357,((((187:9.620409396,188:9.620409396):3.785857664,186:13.40626706):2.250377676,(185:10.21800904,184:10.21800904):5.438635698):18.15796745,30:33.81461219):2.574001384):1.818513446,((45:26.23670431,(170:0.3561853898,171:0.3561853898):25.88051892):3.669620468,(34:29.07267368,((((84:15.8948264,85:15.8948264):1.9732561…
	TREE * _STATE_21925000__ = [&R] (37:44.82895701,(91:44.50777128,((((((45:26.2602634,(170:0.3000727676,171:0.3000727676):25.96019063):4.116184548,(34:28.75866812,((((84:12.32141728,85:12.32141728):5.091342497,(((((57:1.513179532,58:1.513179532):8.479400698,59:9.99258023):4.299198781,60:14.29177901):1.722433696,((111:5.808028148,110:5.808028148):7.653737998,92:13.46176615):2.552446561):0.5290276046…
	TREE * _STATE_21950000__ = [&R] (37:44.44494059,((((((45:25.58544326,(170:0.3700826291,171:0.3700826291):25.21536063):5.566804901,(34:30.19226703,((((84:13.46474849,85:13.46474849):3.668693725,(((((57:1.942274285,58:1.942274285):6.668911789,59:8.611186074):4.628631813,60:13.23981789):2.618440999,((111:5.873990937,110:5.873990937):7.729007161,92:13.6029981):2.255260788):0.9524206411,83:16.81067953…
	TREE * _STATE_21975000__ = [&R] (37:42.60489769,((((((45:26.45122536,(170:0.4735908806,171:0.4735908806):25.97763448):5.390602574,(34:29.50443425,((((84:13.58085747,85:13.58085747):4.119624198,(((((57:1.927107351,58:1.927107351):6.661342239,59:8.58844959):6.458341625,60:15.04679122):1.77211268,((111:4.482231727,110:4.482231727):8.69293723,92:13.17516896):3.643734938):0.6920179148,83:17.51092181):…
	TREE * _STATE_22000000__ = [&R] (37:43.47144393,(((((30:33.7969491,((((187:12.55441165,188:12.55441165):1.759903071,186:14.31431473):1.756484629,(185:9.708415992,184:9.708415992):6.362383363):14.88846639,162:30.95926575):2.837683354):4.389706299,108:38.1866554):0.8638266653,((45:27.43251661,(170:0.4872832266,171:0.4872832266):26.94523339):5.105571673,(34:30.8452748,((((((((57:1.706872597,58:1.706…
	TREE * _STATE_22025000__ = [&R] (37:45.92737485,((((108:38.0573881,(162:36.9855464,((((187:11.12937628,188:11.12937628):4.627784224,186:15.75716051):2.289612762,(185:12.13280424,184:12.13280424):5.913969034):16.45701962,30:34.50379289):2.481753512):1.071841705):1.664639381,((45:25.59503374,(170:0.5110734832,171:0.5110734832):25.08396026):6.791039731,(34:31.21294682,((((((((57:2.336763391,58:2.336…
	TREE * _STATE_22050000__ = [&R] (37:42.87321754,((((108:37.36175085,(162:34.6071127,((((187:11.29784917,188:11.29784917):2.679386531,186:13.9772357):2.113620581,(185:11.42855817,184:11.42855817):4.662298114):17.01413422,30:33.1049905):1.502122203):2.754638153):1.743572009,((45:25.90197381,(170:0.4927251905,171:0.4927251905):25.40924862):5.321391806,(34:29.92340584,((((((((57:2.057153854,58:2.0571…
	TREE * _STATE_22075000__ = [&R] (37:41.32722447,(91:40.45635207,((((((((187:9.783337311,188:9.783337311):5.200244223,186:14.98358153):2.179504454,(185:12.61651699,184:12.61651699):4.546568998):14.48369438,30:31.64678037):4.224748866,(162:31.35384016,108:31.35384016):4.517689073):1.728431167,((45:24.96631015,(170:0.4349972696,171:0.4349972696):24.53131288):4.946815368,(34:28.11762868,((((((((57:2.…
	TREE * _STATE_22100000__ = [&R] (37:40.10859243,((((((((187:12.62278001,188:12.62278001):1.523197644,186:14.14597765):1.786166439,(185:10.73425174,184:10.73425174):5.197892352):14.54455963,30:30.47670372):3.773686643,(162:31.86014385,108:31.86014385):2.390246517):1.608429416,((45:25.49094468,(170:0.4265044884,171:0.4265044884):25.06444019):5.200892953,(34:29.93536686,((((((((57:1.85002487,58:1.85…
	TREE * _STATE_22125000__ = [&R] (37:44.65444548,((((((((187:10.77518716,188:10.77518716):3.533371611,186:14.30855877):2.072126679,(185:10.91311847,184:10.91311847):5.467566977):18.90493063,30:35.28561608):3.631936792,(162:34.7350193,108:34.7350193):4.182533568):1.794679721,((45:27.84820324,(170:0.3223411547,171:0.3223411547):27.52586208):5.427068443,(34:32.18029401,((((((((57:2.213822915,58:2.213…
	TREE * _STATE_22150000__ = [&R] (37:41.67066334,(((106:11.38073299,105:11.38073299):28.21182442,91:39.59255741):1.854370775,(((((((187:9.464251027,188:9.464251027):3.256287432,186:12.72053846):3.559310413,(185:13.0630815,184:13.0630815):3.216767372):16.80603067,30:33.08587954):3.611656512,(162:34.60500557,108:34.60500557):2.092530479):0.9070444059,((45:26.75601275,(170:0.3013639059,171:0.30136390…
	TREE * _STATE_22175000__ = [&R] (37:40.51368972,(((106:10.87891017,105:10.87891017):26.45657467,91:37.33548484):1.133032301,(((((45:25.34246866,(170:0.374354114,171:0.374354114):24.96811454):3.993760472,(34:27.71632539,((((((((57:1.776859513,58:1.776859513):6.905740989,59:8.682600502):4.240693163,60:12.92329367):2.925201948,((111:7.570472488,110:7.570472488):5.719620185,92:13.29009267):2.55840294…
	TREE * _STATE_22200000__ = [&R] (37:42.14196721,(((106:13.17670195,105:13.17670195):23.78757498,91:36.96427693):3.894603705,(((((45:25.18896723,(170:0.4691425096,171:0.4691425096):24.71982472):4.912007178,(34:29.52277379,((((((((57:2.704155537,58:2.704155537):5.964818247,59:8.668973784):6.539981568,60:15.20895535):1.321129938,((111:5.922276364,110:5.922276364):8.72147454,92:14.6437509):1.88633438…
	TREE * _STATE_22225000__ = [&R] (37:43.6924641,(((((108:38.72718893,(30:35.41142978,((((187:11.26431987,188:11.26431987):2.853316185,186:14.11763605):2.364753602,(185:9.7990349,184:9.7990349):6.683354756):15.99330224,162:32.4756919):2.935737881):3.315759152):0.3389441684,((45:25.63251833,(170:0.4866632705,171:0.4866632705):25.14585506):5.723308783,(34:30.45320543,((((((((57:2.618785569,58:2.61878…
	TREE * _STATE_22250000__ = [&R] (37:42.76723887,(((106:12.14554635,105:12.14554635):28.86647395,(((108:37.00073333,(30:34.68669079,((((187:9.009095209,188:9.009095209):3.857222997,186:12.86631821):2.241081571,(185:12.31986029,184:12.31986029):2.787539486):16.95116427,162:32.05856404):2.62812675):2.31404254):1.002256274,((45:27.73194652,(170:0.4740867203,171:0.4740867203):27.2578598):3.580524865,(…
	TREE * _STATE_22275000__ = [&R] (37:40.00794162,((91:39.79955823,(106:11.78056174,105:11.78056174):28.01899648):0.1696183486,((((162:33.52608821,((((187:10.8933187,188:10.8933187):1.836440351,186:12.72975905):2.220146296,(185:8.311555434,184:8.311555434):6.638349913):15.74343399,30:30.69333933):2.832748881):3.122749552,108:36.64883777):0.999421293,((45:22.59838639,(170:0.4244200044,171:0.42442000…
	TREE * _STATE_22300000__ = [&R] (37:42.50169137,((91:41.36772469,(106:11.5143661,105:11.5143661):29.8533586):1.021198675,((((162:33.76572815,((((187:10.13819652,188:10.13819652):2.574630131,186:12.71282665):1.709446105,(185:9.553166182,184:9.553166182):4.86910657):16.82406711,30:31.24633986):2.519388288):2.848466405,((45:24.22819875,(170:0.424018811,171:0.424018811):23.80417994):5.556278406,(34:2…
	TREE * _STATE_22325000__ = [&R] (37:43.61873692,(((106:11.5910098,105:11.5910098):31.02220833,(((((45:25.78474805,(170:0.4457057837,171:0.4457057837):25.33904227):5.269205777,(34:29.86891117,((((83:17.77066878,((((57:1.864769926,58:1.864769926):7.451547132,59:9.316317058):5.493039584,60:14.80935664):2.202125547,((111:6.996992363,110:6.996992363):8.330018044,92:15.32701041):1.684471783):0.75918658…
	TREE * _STATE_22350000__ = [&R] (37:41.67278772,((106:10.79129505,105:10.79129505):30.14200999,(91:39.92108259,((((45:21.14884144,(170:0.4267965847,171:0.4267965847):20.72204485):8.550717819,(34:28.75435221,((((83:17.04952458,((((57:1.543359207,58:1.543359207):7.37771036,59:8.921069567):4.205260556,60:13.12633012):3.400491237,((111:5.382104929,110:5.382104929):8.968294746,92:14.35039967):2.176421…
	TREE * _STATE_22375000__ = [&R] (37:44.01786176,((106:16.00925591,105:16.00925591):26.30611435,(91:42.19347672,((((45:23.55599223,(170:0.43131325,171:0.43131325):23.12467898):7.040237375,(34:29.32005861,((((83:18.03511495,((((57:2.66621155,58:2.66621155):7.1380947,59:9.80430625):4.414124117,60:14.21843037):2.804836771,((111:5.00733899,110:5.00733899):10.45318668,92:15.46052567):1.562741468):1.011…
	TREE * _STATE_22400000__ = [&R] (37:43.69548454,((91:40.64577655,(106:11.16930732,105:11.16930732):29.47646923):2.922827139,((108:38.27054627,(((45:25.58000369,(170:0.4501299153,171:0.4501299153):25.12987377):5.233688777,(34:30.35887768,((((83:18.01464826,((((57:2.512305059,58:2.512305059):8.449139252,59:10.96144431):4.238983379,60:15.20042769):1.578974348,((111:4.80159434,110:4.80159434):9.80449…
	TREE * _STATE_22425000__ = [&R] (37:42.88221032,(((106:11.02233396,105:11.02233396):30.80330201,(((((45:25.50117136,(170:0.4505102106,171:0.4505102106):25.05066115):5.320213293,(34:29.97207802,((((83:19.20217608,((((57:2.552096912,58:2.552096912):8.092496199,59:10.64459311):4.865736716,60:15.51032983):2.488689661,((111:5.152873027,110:5.152873027):10.64494443,92:15.79781746):2.201202029):1.203156…
	TREE * _STATE_22450000__ = [&R] (37:44.18733553,(((106:13.18124432,105:13.18124432):29.54031633,91:42.72156065):0.1900001957,((((162:35.0590308,(((186:15.47431102,(187:12.94228974,188:12.94228974):2.532021288):2.230747685,(185:11.96400178,184:11.96400178):5.741056927):14.02742032,30:31.73247903):3.326551765):3.270532789,108:38.32956359):1.890485281,((45:25.21331461,(170:0.4690551385,171:0.4690551…
	TREE * _STATE_22475000__ = [&R] (37:41.33415523,((91:40.75619656,(106:9.410613755,105:9.410613755):31.3455828):0.3206625882,((((162:33.65446122,(((186:14.30146956,(187:12.19623742,188:12.19623742):2.105232134):1.001854101,(185:10.38182324,184:10.38182324):4.921500417):14.37966046,30:29.68298411):3.971477111):2.368449723,((45:24.42214621,(170:0.4362680857,171:0.4362680857):23.98587813):5.23878879,…
	TREE * _STATE_22500000__ = [&R] (37:44.43383216,((91:40.46574253,(106:13.95103633,105:13.95103633):26.51470619):2.445707336,((((162:33.04394196,(((186:14.49725684,(187:10.53150573,188:10.53150573):3.96575111):2.073123067,(185:12.220889,184:12.220889):4.349490907):16.04116592,30:32.61154582):0.4323961436):3.454777749,108:36.49871971):2.448022845,((45:25.31276576,(170:0.35668996,171:0.35668996):24.…
	TREE * _STATE_22525000__ = [&R] (37:46.01177436,((91:44.77203069,((((162:33.98397582,108:33.98397582):3.581363545,(((186:14.31115272,(187:12.57309936,188:12.57309936):1.73805336):4.08904245,(185:13.46951802,184:13.46951802):4.930677145):16.13948766,30:34.53968283):3.025656534):2.456488871,((45:25.21078594,(170:0.3628239766,171:0.3628239766):24.84796197):8.34009457,(34:31.53801427,((((84:15.790293…
	TREE * _STATE_22550000__ = [&R] (37:45.2360704,((((((((139:29.9936108,((112:23.47316293,(55:13.6615466,56:13.6615466):9.811616328):0.2650921111,(22:20.97218003,20:20.97218003):2.766075009):6.25535576):4.204699901,78:34.1983107):0.007165542292,(((((((124:7.78207513,(119:3.10323282,((116:1.677954395,115:1.677954395):0.4774653591,122:2.155419754):0.9478130663):4.67884231):6.787793935,117:14.56986907…
	TREE * _STATE_22575000__ = [&R] (37:42.93665217,(((((((24:5.091272086,25:5.091272086):26.94877548,(2:12.22510703,((6:8.113528924,(4:6.358339494,3:6.358339494):1.75518943):3.809969794,(7:4.143278326,5:4.143278326):7.780220392):0.3016083124):19.81494054):2.308677818,((((139:28.60061322,((112:21.9583351,(55:12.41744542,56:12.41744542):9.540889682):0.9612927362,(22:20.05578355,20:20.05578355):2.86384…
	TREE * _STATE_22600000__ = [&R] (37:44.29396661,(((((162:32.90333584,108:32.90333584):4.683568561,(((186:16.2015383,(187:13.21878587,188:13.21878587):2.982752433):1.831415322,(185:12.54099906,184:12.54099906):5.491954565):17.18231179,30:35.21526541):2.371638993):2.242644134,((45:25.11718951,(170:0.3469567698,171:0.3469567698):24.77023274):5.014183934,(34:29.29743234,((((84:16.63038966,85:16.63038…
	TREE * _STATE_22625000__ = [&R] (37:42.70962201,(((((162:31.20769592,108:31.20769592):6.323208282,(((186:15.99080974,(187:10.74965856,188:10.74965856):5.241151175):1.932134324,(185:12.49938468,184:12.49938468):5.423559381):16.13655257,30:34.05949663):3.471407566):1.104468591,((45:25.5028683,(170:0.3458511092,171:0.3458511092):25.15701719):4.921435532,(34:28.9134826,((((84:15.42737065,85:15.427370…
	TREE * _STATE_22650000__ = [&R] (37:40.3321336,((106:11.35314032,105:11.35314032):28.79131834,(91:38.56444378,((((162:29.6785954,108:29.6785954):3.051791565,(((186:14.48318761,(187:10.06757217,188:10.06757217):4.415615441):0.8556569909,(185:10.51570744,184:10.51570744):4.823137159):12.42757477,30:27.76641938):4.963967589):1.850000048,((45:24.69030221,(170:0.2908665061,171:0.2908665061):24.3994357…
	TREE * _STATE_22675000__ = [&R] (37:41.16885279,(((106:12.84073985,105:12.84073985):25.05590181,91:37.89664166):3.136826439,((((162:32.86779731,108:32.86779731):3.036469871,(((186:15.75723861,(187:10.23153301,188:10.23153301):5.525705604):1.579549237,(185:10.41551924,184:10.41551924):6.921268605):14.3914963,30:31.72828415):4.175983032):1.762029666,((45:22.39646507,(170:0.294004604,171:0.294004604…
	TREE * _STATE_22700000__ = [&R] (37:42.74808986,((91:40.36559151,(106:12.30642327,105:12.30642327):28.05916824):0.8171597651,((((162:31.01183472,108:31.01183472):3.231027199,(((186:13.56778691,(187:10.18088898,188:10.18088898):3.386897933):2.603841979,(185:8.401547439,184:8.401547439):7.770081453):15.07083559,30:31.24246448):3.00039744):2.055148296,((45:24.53913559,(170:0.4354935699,171:0.4354935…
	TREE * _STATE_22725000__ = [&R] (37:41.21819192,((((((162:30.06159838,108:30.06159838):3.957139021,(((186:13.48596415,(187:11.398506,188:11.398506):2.087458146):1.655096663,(185:8.789519305,184:8.789519305):6.351541507):16.22107495,30:31.36213576):2.656601638):1.381896779,((45:23.86898588,(170:0.4790227362,171:0.4790227362):23.38996314):4.718509871,(34:27.4932907,((((84:15.36663791,85:15.36663791…
	TREE * _STATE_22750000__ = [&R] (37:42.79385609,((((((162:31.38664178,108:31.38664178):4.385874736,(((186:14.18191362,(187:11.44802551,188:11.44802551):2.733888105):1.923094519,(185:7.788305398,184:7.788305398):8.316702739):16.31649741,30:32.42150555):3.351010967):0.7715385347,((45:24.4972598,(170:0.4993952687,171:0.4993952687):23.99786453):4.517675624,(34:27.81706484,(((83:17.1874163,((84:14.525…
	TREE * _STATE_22775000__ = [&R] (37:42.59557253,(((((162:32.00298868,108:32.00298868):5.000993542,(((186:13.10606508,(187:11.59311523,188:11.59311523):1.512949843):2.117740063,(185:8.794359256,184:8.794359256):6.429445885):15.29483749,30:30.51864263):6.48533959):0.7828059165,((45:24.64998459,(170:0.4189552923,171:0.4189552923):24.2310293):5.08396817,(34:28.90445954,((((84:14.82906341,85:14.829063…
	TREE * _STATE_22800000__ = [&R] (37:42.98477798,((((108:35.05333006,(162:33.90389625,(((186:14.55142113,(187:11.54134845,188:11.54134845):3.010072677):2.251693869,(185:11.51864023,184:11.51864023):5.284474767):11.45983492,30:28.26294991):5.640946341):1.149433802):2.779481289,((45:23.3464288,(170:0.4118490033,171:0.4118490033):22.9345798):5.898868898,(34:28.76025706,((((84:14.65321018,85:14.653210…
	TREE * _STATE_22825000__ = [&R] (37:40.8450219,(91:39.88184348,(((((162:31.35954529,(((186:13.86210464,(187:11.38047555,188:11.38047555):2.481629096):1.97037395,(185:9.010982479,184:9.010982479):6.821496113):12.96235179,30:28.79483038):2.564714906):4.465091924,((45:23.04952483,(170:0.4629407297,171:0.4629407297):22.5865841):5.529936162,(34:27.71000228,((((84:13.90371358,85:13.90371358):2.12938968…
	TREE * _STATE_22850000__ = [&R] (37:47.15810238,(((106:10.61507606,105:10.61507606):28.6554015,108:39.27047756):4.4022486,(91:43.32076265,(((162:36.0244773,(((186:17.94997996,(185:10.82392386,184:10.82392386):7.126056097):0.8697021652,(187:12.79687423,188:12.79687423):6.022807893):15.12517714,30:33.94485927):2.079618034):3.553722811,((45:23.18957174,(170:0.5519643804,171:0.5519643804):22.63760736…
	TREE * _STATE_22875000__ = [&R] (37:44.23278434,(((106:14.62582748,105:14.62582748):28.38838634,108:43.01421381):0.5766860683,(91:42.54893194,(((162:36.16162902,(((186:16.77514883,(187:12.68717247,188:12.68717247):4.08797636):0.5644006422,(185:11.14334507,184:11.14334507):6.196204404):17.57655721,30:34.91610669):1.245522332):4.15150083,((45:25.52213303,(170:0.5443079363,171:0.5443079363):24.97782…
	TREE * _STATE_22900000__ = [&R] (37:46.11820194,(91:41.67733661,(((106:8.692468448,105:8.692468448):28.83871847,108:37.53118692):3.360538671,(((162:35.44247025,(((186:16.35518194,(187:14.22315228,188:14.22315228):2.132029663):1.504408513,(185:11.0827889,184:11.0827889):6.776801556):15.16916466,30:33.02875512):2.413715133):3.292280127,((45:24.73418623,(170:0.3448220137,171:0.3448220137):24.3893642…
	TREE * _STATE_22925000__ = [&R] (37:44.09266919,(91:43.51737668,(((106:9.978447667,105:9.978447667):25.45411169,108:35.43255935):5.991473187,(((162:35.57474782,(((186:15.17251463,(187:11.9040258,188:11.9040258):3.268488834):4.114009208,(185:11.38489026,184:11.38489026):7.901633585):13.50824564,30:32.79476948):2.779978341):2.220113035,((45:23.7531995,(170:0.3453912329,171:0.3453912329):23.40780827…
	TREE * _STATE_22950000__ = [&R] (37:44.76190412,(((106:9.383662335,105:9.383662335):28.54652819,108:37.93019053):5.411621033,(91:42.54876805,(((30:35.5930086,(((186:14.79260381,(187:12.14696976,188:12.14696976):2.645634054):2.503461165,(185:11.00186748,184:11.00186748):6.294197502):16.14696946,162:33.44303444):2.149974161):1.983823241,((45:26.19157498,(170:0.351402376,171:0.351402376):25.8401726)…
	TREE * _STATE_22975000__ = [&R] (37:45.30030384,(((106:13.55208792,105:13.55208792):26.8759175,108:40.42800542):2.93712631,(91:42.61322316,(((30:35.23020996,(((186:14.63989994,(187:11.35652105,188:11.35652105):3.283378885):1.585700369,(185:9.502102372,184:9.502102372):6.723497932):18.17650649,162:34.4021068):0.8281031601):4.040898263,((45:27.02104314,(170:0.6657847929,171:0.6657847929):26.3552583…
	TREE * _STATE_23000000__ = [&R] (37:42.32197774,(91:41.62113177,(((106:12.61704948,105:12.61704948):24.38597821,108:37.00302768):4.348810332,(((30:34.94742105,(((186:14.66612529,(187:11.35478341,188:11.35478341):3.311341881):1.271695379,(185:8.729291807,184:8.729291807):7.208528862):17.72647233,162:33.664293):1.283128047):2.608142616,((45:22.12626972,(170:0.6398430315,171:0.6398430315):21.4864266…
	TREE * _STATE_23025000__ = [&R] (37:43.98371678,(91:42.50772572,(((106:10.29185829,105:10.29185829):27.55084234,108:37.84270063):3.449537577,(((162:33.40857134,(((186:13.13158183,(187:10.57959295,188:10.57959295):2.551988883):2.870742879,(185:10.5802861,184:10.5802861):5.422038616):16.39227375,30:32.39459846):1.013972879):3.168098125,((45:23.91762574,(170:0.6223179266,171:0.6223179266):23.2953078…
	TREE * _STATE_23050000__ = [&R] (37:46.72941749,(91:45.15631561,(((106:13.66260058,105:13.66260058):25.47033317,108:39.13293375):3.321899112,((((30:33.60183345,((186:13.80517165,(187:11.45892014,188:11.45892014):2.346251506):3.301481614,(185:10.87808691,184:10.87808691):6.228566346):16.49518019):2.688486242,162:36.29031969):2.9394922,((45:24.75332832,(170:0.5099516895,171:0.5099516895):24.2433766…
	TREE * _STATE_23075000__ = [&R] (37:43.92818453,(91:43.71147347,(((106:14.86964135,105:14.86964135):24.69898161,108:39.56862296):3.644104651,((((162:33.56750997,((186:14.97532211,(187:11.14584944,188:11.14584944):3.829472671):2.0987321,(185:11.33941873,184:11.33941873):5.734635482):16.49345576):1.919064797,30:35.48657477):3.675998978,((45:24.97564994,(170:0.5051673129,171:0.5051673129):24.4704826…
	TREE * _STATE_23100000__ = [&R] (37:41.71587206,(((106:12.22300625,105:12.22300625):28.3644573,108:40.58746355):1.0919582,(91:41.00001333,((((30:30.71591423,((186:12.78805675,(187:9.751601814,188:9.751601814):3.036454933):2.835743168,(185:11.89800806,184:11.89800806):3.725791852):15.09211431):1.967984402,162:32.68389863):4.805049606,((45:24.35858514,(170:0.4836672124,171:0.4836672124):23.87491793…
	TREE * _STATE_23125000__ = [&R] (37:41.95686549,(((106:9.107184466,105:9.107184466):30.17675546,108:39.28393992):2.665405691,(91:40.47312552,((((30:30.1990901,((186:14.36253901,(187:10.77349551,188:10.77349551):3.589043503):1.170985781,(185:9.444035579,184:9.444035579):6.089489216):14.66556531):3.148217885,162:33.34730799):3.999358539,((45:23.0335434,(170:0.4234832913,171:0.4234832913):22.6100601…
	TREE * _STATE_23150000__ = [&R] (37:39.23702242,(((106:9.751030508,105:9.751030508):26.40189203,108:36.15292253):2.936108817,(91:38.64653133,((((30:29.51144015,((186:12.3951967,(187:10.43960203,188:10.43960203):1.955594674):3.024182094,(185:9.954735782,184:9.954735782):5.464643013):14.09206135):2.293562185,162:31.80500233):2.419114794,((45:22.16529785,(170:0.3878562639,171:0.3878562639):21.777441…
	TREE * _STATE_23175000__ = [&R] (37:40.2708966,((((((30:30.22550037,((186:12.74854544,(187:10.08982252,188:10.08982252):2.658722926):2.067763842,(185:9.595938896,184:9.595938896):5.220370389):15.40919108):3.226072764,162:33.45157313):2.639932923,((45:23.67877419,(170:0.4043048818,171:0.4043048818):23.27446931):6.90094157,(34:28.77291174,((((((((57:1.588365393,58:1.588365393):6.146973156,59:7.7353…
	TREE * _STATE_23200000__ = [&R] (37:42.56874985,((((((162:32.63699533,((186:12.88192225,(187:9.37108302,188:9.37108302):3.510839234):2.906834257,(185:11.50702259,184:11.50702259):4.281733921):16.84823882):3.351981142,30:35.98897647):2.282749469,((45:23.54179625,(170:0.4170454991,171:0.4170454991):23.12475075):7.037781526,(34:29.7022493,((((83:17.40358497,(((111:6.553837179,110:6.553837179):6.7376…
	TREE * _STATE_23225000__ = [&R] (37:40.87935942,((((((30:33.96971215,((186:13.09565071,(187:10.93189968,188:10.93189968):2.16375103):2.257196745,(185:9.695035769,184:9.695035769):5.657811686):18.6168647):0.9236033459,162:34.8933155):2.365524526,((45:24.86978339,(170:0.4414127958,171:0.4414127958):24.4283706):6.50295068,(34:30.20371304,((((83:17.06460481,(((111:7.038696547,110:7.038696547):6.47989…
	TREE * _STATE_23250000__ = [&R] (37:42.67984959,((((((30:32.7300681,((186:13.60505385,(187:10.69910039,188:10.69910039):2.905953461):4.915408803,(185:12.54489922,184:12.54489922):5.975563431):14.20960545):1.920256938,162:34.65032504):4.001218161,108:38.6515432):0.7371030544,((45:26.12399962,(170:0.4373733877,171:0.4373733877):25.68662624):6.336955134,(34:31.71500394,((((83:17.75832413,(((111:6.29…
	TREE * _STATE_23275000__ = [&R] (37:40.60920062,(((108:37.75661091,(((143:9.289406633,144:9.289406633):27.06118372,(135:35.93317873,((35:13.00935195,(32:11.84856925,((41:10.64913875,(42:7.040202025,43:7.040202025):3.608936724):0.4111142756,69:11.06025302):0.7883162291):1.160782698):19.89460963,(((107:18.40770757,((96:6.494604438,99:6.494604438):0.8554998428,(98:4.91836034,(95:1.406410469,97:1.406…
	TREE * _STATE_23300000__ = [&R] (37:40.74820531,(((106:7.619564913,105:7.619564913):27.97313631,108:35.59270123):3.412220649,(((((30:28.94767413,((186:12.31479405,(187:9.758475311,188:9.758475311):2.55631874):3.138306753,(185:8.875134866,184:8.875134866):6.577965939):13.49457333):2.295320126,162:31.24299426):2.74194075,((45:23.13976772,(170:0.2991590314,171:0.2991590314):22.84060869):6.622119445,…
	TREE * _STATE_23325000__ = [&R] (37:40.74317242,(((106:8.479965577,105:8.479965577):28.0417839,108:36.52174948):3.925308549,(((((30:32.25801326,((186:13.57197105,(187:11.31398186,188:11.31398186):2.25798919):1.742002163,(185:10.61360125,184:10.61360125):4.700371958):16.94404005):1.189589417,162:33.44760268):2.668779063,((45:26.70303846,(170:0.3483057872,171:0.3483057872):26.35473267):4.587154406,…
	TREE * _STATE_23350000__ = [&R] (37:43.37689511,(91:43.20121327,((((162:35.01502629,(((186:12.65434619,(187:11.36366601,188:11.36366601):1.290680184):2.131704798,(185:10.73917873,184:10.73917873):4.046872263):18.54308531,30:33.3291363):1.685889991):3.527748281,((45:23.35202512,(170:0.2737673892,171:0.2737673892):23.07825773):8.275105441,(34:30.74924753,(((((((111:6.131051223,110:6.131051223):8.02…
	TREE * _STATE_23375000__ = [&R] (37:45.88066717,(((106:11.66739668,105:11.66739668):27.34474146,108:39.01213814):6.125090168,((((162:37.40160735,(((186:14.65946367,(187:12.65457343,188:12.65457343):2.004890244):2.007041933,(185:10.71415407,184:10.71415407):5.952351531):17.19318278,30:33.85968839):3.541918964):3.607229311,((45:26.75056508,(170:0.2947612805,171:0.2947612805):26.4558038):7.967440451…
	TREE * _STATE_23400000__ = [&R] (37:41.90568132,(((106:11.87495685,105:11.87495685):25.87742358,108:37.75238043):4.029003111,((((162:32.72690136,(((186:14.93880024,(187:13.08830878,188:13.08830878):1.850491456):2.207452114,(185:9.689481616,184:9.689481616):7.456770737):14.32745524,30:31.47370759):1.253193769):4.817227587,((45:25.95296956,(170:0.260335437,171:0.260335437):25.69263412):4.047252363,…
	TREE * _STATE_23425000__ = [&R] (37:44.61660694,(91:43.94146104,(((106:14.50582403,105:14.50582403):23.43529611,108:37.94112014):3.210744274,(((162:34.7728105,(((186:15.64089971,(187:12.83861014,188:12.83861014):2.802289576):1.025447288,(185:11.02833456,184:11.02833456):5.638012444):14.68499853,30:31.35134553):3.421464965):3.219016789,((45:25.87122157,(170:0.4541389949,171:0.4541389949):25.417082…
	TREE * _STATE_23450000__ = [&R] (37:42.60044141,(((((162:32.03919321,(((186:14.92214489,(187:12.38801326,188:12.38801326):2.53413163):1.448859514,(185:11.23164594,184:11.23164594):5.139358466):13.47940645,30:29.85041086):2.188782353):5.175943688,((45:25.38275141,(170:0.4446823672,171:0.4446823672):24.93806905):5.413150437,(34:29.99039192,(((((((111:5.890195556,110:5.890195556):6.736143831,92:12.6…
	TREE * _STATE_23475000__ = [&R] (37:43.34495083,((((((162:31.29784422,((186:14.52202922,(187:11.49681501,188:11.49681501):3.025214218):2.682206842,(185:11.85203364,184:11.85203364):5.35220243):14.09360816):1.405177818,30:32.70302204):3.215695718,((45:25.44580162,(170:0.3669492862,171:0.3669492862):25.07885233):4.613111489,(34:28.92562044,(((((((111:5.552055105,110:5.552055105):6.040373276,92:11.5…
	TREE * _STATE_23500000__ = [&R] (37:43.90643225,((108:41.5555479,(106:10.89560782,105:10.89560782):30.65994008):2.289323218,(91:42.3957332,((((30:33.49904917,((186:15.1679847,(187:12.82822298,188:12.82822298):2.339761721):2.788757799,(185:13.38934157,184:13.38934157):4.567400932):15.54230667):1.425640195,162:34.92468936):3.407002529,((45:23.39322372,(170:0.3906025837,171:0.3906025837):23.00262114…
	TREE * _STATE_23525000__ = [&R] (37:46.38172332,((108:40.50820745,(106:13.37282181,105:13.37282181):27.13538563):3.248381145,(91:42.87530646,((((30:31.13244173,((186:12.47897197,(187:10.28581075,188:10.28581075):2.19316122):2.49522754,(185:10.89679336,184:10.89679336):4.077406156):16.15824222):3.5165621,162:34.64900383):3.362836096,((45:21.25386132,(170:0.3867411951,171:0.3867411951):20.86712013)…
	TREE * _STATE_23550000__ = [&R] (37:42.35484403,(91:40.46743934,((108:36.44414376,(106:11.63980111,105:11.63980111):24.80434265):3.422911751,((((162:30.20012054,((186:12.25486054,(187:9.453155566,188:9.453155566):2.801704978):1.695353679,(185:8.915020121,184:8.915020121):5.035194102):16.24990632):2.315930117,30:32.51605066):3.195801299,((45:20.71737158,(170:0.3709528259,171:0.3709528259):20.34641…
	TREE * _STATE_23575000__ = [&R] (37:45.15834635,((108:42.85418537,((((30:32.43342828,((186:12.38600712,(187:8.594519451,188:8.594519451):3.791487671):2.167431684,(185:8.671758204,184:8.671758204):5.881680602):17.87998947):2.363516072,162:34.79694435):3.925498998,((45:22.8547061,(170:0.4774420665,171:0.4774420665):22.37726403):7.8214227,(34:29.575431,(((((((111:5.700530436,110:5.700530436):8.90656…
	TREE * _STATE_23600000__ = [&R] (37:43.761158,((91:40.65436243,(106:12.28411723,105:12.28411723):28.37024521):1.395853032,(108:39.870479,((((30:31.97030212,((186:12.29730406,(187:9.599146566,188:9.599146566):2.698157492):0.9578922578,(185:9.04281858,184:9.04281858):4.212377735):18.7151058):2.775678292,162:34.74598041):2.37306999,((45:23.70974822,(170:0.589367732,171:0.589367732):23.12038049):6.42…
	TREE * _STATE_23625000__ = [&R] (37:40.60727214,((91:38.78089289,(106:11.44112826,105:11.44112826):27.33976463):1.532704341,((((((35:16.11209064,(32:14.02388199,(69:13.11087747,((42:6.969935413,43:6.969935413):5.229464981,41:12.19940039):0.9114770809):0.9130045146):2.088208652):17.68352107,(((107:18.22210845,((96:6.759489617,(98:5.438755339,(95:1.417852408,97:1.417852408):4.020902931):1.320734278…
	TREE * _STATE_23650000__ = [&R] (37:41.71034555,((91:36.65155344,(106:12.16250032,105:12.16250032):24.48905312):3.47049246,((((((35:17.62868359,((((42:8.030606851,43:8.030606851):4.106387437,41:12.13699429):1.346995348,69:13.48398964):1.794960506,32:15.27895014):2.349733452):14.68794933,(((107:18.24525465,(96:7.811977645,(99:6.403847475,(98:5.136095264,(95:1.644671614,97:1.644671614):3.49142365):…
	TREE * _STATE_23675000__ = [&R] (37:41.23997231,((((((((35:17.20155617,((((42:7.661509649,43:7.661509649):2.450624448,41:10.1121341):1.310799388,69:11.42293348):2.086415145,32:13.50934863):3.692207544):16.12410762,(((107:18.71400613,(99:7.156713283,(96:6.691605373,(98:4.847149736,(95:1.5543937,97:1.5543937):3.292756036):1.844455637):0.4651079107):11.55729285):8.229313718,((((36:18.27479852,(((33:…
	TREE * _STATE_23700000__ = [&R] (37:40.17947829,(((106:11.623346,105:11.623346):26.37203567,91:37.99538167):1.467623532,(108:38.82932214,((((((35:16.0152715,((((42:6.548235753,43:6.548235753):2.018508928,41:8.566744681):1.653849293,69:10.22059397):2.37572902,32:12.59632299):3.418948508):15.31213257,(((107:18.20345232,(96:6.939079758,(99:6.294678546,(98:4.714043111,(95:1.783047993,97:1.783047993):…
	TREE * _STATE_23725000__ = [&R] (37:41.98551567,(((106:11.81789907,105:11.81789907):27.72171027,91:39.53960934):1.477107842,((((((35:14.51489406,((32:10.36125801,69:10.36125801):1.059119239,((42:6.266129394,43:6.266129394):3.803904498,41:10.07003389):1.350343354):3.094516817):17.75665309,(((107:16.42648616,((98:4.739981707,(95:1.836258223,97:1.836258223):2.903723484):2.286577268,(99:6.834662735,9…
	TREE * _STATE_23750000__ = [&R] (37:41.3103116,(((106:17.96122802,105:17.96122802):20.34144945,91:38.30267747):1.761948892,((((((35:13.56492242,(((42:8.168656679,43:8.168656679):2.522284623,41:10.6909413):1.94756305,(69:12.12003204,32:12.12003204):0.5184723112):0.9264180629):18.2839414,(((107:16.6823483,((98:5.095620406,(95:1.881953002,97:1.881953002):3.213667403):2.023027214,(96:5.939919659,99:5…
	TREE * _STATE_23775000__ = [&R] (37:45.21335721,(((106:15.1112965,105:15.1112965):28.01548157,((((((35:14.95133009,(32:13.80823339,(69:12.18648683,((42:7.097528238,43:7.097528238):4.082172812,41:11.17970105):1.006785779):1.621746561):1.143096701):18.85918635,(((107:17.08846858,(96:6.516713562,(99:6.378665205,(98:5.512635767,(95:1.959508262,97:1.959508262):3.553127505):0.8660294377):0.1380483572):…
	TREE * _STATE_23800000__ = [&R] (37:46.59574661,(((((((35:15.65954214,(32:14.07394475,(69:12.87522924,((42:6.540723939,43:6.540723939):3.717357602,41:10.25808154):2.617147699):1.19871551):1.585597387):17.32895689,(((107:18.19836369,((98:5.203851681,(95:1.704055563,97:1.704055563):3.499796119):3.156177473,(99:7.448829677,96:7.448829677):0.9111994771):9.838334531):9.867749673,((((36:16.60712204,(82…
	TREE * _STATE_23825000__ = [&R] (37:45.42944898,(((((((35:14.76895523,(((42:8.154099571,43:8.154099571):3.379346344,41:11.53344591):0.8088775867,(69:11.36420966,32:11.36420966):0.9781138373):2.426631732):18.64383388,(((((36:17.65711665,(82:16.06556444,(((33:8.550222968,((1:4.917424845,81:4.917424845):2.297388118,(((((148:1.9246829,149:1.9246829):2.805952203,28:4.730635103):0.4810563843,(165:3.547…
	TREE * _STATE_23850000__ = [&R] (37:44.09814036,(((((((35:13.12371574,(((42:7.944801628,43:7.944801628):3.134243561,41:11.07904519):1.00174948,(69:11.00468925,32:11.00468925):1.076105422):1.042921075):19.58287325,(((107:19.87967893,(99:8.856194063,((98:6.218517442,(95:2.122020979,97:2.122020979):4.096496463):1.477182928,96:7.69570037):1.160493694):11.02348487):8.097409348,((((36:17.55949865,(82:1…
	TREE * _STATE_23875000__ = [&R] (37:41.87686532,(((((((35:12.92778287,((((42:7.177063098,43:7.177063098):3.768875666,41:10.94593876):0.248338934,69:11.1942777):1.018306007,32:12.21258371):0.7151991695):19.72040273,(((107:17.5585832,(99:7.111571885,((98:5.657368056,(95:1.368439811,97:1.368439811):4.288928244):1.088652481,96:6.746020537):0.3655513476):10.44701131):8.373867314,((((36:17.47364781,(82…
	TREE * _STATE_23900000__ = [&R] (37:42.46963177,((106:10.10372331,105:10.10372331):31.36936342,(91:41.30358248,((((((35:15.31673142,((((42:7.32016559,43:7.32016559):3.583368952,41:10.90353454):0.9352056788,69:11.83874022):0.7269244813,32:12.5656647):2.751066717):17.53467702,(((107:16.08267422,(99:7.196706628,((98:4.937360789,(95:1.698805376,97:1.698805376):3.238555413):1.772560361,96:6.70992115):…
	TREE * _STATE_23925000__ = [&R] (37:41.98483891,(91:41.75430575,(((((((35:15.18314148,((((42:8.202325054,43:8.202325054):1.552719946,41:9.755045):2.58065419,69:12.33569919):1.054415712,32:13.3901149):1.79302658):16.60386065,(((107:17.09855057,(96:8.00322327,(99:6.288828354,(98:5.214504752,(95:1.981066364,97:1.981066364):3.233438388):1.074323602):1.714394916):9.095327296):8.07034258,((((36:16.8440…
	TREE * _STATE_23950000__ = [&R] (37:42.5673456,(((((((35:16.00591363,((((42:7.144306726,43:7.144306726):2.631365357,41:9.775672083):2.071977085,69:11.84764917):1.744854671,32:13.59250384):2.413409787):15.3039364,(((107:19.40182252,(96:9.149375852,(99:7.505273317,(98:6.264240353,(95:2.204012215,97:2.204012215):4.060228138):1.241032964):1.644102535):10.25244667):6.762893231,((((36:16.67292933,(82:1…
	TREE * _STATE_23975000__ = [&R] (37:44.2910181,(((((((35:14.69522692,((((42:8.603955862,43:8.603955862):3.011518127,41:11.61547399):1.339479496,69:12.95495348):0.2650596346,32:13.22001312):1.475213805):18.08356513,(((107:20.44853608,(96:8.814173915,(99:7.311451434,(98:5.212123074,(95:1.947895672,97:1.947895672):3.264227401):2.099328361):1.502722481):11.63436217):7.858607858,((((36:17.62324285,(((…
	TREE * _STATE_24000000__ = [&R] (37:44.77490894,((106:15.56489122,105:15.56489122):27.54092648,(91:42.56337596,((((((35:14.56142019,((69:10.9913722,32:10.9913722):1.842388287,((42:9.727731103,43:9.727731103):2.088924769,41:11.81665587):1.017104614):1.727659709):19.83602106,(((107:21.24100418,(96:9.618584671,(99:7.616365866,(98:5.548687191,(95:1.936835691,97:1.936835691):3.6118515):2.067678676):2.…
[truncated: 41 more rows]
