# Supplementary material for: Evolution of female promiscuity in Passerides songbirds
Source: BMC Evol Biol. 2019 Aug 14;19:169. doi: 10.1186/s12862-019-1493-1 (PMC6694576; doi:10.1186/s12862-019-1493-1)
Supplement: Supplementary file 3 — Data set for 202 species used in the comparative analyses. The second worksheet lists the references for paternity studies. The third sheet calculates the sperm length CV and the proportion of EPY from total sperm length data. The fourth sheet gives accession numbers in the Avian Sperm Collection in the Natural History Museum in Oslo, and total sperm length for all sperm samples used in the calculation of sperm length CV, except for two species: Troglodytes aedon (Becky Cramer, pers. comm.) and Notiomystis cincta. (Helen Taylor, pers. comm.). For samples from India (Horornis fortipes, Larvivora brunnea, Passer rutilans and Phylloscopus occipitalis) accession numbers refer to digital photos, as no samples were exported. (XLSX 170 kb) [file 12862_2019_1493_MOESM3_ESM.xlsx]

## Sheet: Data
		Extra-pair paternity				Sperm length		Conversion to EPY		Male parental care
Species	Family	Prop. EPY	No. of EPY	Total young	Source (ref. #)	CV	No. of males	Predicted EPY	Female promiscuity score	nest building	incubation	chick feeding	Migration distance (in 1000 km)	Tropical (=1) / temperate (=2)	Latitude	Social bond	Female plumage	Male plumage	Plumage dimorphism	Body size	Tropical life history	Sexual selection	Cooperative breeding	Migration
Acanthis flammea	Fringillidae	0.115385	3	26	1	2.299	21	0.163533	0.139459	0	1	1	1	2	61	3	49.5833	56.6667	7.08333	-0.55066	-2.13523	0.132741	2.24489	0.96707
Acrocephalus arundinaceus	Acrocephalidae	0.041841	60	1434	2, 3				0.041841	0	0	2	7	2	55	1	48.8889	45.8333	-3.05556	0.191113	-1.4973	0.95062	-0.445276	2.47377
Acrocephalus bistrigiceps	Acrocephalidae	0.0642857	9	140	4				0.0642857	0	0	2	4	2	36	2	45.8333	41.25	-4.58333	-1.20101	-1.51515	0.877542	-0.445276	2.47377
Acrocephalus melanopogon	Acrocephalidae	0.272727	12	44	5				0.272727	0	2	2	1	2	48	2	55.1389	51.3889	-3.75	-0.933747	-1.37757	-0.519092	2.24489	0.96707
Acrocephalus palustris	Acrocephalidae	0.0305344	4	131	6	5.742	10	0.0139797	0.022257	0	2	2	9	2	50	3	45.1389	43.4722	-1.66667	-0.750884	-1.55989	0.62215	-0.445276	2.47377
Acrocephalus schoenobaenus	Acrocephalidae	0.0811258	49	604	7, 8	3.874	14	0.0419667	0.0615463	0	1	2	7	2	55	2	43.8889	51.6667	7.77778	-0.740499	-1.89771	0.699985	-0.445276	2.47377
Acrocephalus scirpaceus	Acrocephalidae	0.123457	120	972	9, 10	2.874	9	0.0934612	0.108459	0	2	2	6	2	52	2	45	43.4722	-1.52778	-0.68879	-1.37201	1.17434	-0.445276	2.47377
Aegithalos caudatus	Aegithalidae	0.0243056	7	288	11				0.0243056	2	1	2	0	2	53	2	58.0556	56.1111	-1.94444	-1.04726	-2.43316	-0.388594	2.24489	-0.539632
Aegithalos concinnus	Aegithalidae	0.0574413	22	383	12				0.0574413	1	1	2	0	2	32	3	56.25	53.8889	-2.36111	-1.53747	-0.627339	-0.409771	2.24489	-0.539632
Aegithalos glaucogularis	Aegithalidae	0.0679612	28	412	12				0.0679612		1	2	0	2	32	3
Agelaius phoeniceus	Icteridae	0.337851	1047	3099	13-17	2.038	12	0.216406	0.277129	0	0	1	2	2	42	2	44.7222	64.5833	19.8611	0.80202	-1.2458	2.46233	-0.445276	0.96707
Alauda arvensis	Alaudidae	0.204678	35	171	18				0.204678	0	0	2	0	2	51	2	44.4444	42.2222	-2.22222	0.663044	-1.62593	-0.0554892	-0.445276	0.96707
Ammodramus maritimus	Passerellidae	0.106383	5	47	19				0.106383	0	0	2	0	2	33	2	50.5556	51.6667	1.11111	-0.539538	-0.578079	-0.219474	-0.445276	0.96707
Anthoscopus minutus	Remizidae	0.0714286	3	42	20				0.0714286	2	2	2	0	2	34	3	41.6667	40.6944	-0.972222	-1.47154	-0.777952	-0.585418	2.24489	-0.539632
Anthus berthelotii	Motacillidae					2.887	19	0.0923708	0.0923708	0	1		0	2	28	2	44.4444	43.0556	-1.38889	-0.382682	-0.238004	-0.291407	-0.445276	-0.539632
Anthus cervinus	Motacillidae					1.551	8	0.376612	0.376612	1	0	2	8	2	70	2	44.1667	45.1389	0.972222	-0.0578519	-2.22446	-0.327693	-0.445276	2.47377
Anthus pratensis	Motacillidae	0.258427	46	178	21	1.758	21	0.296698	0.277562	1	1	2	3	2	50	2	43.6111	42.5	-1.11111	-0.222072	-1.80716	0.244665	2.24489	0.96707
Anthus spinoletta	Motacillidae	0.0522814	55	1052	22				0.0522814	1	0	2	0	2	47	2	44.1667	41.6667	-2.5	0.0384833	-1.7259	0.314892	-0.445276	0.96707
Anthus trivialis	Motacillidae					2.108	16	0.200441	0.200441	0	1	2	7	2	60	2	40.9722	45.4167	4.44444	0.053045	-1.75238	0.161793	2.24489	2.47377
Arizelocichla montana	Pycnonotidae					2.005	8	0.224447	0.224447				0	1	6	3	43.3333	41.9444	-1.38889
Baeolophus bicolor	Paridae	0.0882353	3	34	23				0.0882353	0	1	2	0	2	40	3	53.3333	51.3889	-1.94444	-0.116579	-1.35223	-0.315652	2.24489	-0.539632
Bleda canicapillus	Pycnonotidae					2.608	24	0.119868	0.119868		2		0	1	6	3	47.5	44.8611	-2.63889	0.520131	1.148	0.104566	-0.445276	-0.539632
Calamospiza melanocorys	Passerellidae	0.251046	120	478	24				0.251046	0	0	2	1	2	41	2	45.1389	63.4722	18.3333	0.300299	-1.55804	0.863188	2.24489	2.47377
Camaroptera brevicaudata	Cisticolidae					3.094	13	0.077021	0.077021	2	1	2	0	1	10	3	50.2778	46.3889	-3.88889	-1.1484	0.637622	-0.206332	-0.445276	-0.539632
Camaroptera chloronota	Cisticolidae					2.246	11	0.172885	0.172885				0	1	6	3	44.1667	43.3333	-0.833333	-1.11624	1.37354	0.00920064	-0.445276	-0.539632
Cardinalis cardinalis	Cardinalidae	0.135135	5	37	25				0.135135	1	0	2	0	2	38	3	44.7222	67.6389	22.9167	0.503349	-0.724421	-0.379555	2.24489	-0.539632
Carduelis cannabina	Fringillidae	0.0377358	4	106	26				0.0377358	0	0	2	0	2	56	2	48.3333	45.8333	-2.5	-0.196363	-1.59865	0.117398	-0.445276	0.96707
Carduelis carduelis	Fringillidae					3.87	10	0.0420859	0.0420859	1	0	2	1	2	60	2	58.1944	55.6944	-2.5	-0.29941	-1.53059	-0.340757	-0.445276	0.96707
Carpodacus erythrinus	Fringillidae	0.177384	80	451	27	1.762	11	0.29534	0.236362	0	1	2	6	2	49	2	40.8333	64.7222	23.8889	-0.00538138	-1.83079	0.677779	2.24489	2.47377
Certhia familiaris	Certhidae					2.978	10	0.0851779	0.0851779	2	0	2	1	2	60	2	44.4444	46.6667	2.22222	-0.944434	-1.84502	0.147929	-0.445276	-0.539632
Horornis fortipes	Cettidae					2.915	11	0.0900772	0.0900772				1	2	34	2	42.5	40.5556	-1.94444
Chalcomitra senegalensis	Nectariniidae					2.022	67	0.220262	0.220262	0	0	2	0	1	10	3	42.9167	62.3611	19.4444	-0.674065	0.91048	0.0289973	-0.445276	-0.539632
Chloris chloris	Fringillidae					2.668	29	0.113158	0.113158	0	1	2	1	2	60	3	40	38.3333	-1.66667	0.0827403	-1.52342	0.0859462	-0.445276	0.96707
Cinclus cinclus	Cinclidae	0.0162162	3	185	28	4.969	9	0.0210086	0.0186124	2	0	2	1	2	61	3	42.0833	44.8611	2.77778	0.614833	-1.31011	0.906812	-0.445276	0.96707
Cinnyris reichenowi	Nectariniidae					2.902	32	0.0911329	0.0911329	0			1	1	5	3	36.5278	55.8333	19.3056	-1.34628	1.19935	-0.110829	-0.445276	-0.539632
Coccothraustes coccothraustes	Fringillidae					3.33	9	0.0633138	0.0633138	2	1	2	0	2	60	3	48.4722	47.0833	-1.38889	0.758875	-1.52339	-0.514879	-0.445276	0.96707
Cossypha niveicapilla	Muscicapidae					2.755	23	0.10425	0.10425				0	1	10	3	52.9167	53.1944	0.277778	0.514214	0.528622	-0.0925944	-0.445276	-0.539632
Cyanistes caeruleus	Paridae	0.129112	1668	12919	29-43	2.378	21	0.150712	0.139912	1	1	2	1	2	51	2	55.1389	55.2778	0.138889	-0.841745	-2.12013	0.725997	-0.445276	-0.539632
Cyanistes teneriffae	Paridae	0.153285	21	137	44	1.832	22	0.272641	0.212963				0	2	28	2
Cyanomitra olivacea	Nectariniidae					1.488	49	0.404902	0.404902	0		1	0	1	7	1	40	40.5556	0.555556	-0.931952	0.534569	3.40257	-0.445276	-0.539632
Cyanomitra oritis	Nectariniidae					3.501	18	0.0553157	0.0553157				1	1	5	2	59.1667	60	0.833333	-0.914683	1.11417	0.0897668	-0.445276	-0.539632
Cyanomitra verticalis	Nectariniidae					3.214	9	0.0696157	0.0696157		2		0	1	10	2	48.75	68.4722	19.7222	-0.646896	1.23998	-0.190562	-0.445276	-0.539632
Delichon urbicum	Hirundinidae	0.156342	53	339	45, 46	2.545	11	0.127463	0.141902	2	2	2	9	2	59	2	54.5833	52.9167	-1.66667	0.0973773	-1.72587	-0.571724	-0.445276	2.47377
Dumetella carolinensis	Mimidae	0.12967	59	455	47				0.12967	1	0	2	1	2	39	2	52.0833	52.3611	0.277778	0.347199	-1.24463	-0.478195	-0.445276	0.96707
Emberiza affinis	Emberizidae					3.965	12	0.0393708	0.0393708				0	1	10	3	53.6111	49.5833	-4.02778	-0.433345	0.628164	-0.403887	-0.445276	-0.539632
Emberiza calandra	Emberizidae	0.0454545	2	44	48				0.0454545	0	0	0	0	2	58	2	38.3333	37.6389	-0.694444	0.622536	-1.35009	1.67533	2.24489	0.96707
Emberiza citrinella	Emberizidae	0.373984	46	123	49	1.746	14	0.300811	0.337398	0	1	2	1	2	60	2	42.7778	48.0556	5.27778	0.168669	-1.62324	-0.247218	-0.445276	0.96707
Emberiza schoeniclus	Emberizidae	0.411743	1115	2708	50-55	1.852	23	0.266512	0.339128	0	2	2	2	2	52	2	47.0833	59.3056	12.2222	-0.238466	-1.83632	0.876784	-0.445276	0.96707
Erithacus rubecula	Muscicapidae	0.04	1	25	56	4.563	16	0.0266683	0.0333342	0	1	2	2	2	52	2	47.5	46.9444	-0.555556	-0.385534	-1.71343	-0.461401	2.24489	0.96707
Erythrura gouldiae	Estrildidae	0.0862069	20	232	57	3.564	11	0.052704	0.0694555		2	2	0	1	15	3	52.7778	60.1389	7.36111	-0.661692	-0.468796	-0.5724	-0.445276	-0.539632
Euplectes capensis	Ploceidae					2.447	14	0.140515	0.140515	0	0	0	0	1	6	2	37.9167	68.3333	30.4167	0.0693545	0.274956	3.87945	-0.445276	-0.539632
Euplectes franciscanus	Ploceidae					1.976	32	0.231801	0.231801	0	0	0	1	1	10	2	43.75	68.6111	24.8611	-0.708546	0.303557	3.61844	-0.445276	-0.539632
Euplectes orix	Ploceidae	0.175926	76	432	58				0.175926	3	0	0	0	2	33	2	47.0833	66.8056	19.7222	-0.31171	-6.03e-05	3.43688	-0.445276	-0.539632
Eurillas latirostris	Pycnonotidae					2.999	26	0.0836213	0.0836213	0	0	1	0	1	6	1	43.6111	45	1.38889	0.0252475	1.26669	2.76128	-0.445276	-0.539632
Eurillas virens	Pycnonotidae					3.891	32	0.0414649	0.0414649		0		0	1	7	3	42.7778	42.2222	-0.555556	-0.106378	1.17877	-0.301053	-0.445276	-0.539632
Ficedula albicollis	Muscicapidae	0.200306	523	2611	59-66	2.46	14	0.138691	0.169499	0	1	2	7	2	53	3	43.3333	58.75	15.4167	-0.403422	-1.82904	0.681936	2.24489	2.47377
Ficedula hypoleuca	Muscicapidae	0.0917276	326	3554	66-74	2.856	50	0.0949983	0.093363	0	1	2	6	2	51	3	42.5	57.2222	14.7222	-0.398402	-1.90917	0.577605	2.24489	2.47377
Ficedula parva	Muscicapidae	0.0754717	12	159	75				0.0754717	0	0	2	6	2	53	2	42.5	45.2778	2.77778	-0.793283	-2.06127	-0.548379	-0.445276	2.47377
Ficedula zanthopygia	Muscicapidae	0.221538	72	325	76				0.221538		0	2	5	2	45	3	42.0833	55	12.9167
Fringilla coelebs	Fringillidae	0.170213	8	47	77	3.086	53	0.0775503	0.123882	0	0	1	1	2	53	3	38.8889	46.6667	7.77778	-0.0235633	-1.42451	-0.136723	-0.445276	0.96707
Fringilla montifringilla	Fringillidae					2.248	19	0.172521	0.172521	0	1	2	2	2	61	2	38.3333	47.7778	9.44444	0.0876497	-2.22479	-0.233893	-0.445276	0.96707
Fringilla teydea	Fringillidae					1.477	43	0.410037	0.410037	0	0	1	0	2	28	3	41.5278	55.1389	13.6111	0.343854	0.3391	1.77849	-0.445276	-0.539632
Geospiza fortis	Thraupidae	0.0544872	68	1248	78				0.0544872	3	1	2	0	1	0	2	45.5556	62.7778	17.2222
Geospiza scandens	Thraupidae	0.0948767	50	527	78, 79				0.0948767	3	0		0	1	0	2	47.3611	63.0556	15.6944
Geothlypis trichas	Parulidae	0.184517	174	943	80-82	2.909	19	0.0905624	0.13754	0	0	2	3	2	43	2	48.6111	50.6944	2.08333	-1.13712	-1.35619	0.249389	-0.445276	0.96707
Habia fuscicauda	Cardinalidae	0.414634	17	41	83				0.414634	0	0	2	0	1	9	3	40.9722	58.3333	17.3611
Haemorhous mexicanus	Fringillidae	0.0876133	29	331	84, 85				0.0876133	1	1	2	0	2	44	3	40.1389	57.5	17.3611	-0.136138	-1.12544	-0.414017	-0.445276	-0.539632
Hedydipna collaris	Nectariniidae					1.517	8	0.391642	0.391642	0	1	2	0	1	7	2	44.5833	57.3611	12.7778	-1.38124	0.892468	0.310938	-0.445276	-0.539632
Hirundo rustica	Hirundinidae	0.227588	1183	5198	86-96	2.818	90	0.0983512	0.162969	2	1	2	7	2	42	2	50.1389	50.2778	0.138889	0.337542	-1.52258	0.657146	2.24489	0.96707
Hylocichla mustelina	Turdidae	0.217105	66	304	97-99	2.179	10	0.185654	0.20138	0	0	2	3	2	42	2	46.9444	48.4722	1.52778	0.78117	-1.02244	0.173647	-0.445276	2.47377
Icteria virens	Icteridae	0.307692	4	13	100				0.307692	0	0	2	5	2	50	2	41.8056	43.1944	1.38889	-0.059584	-1.14067	0.0813276	-0.445276	2.47377
Icterus bullockii	Icteridae	0.321782	65	202	101				0.321782	1	0	2	3	2	36	2	41.6667	61.25	19.5833	0.48274	-1.32341	0.411013	-0.445276	2.47377
Icterus galbula	Icteridae					2.473	13	0.136896	0.136896	1	1	2	3	2	44	2	45.2778	61.9444	16.6667	0.343303	-1.49368	-0.169335	2.24489	2.47377
Illadopsis fulvescens	Pellorneidae					7.194	8	0.00737455	0.00737455	2	0		0	1	7	3	47.6389	48.75	1.11111	-0.112834	1.33883	0.118956	2.24489	-0.539632
Junco hyemalis	Passerellidae	0.272346	585	2148	102				0.272346	0	0	2	0	2	37	3	48.6111	56.1111	7.5	-0.224564	-1.65525	-0.193814	-0.445276	0.96707
Linurgus olivaceus	Fringillidae					2.959	14	0.0866186	0.0866186	0			0	1	5	2	45.5556	55.8333	10.2778	-0.261783	0.78607	-0.396556	-0.445276	-0.539632
Locustella luscinioides	Locustellidae	0.0510204	20	392	103				0.0510204	0	0	1	3	2	41	2	38.4722	37.9167	-0.555556	-0.597857	-1.57422	-0.230583	-0.445276	2.47377
Lonchura cucullata	Estrildidae					6.221	9	0.0111428	0.0111428	1	2	2	0	1	10	3	55.5556	57.3611	1.80556	-1.33566	0.139164	-0.495092	-0.445276	-0.539632
Lophophanes cristatus	Paridae	0.110294	15	136	104	2.631	8	0.117238	0.113766	0	0	2	0	2	51	3	56.25	54.4444	-1.80556	-0.849602	-1.92822	-0.327188	-0.445276	-0.539632
Loxia curvirostra	Fringillidae	0	0	96	105	6.39	8	0.0103272	0.00516362	1	0	2	1	2	59	3	38.8889	55.9722	17.0833	0.385024	-1.43425	-0.355264	2.24489	0.96707
Loxioides bailleui	Fringillidae	0	0	20	106				0.005	1	0	1	0	1	20	3	54.3056	63.3333	9.02778	0.342332	0.834003	-0.368703	2.24489	-0.539632
Larvivora brunnea	Muscicapidae					2.376	10	0.151021	0.151021				3	2	34	2	39.0278	63.1944	24.1667
Luscinia megarhynchos	Muscicapidae	0.13806	37	268	107, 108	2.785	13	0.101386	0.119723	0	0	2	5	2	45	2	41.25	40.9722	-0.277778	-0.0639043	-1.37248	-0.439009	-0.445276	2.47377
Luscinia svecica	Muscicapidae	0.264632	633	2392	109-113	1.916	29	0.247912	0.256272	0	0	1	6	2	58	2	49.7222	58.1944	8.47222	-0.425913	-1.93789	0.766559	-0.445276	2.47377
Melospiza georgiana	Passerellidae	0.208571	73	350	114	1.069	16	0.63713	0.422851	0	0	2	2	2	39	2	44.5833	49.1667	4.58333	-0.714737	-1.64495	0.299271	-0.445276	0.96707
Melospiza melodia	Passerellidae	0.263385	610	2316	115-117	2.812	13	0.0988943	0.18114	0	0	1	1	2	47	3	43.8889	43.4722	-0.416667	-0.319224	-1.43568	0.869856	-0.445276	0.96707
Melozone crissalis	Passerellidae	0.246914	20	81	118				0.246914	0	0	2	0	2	36	3	44.5833	43.4722	-1.11111	0.595619	-0.825538	-0.264082	-0.445276	-0.539632
Mniotilta varia	Parulidae					2.115	12	0.198922	0.198922	1	0	2	3	2	44	2	52.2222	55	2.77778	-0.716477	-1.57187	-0.364318	-0.445276	2.47377
Motacilla cinerea	Motacillidae					3.578	9	0.0521457	0.0521457	2	1	2	1	2	59	2	48.0556	51.3889	3.33333	-0.20781	-1.84615	-0.452897	2.24489	0.96707
Notiomystis cincta	Notiomystidae	0.469565	216	460	119-121	1.1621	81	0.580189	0.524877	0	0	1	0	2	37	3	40	62.2222	22.2222	0.982459	-0.792862	1.20145	2.24489	-0.539632
Oenanthe oenanthe	Muscicapidae	0.195122	40	205	122, 123				0.195122	0	0	2	4	2	52	2	41.25	44.8611	3.61111	0.263477	-2.03218	0.775221	2.24489	2.47377
Panurus biarmicus	Panuridae	0.144385	27	187	124				0.144385	2	2	2	0	2	48	3	50.9722	51.25	0.277778	-0.785065	-1.86303	0.219337	-0.445276	0.96707
Parus major	Paridae	0.0972409	1808	18593	31, 32, 40, 125-138	3.526	15	0.0542594	0.0757502	0	1	2	1	2	50	2	59.4444	57.0833	-2.36111	-0.398463	-2.06427	0.131899	-0.445276	-0.539632
Passer domesticus	Passeridae	0.165169	919	5564	139-146	3.151	78	0.0733823	0.119276	2	2	2	0	2	46	3	41.5278	53.6111	12.0833	-0.0739238	-1.29726	-0.418942	2.24489	-0.539632
Passer griseus	Passeridae					3.59	9	0.0516734	0.0516734	2	0	2	0	1	7	3	47.7778	48.6111	0.833333	0.104324	0.384854	-0.415799	-0.445276	-0.539632
Passer hispaniolensis	Passeridae					2.912	46	0.0903194	0.0903194	2	2	2	0	2	39	3	43.3333	55.9722	12.6389	-0.0855576	-1.35102	-0.37932	-0.445276	0.96707
Passer montanus	Passeridae	0.0909091	31	341	147, 148	2.346	12	0.155751	0.12333	2	2	2	0	2	44	2	49.5833	49.1667	-0.416667	-0.322402	-1.55431	-0.452122	-0.445276	0.96707
Passer rutilans	Passeridae					2.525	13	0.129999	0.129999	2	2	2	0	2	34	3	39.5833	49.4444	9.86111	-0.375843	-0.877055	-0.161257	-0.445276	0.96707
Passerculus sandwichensis	Passerellidae	0.43832	334	762	149-151	1.812	16	0.278925	0.358623	0	0	2	2	2	45	2	50.4167	46.1111	-4.30556	-0.321516	-1.76416	0.920269	-0.445276	0.96707
Passerina caerulea	Cardinalidae	0.527273	29	55	152				0.527273	1	0	1	1	2	33	2	39.8611	68.4722	28.6111
Passerina cyanea	Cardinalidae	0.349206	22	63	153	2.258	14	0.170712	0.259959	0	0	1	3	2	36	2	40.5556	67.2222	26.6667	-0.58975	-0.997216	0.853384	-0.445276	2.47377
Periparus ater	Paridae	0.311811	1159	3717	154, 155	2.449	15	0.140233	0.226022	0	1	2	1	2	52	3	58.8889	60.4167	1.52778	-0.961969	-2.21698	-0.414488	-0.445276	-0.539632
Petrochelidon ariel	Hirundinidae	0.142857	29	203	156				0.142857	2	2	2	0	2	38	2	41.3889	46.6667	5.27778	-0.305946	-0.509952	-0.572649	-0.445276	-0.539632
Petroica goodenovii	Petroicidae	0.229437	53	231	157				0.229437	0	0	2	0	2	36	3	44.3056	63.8889	19.5833	-0.981023	-0.362411	-0.444134	-0.445276	-0.539632
Petroica australis/longipes	Petroicidae	0.00384615	1	260	158, 159				0.00384615	0	0	2	0	2	46	3	59.8611	60.2778	0.416667	0.396268	-0.439237	-0.410873	-0.445276	-0.539632
Petronia petronia	Passeridae	0.275109	126	458	160, 161				0.275109	0	0	1	0	2	45	2	42.3611	42.3611	0	0.33331	-1.68612	-0.412177	-0.445276	0.96707
Phainopepla nitens	Ptiliogonatidae	0	0	48	162				0.005	3	2	2	1	2	34	2	44.3056	62.5	18.1944
Pheucticus ludovicianus	Cardinalidae					1.162	9	0.58025	0.58025	1	1	2	4	2	44	3	46.25	62.2222	15.9722	0.637905	-1.35235	-0.476167	-0.445276	2.47377
Phoenicurus ochrorus	Muscicapidae	0.288288	64	222	163				0.288288	0	0	2	1	2	47	3	41.8056	63.3333	21.5278	-0.228186	-1.3618	-0.420327	2.24489	0.96707
Phoenicurus phoenicurus	Muscicapidae	0.0197628	5	253	164	3.554	68	0.0531076	0.0364352	0	1	2	6	2	62	2	42.9167	60.6944	17.7778	-0.36543	-1.95341	0.63249	-0.445276	2.47377
Phyllastrephus albigularis	Pycnonotidae					2.559	16	0.125724	0.125724		0		0	1	6	3	45.9722	41.5278	-4.44444	-0.0696928	1.39083	0.345162	-0.445276	-0.539632
Phylloscopus bonelli	Phylloscopidae					1.246	8	0.530892	0.530892	0	0	1	3	2	41	2	45	44.8611	-0.138889	-0.881615	-1.25832	-0.230699	-0.445276	2.47377
Phylloscopus borealis	Phylloscopidae					2.194	8	0.182699	0.182699	0	0	2	9	2	70	2	44.8611	45	0.138889	-0.755885	-2.14139	0.846092	-0.445276	2.47377
Phylloscopus canariensis	Phylloscopidae					1.417	30	0.439071	0.439071				0	2	28	2	40.4167	40	-0.416667
Phylloscopus collybita	Phylloscopidae					1.336	16	0.48096	0.48096	0	0	1	4	2	60	2	41.8056	43.6111	1.80556	-1.07863	-2.01694	0.944553	-0.445276	0.96707
Phylloscopus fuscatus	Phylloscopidae	0.451282	88	195	165				0.451282	0	0	2	6	2	60	2	41.9444	43.6111	1.66667	-1.09113	-1.8619	0.24921	-0.445276	2.47377
Phylloscopus humei	Phylloscopidae	0.340909	105	308	166				0.340909		0	2	1	2	32	2	44.1667	41.25	-2.91667
Phylloscopus ibericus	Phylloscopidae					1.317	15	0.491216	0.491216				3	2	43	2	44.3056	42.2222	-2.08333
Phylloscopus occipitalis	Phylloscopidae					2.024	20	0.219776	0.219776	0	0	2	2	2	34	2	39.3056	40.6944	1.38889	-0.919947	-1.1057	-0.022025	-0.445276	2.47377
Phylloscopus sibilatrix	Phylloscopidae					2.237	14	0.174537	0.174537	0	0	2	6	2	60	2	38.1944	41.9444	3.75	-0.718932	-1.90813	0.810141	-0.445276	2.47377
Phylloscopus sindianus	Phylloscopidae					1.9	19	0.252421	0.252421		0	0	2	2	40	2	40.6944	42.6389	1.94444	-1.17559	-1.21608	-0.312433	-0.445276	2.47377
Phylloscopus trochiloides	Phylloscopidae	0.365	?	?	167				0.365	0	0	2	2	2	42	2	41.1111	41.3889	0.277778	-1.11534	-1.73818	-0.29554	-0.445276	2.47377
Phylloscopus trochilus	Phylloscopidae	0.270557	102	377	168-170	2.225	30	0.17677	0.223663	0	0	1	8	2	58	2	39.8611	39.7222	-0.138889	-0.887541	-2.18273	1.00196	2.24489	2.47377
Pipilo maculatus	Passerellidae	0.262609	151	575	171				0.262609	0	0	2	0	2	45	3	55.2778	62.3611	7.08333
Piranga olivacea	Cardinalidae	0.166667	9	54	172				0.166667	0	1	2	5	2	42	2	38.75	68.3333	29.5833	0.27898	-1.17452	-0.379096	-0.445276	2.47377
Plectrophenax nivalis	Calcariidae	0.107895	41	380	173				0.107895	0	1	2	3	2	78	2	45.4167	57.9167	12.5	0.677552	-2.14887	-0.194971	-0.445276	2.47377
Ploceus cucullatus	Ploceidae					2.529	132	0.129487	0.129487	2	0	0	0	1	10	1	40.6944	58.8889	18.1944	0.23102	0.591394	3.50634	-0.445276	-0.539632
Ploceus nigricollis	Ploceidae					3.393	13	0.0602013	0.0602013	3	1	2	0	1	7	3	50	63.3333	13.3333	-0.0773931	1.30058	0.239845	-0.445276	-0.539632
Ploceus vitellinus	Ploceidae					2.828	16	0.0974544	0.0974544	0	0		0	1	10	2	36.8056	59.7222	22.9167	-0.393521	0.517507	3.29042	-0.445276	-0.539632
Poecile atricapillus	Paridae	0.128181	136	1061	174, 175	3.567	19	0.0525837	0.0903823	0	1	2	0	2	44	3	57.5	56.8056	-0.694444	-0.811745	-2.00442	-0.433973	-0.445276	-0.539632
Poecile montanus	Paridae	0.0600667	54	899	176, 177	3.108	13	0.076106	0.0680864	0	1	2	0	2	65	3	53.8889	52.9167	-0.972222	-0.800881	-2.34216	-0.479503	-0.445276	-0.539632
Poephila acuticauda	Estrildidae	0.127877	50	391	178	8.12	23	0.00522316	0.0665502	2	2	2	0	1	15	3	57.3611	56.6667	-0.694444	-0.789821	-0.40323	-0.417666	-0.445276	-0.539632
Progne subis	Hirundinidae	0.21793	299	1372	179, 180				0.21793	1	1	2	7	2	40	2	49.7222	64.5833	14.8611	1.28176	-1.27642	0.747887	-0.445276	2.47377
Promerops cafer	Promeropidae	0.333333	57	171	181				0.333333	0	0	2	0	2	34	3	42.7778	45.1389	2.36111	0.28639	-0.09786	0.120419	-0.445276	-0.539632
Prunella collaris	Prunellidae					1.286	28	0.508285	0.508285	0	0	2	1	2	43	2	45.8333	45.5556	-0.277778	0.517307	-1.23735	-0.381957	2.24489	0.96707
Prunella modularis	Prunellidae					2.732	29	0.106516	0.106516	0	1	2	2	2	60	2	47.2222	42.6389	-4.58333	-0.383389	-1.70145	-0.464551	2.24489	0.96707
Psalidoprocne obscura	Hirundinidae					2.386	13	0.149484	0.149484	2			0	1	10	3	63.6111	64.0278	0.416667	-0.351634	1.02061	-0.174205	-0.445276	-0.539632
Pycnonotus barbatus	Pycnonotidae					3.762	20	0.0454812	0.0454812	0	1	2	0	1	10	3	45.2778	45.6944	0.416667	0.471165	0.586279	-0.200447	2.24489	-0.539632
Pyrrhula murina	Fringillidae					9.623	11	0.0032165	0.0032165				0	2	38	3	48.1944	48.1944	0
Pyrrhula pyrrhula	Fringillidae					8.545	13	0.00451575	0.00451575	0	1	2	1	2	60	3	51.6667	55	3.33333	0.11717	-1.85595	-0.452292	-0.445276	0.96707
Ramphocelus costaricensis	Thraupidae	0.490909	27	55	182				0.490909	0	0	1	0	1	5	3	46.1111	65	18.8889
Regulus madeirensis	Regulidae					3.139	8	0.0741295	0.0741295				0	2	33	2	42.6389	42.2222	-0.416667
Regulus regulus	Regulidae					2.29	19	0.165077	0.165077	2	0	2	1	2	60	2	46.9444	45.1389	-1.80556	-1.45421	-2.39817	-0.370193	-0.445276	0.96707
Remiz pendulinus	Remizidae	0.23494	39	166	183				0.23494	2	1	1	1	2	46	1	39.4444	42.5	3.05556	-1.11981	-1.83375	2.37052	-0.445276	0.96707
Riparia riparia	Hirundinidae	0.184019	76	413	184-186	3.797	43	0.0443425	0.114181	2	2	2	7	2	51	2	44.0278	40.5556	-3.47222	-0.0380556	-1.72629	-0.631538	-0.445276	2.47377
Seiurus aurocapilla	Parulidae	0.278481	44	158	187	2.437	21	0.141939	0.21021	0	0	2	3	2	39	2	49.3056	46.8056	-2.5	-0.280194	-1.52427	-0.33454	2.24489	2.47377
Serinus canaria	Fringillidae	0	0	45	188	2.67	10	0.112943	0.0564713	0	0	2	0	2	33	2	39.1667	44.5833	5.41667	-0.246202	-0.236839	-0.402704	-0.445276	-0.539632
Serinus serinus	Fringillidae	0.065	13	200	189, 190	1.689	24	0.321194	0.193097	0	1	2	1	2	39	2	37.9167	50.1389	12.2222	-0.686985	-1.06885	-0.20882	-0.445276	0.96707
Setophaga aestiva	Parulidae	0.310044	213	687	191-193	1.876	17	0.259359	0.284702	0	1	2	4	2	47	2	47.5	54.4444	6.94444	-0.950537	-1.62038	0.296781	-0.445276	0.96707
Setophaga caerulescens	Parulidae	0.373191	490	1313	194, 195				0.373191	0	1	2	3	2	44	2	43.3333	58.4722	15.1389	-0.872527	-1.3426	0.900406	-0.445276	2.47377
Setophaga cerulea	Parulidae					1.855	8	0.265606	0.265606	1	1	2	5	2	44	2	42.0833	59.8611	17.7778	-0.942769	-1.11701	0.963488	-0.445276	2.47377
Setophaga citrina	Parulidae	0.270833	130	480	196, 197				0.270833	0	0	2	3	2	41	2	47.3611	52.9167	5.55556	-0.798191	-0.783118	0.363283	-0.445276	2.47377
Setophaga pensylvanica	Parulidae	0.473684	45	95	198	1.743	11	0.301849	0.387767	0	0	2	3	2	43	2	45.4167	49.3056	3.88889	-0.945642	-1.447	0.324423	-0.445276	2.47377
Setophaga ruticilla	Parulidae	0.314685	135	429	199-201	1.5	13	0.399366	0.357026	0	1	2	4	2	44	2	48.3333	62.0833	13.75	-1.014	-1.39548	0.89829	-0.445276	2.47377
Setophaga virens	Parulidae					1.477	8	0.410037	0.410037	1	0	0	3	2	44	2	38.3333	48.3333	10	-0.991604	-1.54675	-0.353246	-0.445276	2.47377
Sialia currucoides	Turdidae	0.351515	174	495	202				0.351515	0			1	2	45	2	44.0278	67.5	23.4722	0.549904	-1.79934	-0.373147	2.24489	0.96707
Sialia mexicana	Turdidae	0.244134	385	1577	203-205				0.244134	1	0	2	0	2	36	3	46.8056	63.6111	16.8056	0.360666	-1.18205	-0.350132	2.24489	0.96707
Sialia sialis	Turdidae	0.10567	41	388	206, 207	3.727	12	0.0466586	0.0761644	0	1	2	2	2	41	2	46.25	56.25	10	0.293457	-1.28921	0.141077	2.24489	0.96707
Sicalis flaveola	Thraupidae	0.214286	24	112	208				0.214286		1	2	0	2	35	2	51.3889	63.3333	11.9444	-0.430037	-0.335192	-0.445528	-0.445276	-0.539632
Sinosuthora webbiana	Sylviidae	0.0772358	19	246	209				0.0772358	2	2	2	0	2	38	3	44.3056	45.1389	0.833333
Sitta europaea	Sittidae	0.0957447	18	188	210	3.118	10	0.075461	0.0856029	0	0	2	0	2	49	3	53.8889	47.7778	-6.11111	-0.0846924	-2.20569	-0.462622	-0.445276	-0.539632
Sittiparus varius	Paridae	0.14741	37	251	211				0.14741	1	0	2	0	2	40	3	53.0556	54.3056	1.25	-0.381377	-1.45949	-0.249648	-0.445276	-0.539632
Spermophaga haematina	Estrildidae					2.73	15	0.106716	0.106716				0	1	7	3	60.8333	70.5556	9.72222	-0.334526	0.745873	-0.563187	-0.445276	-0.539632
Spinus spinus	Fringillidae					1.794	24	0.284717	0.284717	1	0	2	1	2	60	2	40.8333	51.9444	11.1111	-0.573	-1.66586	-0.516087	-0.445276	0.96707
Spinus tristis	Fringillidae	0.142857	10	70	212				0.142857	0	1	0	0	2	44	2	35.1389	53.0556	17.9167	-0.577332	-1.56768	0.067102	-0.445276	0.96707
Spiza americana	Cardinalidae	0.385321	84	218	213				0.385321	0	0	0	4	2	39	2	41.8056	49.5833	7.77778	-0.0342539	-1.17919	3.46789	-0.445276	2.47377
Spizella passerina	Passerellidae					2.078	13	0.207107	0.207107	0	0	2	2	2	44	2	49.5833	47.5	-2.08333	-0.654081	-1.36434	0.19561	2.24489	0.96707
Spizella pusilla	Passerellidae	0.0974026	30	308	214	2.459	12	0.13883	0.118116	0	0	2	1	2	40	2	46.1111	39.4444	-6.66667	-0.746934	-1.0271	0.149586	-0.445276	0.96707
Sturnus unicolor	Sturnidae	0.0948012	31	327	215				0.0948012	2	1	2	0	2	41	2	50.5556	57.0833	6.52778	1.38085	-1.18018	0.654968	-0.445276	-0.539632
Sturnus vulgaris	Sturnidae	0.134286	47	350	216-218				0.134286	3	1	2	0	2	51	2	58.0556	56.9444	-1.11111	1.29703	-1.66851	0.676946	2.24489	0.96707
Sylvia atricapilla	Sylviidae	0.148148	12	81	219	3.967	15	0.0393162	0.0937322	2	2	2	4	2	48	2	45.1389	50.4167	5.27778	-0.36094	-1.61321	0.346449	-0.445276	0.96707
Sylvia borin	Sylviidae					3.929	8	0.0403717	0.0403717	2	2	2	8	2	60	2	41.3889	39.5833	-1.80556	-0.228368	-1.63591	0.554044	-0.445276	2.47377
Sylvia communis	Sylviidae					2.763	9	0.103477	0.103477	0	2	2	7	2	60	2	44.0278	45.8333	1.80556	-0.435368	-1.6231	0.639165	-0.445276	2.47377
Sylvia conspicillata	Sylviidae					2.935	19	0.0884835	0.0884835	2	2	2	0	2	28	2	42.3611	41.8056	-0.555556	-1.13686	-1.32037	-0.575671	-0.445276	0.96707
Sylvia curruca	Sylviidae					2.613	10	0.11929	0.11929	2	2	2	6	2	60	2	46.3889	46.9444	0.555556	-0.811366	-1.8554	-0.51791	-0.445276	2.47377
Sylvia melanocephala	Sylviidae					2.687	20	0.111133	0.111133	1	2	2	0	2	28	3	43.3333	54.1667	10.8333	-0.92307	-1.12897	-0.468025	-0.445276	0.96707
Tachycineta albilinea	Hirundinidae	0.115	23	200	220, 221				0.115			2	0	1	13	3	54.0278	54.3056	0.277778
Tachycineta bicolor	Hirundinidae	0.480359	2996	6237	45, 222-234	1.913	49	0.24875	0.364555	1	0	2	3	2	44	2	55.2778	59.0278	3.75	0.414137	-1.83265	0.769332	2.24489	0.96707
Tachycineta leucopyga	Hirundinidae	0.068323	11	161	235				0.068323		1		2	2	54	2	52.9167	50.4167	-2.5
Tachycineta leucorrhoa	Hirundinidae	0.564327	193	342	236				0.564327		0		1	2	36	3	58.3333	58.75	0.416667
Tachycineta thalassina	Hirundinidae	0.575221	65	113	221				0.575221	1	0	1	3	2	41	2	50.5556	45.5556	-5	0.125708	-1.45274	-0.264027	2.24489	0.96707
Taeniopygia guttata	Estrildidae	0.0183727	7	381	237, 238	7.3	15	0.00707387	0.0127233	2	2	2	0	2	34	3	47.5	50.8333	3.33333	-0.986865	-0.909366	-0.541547	-0.445276	-0.539632
Thryophilus pleurostictus	Troglodytidae	0.0448718	7	156	239				0.0448718	3	0	2	0	1	11	3	51.5278	49.0278	-2.5
Thryophilus rufalbus	Troglodytidae	0.0189873	3	158	240				0.0189873	1	0	0	0	1	11	3	43.8889	46.25	2.36111
Thryothorus ludovicianus	Troglodytidae	0	0	84	241				0.005	3	1	2	0	2	35	3	42.5	40.2778	-2.22222	-0.631968	-1.00404	0.350816	-0.445276	-0.539632
Troglodytes aedon	Troglodytidae	0.146748	555	3782	242-244	4.162	39	0.0344375	0.0905926	2	0	2	2	2	42	3	41.9444	41.5278	-0.416667	-1.0603	-1.76089	0.597451	2.24489	0.96707
Troglodytes troglodytes	Troglodytidae	0.163399	25	153	42	2.176	15	0.186252	0.174825	0	0	2	1	2	53	2	41.3889	42.9167	1.52778	-1.2853	-1.61123	0.783257	-0.445276	0.96707
Turdus albicollis	Turdidae	0.181818	4	22	245				0.181818			2	0	2	24	3	45.9722	46.9444	0.972222	0.840851	1.12736	-0.500052	-0.445276	-0.539632
Turdus grayi	Turdidae	0.378378	14	37	246				0.378378		0		0	1	9	3	42.7778	44.3056	1.52778	1.22746	0.378615	-0.54372	-0.445276	-0.539632
Turdus iliacus	Turdidae	0.131579	45	342	247	3.495	19	0.0555732	0.0935761	0	0	2	2	2	63	2	43.6111	42.6389	-0.972222	1.02945	-2.04092	-0.399812	-0.445276	0.96707
Turdus merula	Turdidae	0.217557	114	524	248, 249	3.408	11	0.0594898	0.138524	1	0	2	1	2	53	3	42.3611	59.7222	17.3611	1.5283	-1.20254	-0.327382	-0.445276	0.96707
Turdus migratorius	Turdidae	0.459459	68	148	250	2.351	9	0.15495	0.307205	0	0	2	1	2	40	2	43.3333	53.0556	9.72222	1.29268	-1.23846	-0.400391	-0.445276	0.96707
Turdus pelios	Turdidae					3.769	20	0.0452504	0.0452504	0	0	2	0	1	10	3	40.9722	41.1111	0.138889	1.01749	0.720181	-0.355532	-0.445276	-0.539632
Turdus pilaris	Turdidae					2.615	14	0.11906	0.11906	0	0	2	1	2	60	2	46.5278	50.1389	3.61111	1.64227	-2.0195	-0.39487	-0.445276	0.96707
Uraeginthus bengalus	Estrildidae					6.349	14	0.0105175	0.0105175	2	2	2	0	1	10	3	46.3889	48.75	2.36111	-1.16571	0.0939402	-0.572649	-0.445276	-0.539632
Vermivora chrysoptera	Parulidae	0.3125	75	240	251	1.454	15	0.420963	0.366731	0	0	2	3	2	44	2	42.3611	55.9722	13.6111	-1.01552	-1.46846	0.359809	-0.445276	2.47377
Volatinia jacarina	Thraupidae	0.236842	54	228	252, 253				0.236842	2	2	2	0	1	16	2	37.6389	64.4444	26.8056	-1.30913	1.04081	-0.342316	-0.445276	-0.539632
Zonotrichia albicollis	Passerellidae	0.15566	198	1272	254, 255				0.15566	0	0	2	0	2	44	2	52.3611	52.7778	0.416667	-0.173052	-1.60889	0.364178	-0.445276	0.96707
Zonotrichia capensis	Passerellidae	0.468085	22	47	256				0.468085			2	0	1	0	2	45.1389	45.2778	0.138889
Zonotrichia leucophrys	Passerellidae	0.37782	201	532	257, 258				0.37782	0	0	2	0	2	41	2	46.3889	48.8889	2.5	0.0192382	-1.84514	0.897398	-0.445276	0.96707
Zosterops lateralis	Zosteropidae	0	0	122	259				0.005	2	2	2	0	2	23	3	44.5833	46.1111	1.52778	-0.807589	-0.451763	-0.488253	-0.445276	-0.539632
Zosterops senegalensis	Zosteropidae					2.785	32	0.101386	0.101386	2	2	2	0	1	10	3	49.0278	44.5833	-4.44444	-0.933747	0.582534	-0.638715	-0.445276	-0.539632

## Sheet: EPY references
1.	Marthinsen G, Lifjeld JT. Unpublished data.
2.	Leisler B, Beier J, Staudter H, Wink M. Variation in extra-pair paternity in the polygynous great reed warbler (Acrocephalus arundinaceus). J Ornithol. 2000;141:77-84.
3.	Arlt D, Hansson B, Bensch S, Von Schantz T, Hasselquist D. Breeding synchrony does not affect extra-pair paternity in great reed warblers. Behaviour. 2004;141:863-880.
4.	Hamao S, Saito DS. Extrapair fertilization in the black-browed reed warbler (Acrocephalus bistrigiceps): Effects on mating status and nesting cycle of cuckolded and cuckolder males. Auk. 2005;122:1086-1096.
5.	Blomqvist D, Fessl B, Hoi H, Kleindorfer S. High frequency of extra-pair fertilisations in the moustached warbler, a songbird with a variable breeding system. Behaviour. 2005;142:1133-1148.
6.	Leisler B, Wink M. Frequencies of multiple paternity in three Acrocephalus species (Aves Sylviidae) with different mating systems (A. palustris, A. arundinaceus, A. paludicola). Ethol Ecol Evol. 2000;12:237-249.
7.	Langefors A, Hasselquist D, von Schantz T. Extra-pair fertilizations in the sedge warbler. J Avian Biol. 1998;29:134-144.
8.	Marshall RC, Buchanan KL, Catchpole CK. Song and female choice for extrapair copulations in the sedge warbler, Acrocephalus schoenobaenus. Anim Behav. 2007;73:629-635.
9.	Davies NB, Butchart SHM, Burke TA, Chaline N, Stewart IRK. Reed warblers guard against cuckoos and cuckoldry. Anim Behav. 2003;65:285-295.
10.	Halupka L, Sztwiertnia H, Borowiec M, Klimczuk E, Leisler B. Lack of polygyny in Central European populations of reed warblers Acrocephalus scirpaceus. Ornis Fenn. 2014;91:187-194.
11.	Hatchwell BJ, Ross DJ, Chaline N, Fowlie MK, Burke T. Parentage in the cooperative breeding system of long-tailed tits, Aegithalos caudatus. Anim Behav. 2002;64:55-63.
12.	Li JQ, Liu YY, Wang Y, Zhang ZW. Extra-pair paternity in two sympatric Aegithalos tits: patterns and implications. J Ornithol. 2014;155:83-90.
13.	Gray EM. Do female red-winged blackbirds benefit genetically from seeking extra-pair copulations? Anim Behav. 1997;53:605-623.
14.	Westneat DF. Polygyny and extrapair fertilizations in eastern red-winged blackbirds (Agelaius phoeniceus). Behav Ecol. 1993;4:49-60.
15.	Liu IA, Johndrow JE, Abe J, Lüpold S, Yasukawa K, Westneat DF, Nowicki S. Genetic diversity does not explain variation in extra-pair paternity in multiple populations of a songbird. J Evol Biol. 2015;28:1156-1169.
16.	Westneat DF, Mays HL. Tests of spatial and temporal factors influencing extra-pair paternity in red-winged blackbirds. Mol Ecol. 2005;14:2155-2167.
17.	Weatherhead PJ, Boag PT. Pair and extra-pair mating success relative to male quality in red-winged blackbirds. Behav Ecol Sociobiol. 1995;37:81-91.
18.	Hutchinson JMC, Griffith SC. Extra-pair paternity in the skylark Alauda arvensis. Ibis. 2008;150:90-97.
19.	Hill CE, Post W. Extra-pair paternity in seaside sparrows. J Field Ornithol. 2005;76:119-126.
20.	Ball AD, van Dijk RE, Lloyd P, Pogany A, Dawson DA, Dorus S, Bowie RCK, Burke T, Szekely T. Levels of extra-pair paternity are associated with parental care in penduline tits (Remizidae). Ibis. 2017;159:449-455.
21.	Nadvornik P. Application of molecular methods for population studies of selected songbird species. Ph.D. thesis. Olomouc: Palacky University. 2004.
22.	Reyer HU, Bollmann K, Schlapfer AR, Schymainda A, Klecack G. Ecological determinants of extrapair fertilizations and egg dumping in alpine water pipits (Anthus spinoletta). Behav Ecol. 1997;8:534-543.
23.	Pravosudova EV, Parker PG, Gaunt AS. Genetic evidence for extrapair paternity in the tufted titmouse. Wilson Bull. 2002;114:279-281.
24.	Chaine AS, Lyon BE. Adaptive plasticity in female mate choice dampens sexual selection on male ornaments in the lark bunting. Science. 2008;319:459-462.
25.	Ritchison G, Klatt PH, Westneat DF. Mate guarding and extra-pair paternity in northern cardinals. Condor. 1994;96:1055-1063.
26.	Bønløkke-Pedersen J, Drachmann J, Frydenberg J, Boomsma JJ. Rare extra-pair fertilizations in the semi-colonially breeding linnet Carduelis cannabina. J Avian Biol. 2002;33:203-206.
27.	Schnitzer J, Exnerová A, Poláková R, Vinkler M, Tomášek O, Munclinger P, Albrecht T. Male ornamentation and within-pair paternity are not associated with male provisioning rates in scarlet rosefinches Carpodacus erythrinus. Acta Ethol. 2014;17:89-97.
28.	Øigarden T, Borge T, Lifjeld JT. Extrapair paternity and genetic diversity: the white-throated dipper Cinclus cinclus. J Avian Biol. 2010.
29.	Dreiss AN, Silva N, Richard M, Moyen F, Thery M, Møller AP, Danchin E. Condition-dependent genetic benefits of extrapair fertilization in female blue tits Cyanistes caeruleus. J Evol Biol. 2008;21:1814-1822.
30.	Kempenaers B, Verheyren GR, Dhondt AA. Extrapair paternity in the blue tit (Parus caeruleus): female choice, male characteristics, and offspring quality. Behav Ecol. 1997;8:481-492.
31.	Johannessen LE, Slagsvold T, Hansen BT, Lifjeld JT. Manipulation of male quality in wild tits: effects on paternity loss. Behav Ecol. 2005;16:747-754.
32.	Brommer JE, Alho JS, Biard C, Chapman JR, Charmantier A, Dreiss A, Hartley IR, Hjernquist MB, Kempenaers B, Komdeur J et al. Passerine extrapair mating dynamics: a bayesian modeling approach comparing four species. Am Nat. 2010;176:178-187.
33.	Arct A, Drobniak SM, Podmokla E, Gustafson L, Cichon M. Benefits of extra-pair mating may depend on environmental conditions-an experimental study in the blue tit (Cyanistes caeruleus). Behav Ecol Sociobiol. 2013;67:1809-1815.
34.	Vedder O, Komdeur J, van der Velde M, Schut E, Magrath MJL. Polygyny and extra-pair paternity enhance the opportunity for sexual selection in blue tits. Behav Ecol Sociobiol. 2011;65:741-752.
35.	Krokene C, Lifjeld JT. Variation in the frequency of extra-pair paternity in birds: A comparison of an island and a mainland population of blue tits. Behaviour. 2000;137:1317-1330.
36.	Foerster K, Delhey K, Johnsen A, Lifjeld JT, Kempenaers B. Females increase offspring heterozygosity and fitness through extra-pair matings. Nature. 2003;425:714-717.
37.	Leech DI, Hartley IR, Stewart IRK, Griffith SC, Burke T. No effect of parental quality or extrapair paternity on brood sex ratio in the blue tit (Parus caeruleus). Behav Ecol. 2001;12:674-680.
38.	Charmantier A, Blondel J, Perret P, Lambrechts MM. Do extra-pair paternities provide genetic benefits for female blue tits Parus caeruleus? J Avian Biol. 2004;35:524-532.
39.	Charmantier A, Reale D. How do misassigned paternities affect the estimation of heritability in the wild? Mol Ecol. 2005;14:2839-2850.
40.	Gullberg A, Tegelström H, Gelter HP. DNA fingerprinting reveals multiple paternity in families of great and blue tits (Parus major and P. caeruleus). Hereditas. 1992;117:103-108.
41.	Badas EP, Martinez J, Rivero-de Aguilar J, Stevens M, van der Velde M, Komdeur J, Merino S. Eggshell pigmentation in the blue tit: male quality matters. Behav Ecol Sociobiol. 2017;71.
42.	Brommer JE, Korsten P, Bouwman KA, Berg ML, Komdeur J. Is extrapair mating random? On the probability distribution of extrapair young in avian broods. Behav Ecol. 2007;18:895-904.
43.	Schlicht L, Girg A, Loes P, Valcu M, Kempenaers B. Male extrapair nestlings fledge first. Anim Behav. 2012;83:1335-1343.
44.	Garcia-Del-Rey E, Kleven O, Lifjeld JT. Extrapair paternity in insular African blue tits Cyanistes teneriffae is no less frequent than in continental Eurasian blue tits Cyanistes caeruleus. Ibis. 2012;154:862-867.
45.	Anmarkrud JA, Kleven O, Augustin J, Bentz KH, Blomqvist D, Fernie KJ, Magrath MJL, Pärn H, Quinn JS, Robertson RJ et al. Factors affecting germline mutations in a hypervariable microsatellite: A comparative analysis of six species of swallows (Aves: Hirundinidae). Mutat Res. 2011;708:37-43.
46.	Riley HT, Bryant DM, Carter RE, Parkin DT. Extra-pair fertilizations and paternity defense in house martins, Delichon urbica. Anim Behav. 1995;49:495-509.
47.	Ryder TB, Fleischer RC, Shriver WG, Marra PP. The ecological-evolutionary interplay: density-dependent sexual selection in a migratory songbird. Ecology and Evolution. 2012;2:976-987.
48.	Hartley IR, Shepherd M, Robson T, Burke T. Reproductive success of polygynous male corn buntings (Miliaria calandra) as confirmed by DNA fingerprinting. Behav Ecol. 1993;4:310-317.
49.	Sundberg J, Dixon A. Old, colourful male yellowhammers, Emberiza citrinella, benefit from extra-pair copulations. Anim Behav. 1996;52:113-122.
50.	Bouwman KM, Burke T, Komdeur J. How female reed buntings benefit from extra-pair mating behaviour: testing hypotheses through patterns of paternity in sequential broods. Mol Ecol. 2006;15:2589-2600.
51.	Mayer C, Pasinelli G. New support for an old hypothesis: density affects extra-pair paternity. Ecology and Evolution. 2013; 3:694-705.
52.	Suter SM, Keiser M, Feignoux R, Meyer DR. Reed bunting females increase fitness through extra-pair mating with genetically dissimilar males. Proc R Soc B. 2007;274:2865-2871.
53.	Kleven O, Lifjeld JT. No evidence for increased offspring heterozygosity from extrapair mating in the reed bunting (Emberiza schoeniclus). Behav Ecol. 2005;16:561-565.
54.	Dixon A, Ross D, O'Malley SLC, Burke T. Paternal investment inversely related to degree of extra-pair paternity in the reed bunting. Nature. 1994;371:698-700.
55.	Buchanan G. Mate choice in reed buntings (Emberiza schoeniclus). Ph.D. thesis. University of Sunderland. 2001.
56.	Tobias J. Mechanisms and functions of territoriality in the European robin Erithacus rubecula. Ph.D. thesis. Cambridge: University of Cambridge. 1996.
57.	Bolton PE, Rollins LA, Brazill-Boast J, Kim KW, Burke T, Griffith SC. The colour of paternity: extra-pair paternity in the wild Gouldian finch does not appear to be driven by genetic incompatibility between morphs. J Evol Biol. 2017;30:174-190.
58.	Friedl TWP, Klump GM. Extrapair paternity in the red bishop (Euplectes orix): Is there evidence for the good-genes hypothesis? Behaviour. 2002;139:777-800.
59.	Veen T, Borge T, Griffith SC, Saetre GP, Bures S, Gustafsson L, Sheldon BC. Hybridization and adaptive mate choice in flycatchers. Nature. 2001;411:45-50.
60.	de Heij ME, Gustafsson L, Brommer JE. Experimental manipulation shows that the white wing patch in collared flycatchers is a male sexual ornament. Ecology and Evolution. 2011;1.
61.	Sheldon BC, Ellegren H. Sexual selection resulting from extrapair paternity in collared flycatchers. Anim Behav. 1999;57:285-298.
62.	Rosivall B, Szollosi E, Hasselquist D, Török J. Effects of extrapair paternity and sex on nestling growth and condition in the collared flycatcher, Ficedula albicollis. Anim Behav. 2009;77:611-617.
63.	Edme A, Zobac P, Opatova P, Splichalova P, Munclinger P, Albrecht T, Krist M. Do ornaments, arrival date, and sperm size influence mating and paternity success in the collared flycatcher? Behav Ecol Sociobiol. 2017;71.
64.	Krist M, Munclinger P. Superiority of extra-pair offspring: maternal but not genetic effects as revealed by a mixed cross-fostering design. Mol Ecol. 2011;20:5074-5091.
65.	Krist M, Nadvornik P, Uvirova L, Bures S. Paternity covaries with laying and hatching order in the collared flycatcher Ficedula albicollis. Behav Ecol Sociobiol. 2005;59:6-11.
66.	Cramer ERA, Alund M, McFarlane SE, Johnsen A, Qvarnstrom A. Females discriminate against heterospecific sperm in a natural hybrid zone. Evolution. 2016;70.
67.	Moreno J, Martinez JG, Gonzalez-Braojos S, Cantarero A, Ruiz-de-Castaneda R, Precioso M, Lopez-Arrabe J. Extra-pair paternity declines with female age and wing length in the pied flycatcher. Ethology. 2015;121:501-512.
68.	Moreno J, Martinez JG, Morales J, Lobato E, Merino S, Tomas G, Vasquez RA, Mostl E, Osorno JL. Paternity loss in relation to male age, territorial behaviour and stress in the pied flycatcher. Ethology. 2010;116:76-84.
69.	Rätti O, Hovi M, Lundberg A, Tegelström H, Alatalo RV. Extra-pair paternity and male characteristics in the pied flycatcher. Behav Ecol Sociobiol. 1995;37:419-425.
70.	Canal D, Potti J, Davila JA. Male phenotype predicts extra-pair paternity in pied flycatchers. Behaviour. 2011;148:691-712.
71.	Lubjuhn T, Winkel W, Epplen JT, Brun J. Reproductive success of monogamous and polygynous pied flycatchers (Ficedula hypoleuca). Behav Ecol Sociobiol. 2000;48:12-17.
72.	Lifjeld JT, Slagsvold T, Lampe HM. Low frequency of extra-pair paternity in pied flycatchers revealed by DNA fingerprinting. Behav Ecol Sociobiol. 1991;29:95-101.
73.	Lehtonen PK, Primmer CR, Laaksonen T. Different traits affect gain of extrapair paternity and loss of paternity in the pied flycatcher, Ficedula hypoleuca. Anim Behav. 2009;77:1103-1110.
74.	Gelter HP, Tegelström H. High-frequency of extra-pair paternity in Swedish pied flycatchers revealed by allozyme electrophoresis and DNA fingerprinting. Behav Ecol Sociobiol. 1992;31:1-7.
75.	Mitrus J, Mitrus C, Rutkowski R, Sikora M. Extra-pair paternity in relation to age of the red-breasted flycatcher Ficedula parva males. Avian Biol Res. 2014;7:111-116.
76.	E MJ, Gong Y, Yu JP, Zhang SY, Fan QX, Jiang YL, Wang HT. Low level of extra-pair paternity between nearest neighbors results from female preference for high-quality males in the yellow-rumped flycatcher (Ficedula zanthopygia). PLoS ONE. 2017;12.
77.	Sheldon BC, Burke T. Copulation behavior and paternity in the chaffinch. Behav Ecol Sociobiol. 1994;34:149-156.
78.	Grant PR, Grant BR. Causes of lifetime fitness of Darwin's finches in a fluctuating environment. P Natl Acad Sci USA. 2011;108:674-679.
79.	Petren K, Grant BR, Grant PR. Low extrapair paternity in the cactus finch (Geospiza scandens). Auk. 1999;116:252-256.
80.	Garvin JC, Abroe B, Pedersen MC, Dunn PO, Whittingham LA. Immune response of nestling warblers varies with extra-pair paternity and temperature. Mol Ecol. 2006;15:3833-3840.
81.	Thusius KJ, Dunn PO, Peterson KA, Whittingham LA. Extrapair paternity is influenced by breeding synchrony and density in the common yellowthroat. Behav Ecol. 2001;12:633-639.
82.	Taff CC, Freeman-Gallant CR, Dunn PO, Whittingham LA. Spatial distribution of nests constrains the strength of sexual selection in a warbler. J Evol Biol. 2013;26:1392-1405.
83.	Chiver I, Stutchbury BJM, Morton ES. The function of seasonal song in a tropical resident species, the red-throated ant-tanager (Habia fuscicauda). J Ornithol. 2015;156:55-63.
84.	Hill GE, Montgomerie R, Roeder C, Boag P. Sexual selection and cuckoldry in a monogamous songbird: implications for sexual selection theory. Behav Ecol Sociobiol. 1994;35:193-199.
85.	Lindstedt ER, Oh KP, Badyaev AV. Ecological, social, and genetic contingency of extrapair behavior in a socially monogamous bird. J Avian Biol. 2007;38:214-223.
86.	Møller AP, Brohede J, Cuervo JJ, de Lope F, Primmer C. Extrapair paternity in relation to sexual ornamentation, arrival date, and condition in a migratory bird. Behav Ecol. 2003;14:707-712.
87.	Bradley RJ, Hubbard JK, Jenkins BR, Safran RJ. Patterns and ecological predictors of age-related performance in female North American barn swallows, Hirundo rustica erythrogaster. Behav Ecol Sociobiol. 2014;68:1883-1892.
88.	Vortman Y, Lotem A, Dor R, Lovette IJ, Safran RJ. The sexual signals of the East-Mediterranean barn swallow: a different swallow tale. Behav Ecol. 2011;22:1344-1352.
89.	Hasegawa M, Arai E, Kojima W, Kitamura W, Fujita G, Higuchi H, Watanabe M, Nakamura M. Low level of extra-pair paternity in a population of the barn swallow Hirundo rustica gutturalis. Ornith Sci. 2010;9:161-164.
90.	Kojima W, Kitamura W, Kitajima S, Ito Y, Ueda K, Fujita G, Higuchi H. Female barn swallows gain indirect but not direct benefits through social mate choice. Ethology. 2009;115:939-947.
91.	Møller AP, Tegelström H. Extra-pair paternity and tail ornamentation in the barn swallow Hirundo rustica. Behav Ecol Sociobiol. 1997;41:353-360.
92.	Saino N, Primmer CR, Ellegren H, Møller AP. Breeding synchrony and paternity in the barn swallow (Hirundo rustica). Behav Ecol Sociobiol. 1999;45:211-218.
93.	Safran RJ, Neuman CR, McGraw KJ, Lovette IJ. Dynamic paternity allocation as a function of mate plumage color in barn swallows. Science. 2005;309:2210-2212.
94.	Kleven O, Jacobsen F, Robertson RJ, Lifjeld JT. Extrapair mating among relatives in the barn swallow: a role for kin selection? Biol Lett. 2005;1:389-392.
95.	Petrzelkova A, Michalkova R, Albrechtova J, Cepak J, Honza M, Kreisinger J, Munclinger P, Soudkova M, Tomasek O, Albrecht T. Brood parasitism and quasi-parasitism in the European barn swallow Hirundo rustica rustica. Behav Ecol Sociobiol. 2015;69:1405-1414.
96.	Eikenaar C, Whitham M, Komdeur J, van der Velde M, Moore IT. Testosterone, plumage colouration and extra-pair paternity in male North-American barn swallows. PLoS ONE. 2011;6.
97.	Evans ML, Stutchbury BJM, Woolfenden BE. Off-territory forays and genetic mating system of the wood thrush (Hylocichla mustelina). Auk. 2008;125:67-75.
98.	Evans ML, Woolfenden BE, Friesen L, Stutchbury BJM. Variation in the extra-pair mating systems of acadian flycatchers and wood thrushes in forest fragments in southern Ontario. J Field Ornithol. 2009;80:146-153.
99.	Ladin ZS. Wood thrush diet, genetics, and population ecology. Ph.D. thesis. Newark: University of Delaware. 2015.
100.	Mino CI, Pollet IL, Bishop CA, Russello MA. Genetic mating system and population history of the endangered western yellow-breasted chat (Icteria virens auricollis) in British Columbia, Canada. Can J Zool. 2011;89:881-891.
101.	Richardson DS, Burke T. Extra-pair paternity in relation to male age in Bullock's orioles. Mol Ecol. 1999;8:2115-2126.
102.	Gerlach NM, McGlothlin JW, Parker PG, Ketterson ED. Reinterpreting Bateman gradients: multiple mating and selection in both sexes of a songbird species. Behav Ecol. 2012;23:1078-1088.
103.	Neto JM, Hansson B, Hasselquist D. Low frequency of extra-pair paternity in Savi's warblers (Locustella luscinioides). Behaviour. 2010;147:1413-1429.
104.	Lens L, Van Dongen S, Van den Broeck M, Van Broeckhoven C, Dhondt AA. Why female crested tits copulate repeatedly with the same partner: Evidence for the mate assessment hypothesis. Behav Ecol. 1997;8:87-91.
105.	Kleven O, Bjerke B-A, Lifjeld JT. Genetic monogamy in the common crossbill (Loxia curvirostra). J Ornithol. 2008;149:651-654.
106.	Fleischer RC, Tarr CL, Pratt TK. Genetic structure and mating system in the palila, an endangered Hawaiian honeycreeper, as assessed by DNA-fingerprinting. Mol Ecol. 1994;3:383-392.
107.	Amrheim V. Singing activity and spatial behaviour as sexually selected traits in the nightingale Luscinia megarhynchos. Ph.D. thesis. Basel: University of Basel. 2004.
108.	Landgraf C, Wilhelm K, Wirth J, Weiss M, Kipper S. Affairs happen-to whom? A study on extrapair paternity in common nightingales. Curr Zool. 2017;63:421-431.
109.	Questiau S, Eybert MC, Taberlet P. Amplified fragment length polymorphism (AFLP) markers reveal extra-pair parentage in a bird species: the bluethroat (Luscinia svecica). Mol Ecol. 1999;8:1331-1339.
110.	Johnsen A, Carter KL, Delhey K, Lifjeld JT, Robertson RJ, Kempenaers B. Laying-order effects on sperm numbers and on paternity: comparing three passerine birds with different life histories. Behav Ecol Sociobiol. 2012;66:181-190.
111.	Fossøy F, Johnsen A, Lifjeld JT. Multiple genetic benefits of female promiscuity in a socially monogamous passerine. Evolution. 2008;62:145-156.
112.	Johnsen A, Lifjeld JT. Ecological constraints on extra-pair paternity in the bluethroat. Oecologia. 2003;136:476-483.
113.	Johnsen A, Pärn H, Fossøy F, Kleven O, Laskemoen T, Lifjeld JT. Is female promiscuity constrained by the presence of her social mate? An experiment with bluethroats Luscinia svecica. Behav Ecol Sociobiol. 2008;62:1761-1767.
114.	Olsen BJ, Greenberg R, Fleischer RC, Walters JR. Extrapair paternity in the swamp sparrow, Melospiza georgiana: male access or female preference? Behav Ecol Sociobiol. 2008;63:285-294.
115.	Hill CE, Akcay C, Campbell SE, Beecher MD. Extrapair paternity, song, and genetic quality in song sparrows. Behav Ecol. 2011;22:73-81.
116.	Major DL, Barber CA. Extra-pair paternity in first and second broods of eastern song sparrows. J Field Ornithol. 2004;75:152-156.
117.	Reid JM, Bocedi G, Nietlisbach P, Duthie AB, Wolak ME, Gow EA, Arcese P. Variation in parent-offspring kinship in socially monogamous systems with extra-pair reproduction and inbreeding. Evolution. 2016;70:1512-1529.
118.	Benedict L. Unusually high levels of extrapair paternity in a duetting songbird with long-term pair bonds. Behav Ecol Sociobiol. 2008;62:983-988.
119.	Brekke P, Wang JL, Bennett PM, Cassey P, Dawson DA, Horsburgh GJ, Ewen JG. Postcopulatory mechanisms of inbreeding avoidance in the island endemic hihi (Notiomystis cincta). Behav Ecol. 2012;23:278-284.
120.	Ewen JG, Armstrong DP, Lambert DM. Floater males gain reproductive success through extrapair fertilizations in the stitchbird. Anim Behav. 1999;58:321-328.
121.	Castro I, Mason KM, Armstrong DP, Lambert DM. Effect of extra-pair paternity on effective population size in a reintroduced population of the endangered hihi, and potential for behavioural management. Conserv Genet. 2004;5:381-393.
122.	Currie DR, Burke T, Whitney RL, Thompson DBA. Male and female behaviour and extra-pair paternity in the wheatear. Anim Behav. 1998;55:689-703.
123.	Kudernatsch D, Buchman M, Fiedler W, Segelbacher G. Extrapair paternity in a German population of the northern wheatear (Oenanthe oenanthe). J Ornithol. 2010;151:491-498.
124.	Hoi H, Hoi-Leitner M. An alternative route to coloniality in the bearded tit: Females pursue extra-pair fertilizations. Behav Ecol. 1997;8:113-119.
125.	Kawano KM, Yamaguchi N, Kasuya E, Yahara T. Extra-pair mate choice in the female great tit Parus major: good males or compatible males. J Ethol. 2009;27:349-359.
126.	Lubjuhn T, Strohbach S, Brun J, Gerken T, Epplen JT. Extra-pair paternity in great tits (Parus major): A long term study. Behaviour. 1999;136:1157-1172.
127.	Losdat S, Helfenstein F, Saladin V, Richner H. Higher in vitro resistance to oxidative stress in extra-pair offspring. J Evol Biol. 2011;24:2525-2530.
128.	Krokene C, Rigstad K, Dale M, Lifjeld JT. The function of extrapair paternity in blue tits and great tits: good genes or fertility insurance? Behav Ecol. 1998;9:649-656.
129.	Ouyang JQ, van Oers K, Quetting M, Hau M. Becoming more like your mate: hormonal similarity reduces divorce rates in a wild songbird. Anim Behav. 2014;98:87-93.
130.	Araya-Ajoy YG, Dingemanse NJ, Kempenaers B. Timing of extrapair fertilizations: within-pair fertilization trade-offs or pair synchrony spillovers? Behav Ecol. 2016;27:377-384.
131.	Otter KA, Stewart IRK, McGregor PK, Terry AMR, Dabelsteen T, Burke T. Extra-pair paternity among great tits Parus major following manipulation of male signals. J Avian Biol. 2001;32:338-344.
132.	Garcia-Navas V, Ferrer ES, Caliz-Campal C, Bueno-Enciso J, Barrientos R, Sanz JJ, Ortego J. Spatiotemporal and genetic contingency of extrapair behaviour in a songbird. Anim Behav. 2015;106:157-169.
133.	Yuta T, Koizumi I. Does nest predation risk affect the frequency of extra-pair paternity in a socially monogamous passerine? J Avian Biol. 2016;47:153-158.
134.	Bokony V, Pipoly I, Szabo K, Preiszner B, Vincze E, Papp S, Seress G, Hammer T, Liker A. Innovative females are more promiscuous in great tits (Parus major). Behav Ecol. 2017;28:579-588.
135.	Verboven N, Mateman AC. Low frequency of extra-pair fertilizations in the great tit Parus major revealed by DNA fingerprinting. J Avian Biol. 1997;28:231-239.
136.	van Oers K, Drent PJ, Dingemanse NJ, Kempenaers B. Personality is associated with extrapair paternity in great tits, Parus major. Anim Behav. 2008;76:555-563.
137.	Strohbach S, Curio E, Bathen A, Epplen JT, Lubjuhn T. Extrapair paternity in the great tit (Parus major): a test of the "good genes" hypothesis. Behav Ecol. 1998;9:388-396.
138.	Patrick SC, Chapman JR, Dugdale HL, Quinn JL, Sheldon BC. Promiscuity, paternity and personality in the great tit. Proc R Soc B. 2012;279:1724-1730.
139.	Cordero PJ, Wetton JH, Parkin DT. Extra-pair paternity and male badge size in the house sparrow. J Avian Biol. 1999;30:97-102.
140.	Bichet C, Penn DJ, Moodley Y, Dunoyer L, Cellier-Holzem E, Belvalette M, Gregoire A, Garnier S, Sorci G. Females tend to prefer genetically similar mates in an island population of house sparrows. BMC Evol Biol. 2014;14.
141.	Stewart IRK, Hanschu RD, Burke T, Westneat DF. Tests of ecological, phenotypic, and genetic correlates of extra-pair paternity in the house sparrow. Condor. 2006;108:399-413.
142.	Ockendon N, Griffith SC, Burke T. Extrapair paternity in an insular population of house sparrows after the experimental introduction of individuals from the mainland. Behav Ecol. 2009;20:305-312.
143.	Veiga JP, Boto L. Low frequency of extra-pair fertilisations in house sparrows breeding at high density. J Avian Biol. 2000;31:237-244.
144.	Edly-Wright C, Schwagmeyer PL, Parker PG, Mock DW. Genetic similarity of mates, offspring health and extrapair fertilization in house sparrows. Anim Behav. 2007;73:367-378.
145.	Wetton JH, Parkin DT. An association between fertility and cuckoldry in the house sparrow, Passer domesticus. Proc R Soc B. 1991;245:227-233.
146.	Hsu YH, Schroeder J, Winney I, Burke T, Nakagawa S. Costly infidelity: low lifetime fitness of extra-pair offspring in a passerine bird. Evolution. 2014;68:2873-2884.
147.	Cordero PJ, Heeb P, Wetton JH, Parkin DT. Extra-pair fertilizations in tree sparrows Passer montanus. Ibis. 2002;144:E67-E72.
148.	Seress G, Szabó K, Nagy D, Liker A, Pénzes Z. Extra-pair paternity of tree sparrow (Passer montanus) in a semi-urban population. Tiscia. 2007;36:17-21.
149.	Perlut NG, Freeman-Gallant CR, Strong AM, Donovan TM, Kilpatrick CW, Zalik NJ. Agricultural management affects evolutionary processes in a migratory songbird. Mol Ecol. 2008;17:1248-1255.
150.	Freeman-Gallant CR. DNA fingerprinting reveals female preference for male parental care in savannah sparrows. Proc R Soc B. 1996;263:157-160.
151.	Freeman-Gallant CR, Wheelwright NT, Meiklejohn KE, States SL, Sollecito SV. Little effect of extrapair paternity on the opportunity for sexual selection in savannah sparrows (Passerculus sandwichensis). Evolution. 2005;59:422-430.
152.	Estep LK, Mays H, Jr., Keyser AJ, Ballentine B, Hill GE. Effects of breeding density and plumage coloration on mate guarding and cuckoldry in blue grosbeaks (Passerina caerulea). Can J Zool. 2005;83:1143-1148.
153.	Westneat DF. Genetic parentage in the indigo bunting - a study using DNA fingerprinting. Behav Ecol Sociobiol. 1990;27:67-76.
154.	Lubjuhn T, Gerken T, Brun J, Epplen JT. High frequency of extra-pair paternity in the coal tit. J Avian Biol. 1999;30:229-233.
155.	Dietrich V, Schmoll T, Winkel W, Epplen JT, Lubjuhn T. Pair identity - an important factor concerning variation in extra-pair paternity in the coal tit (Parus ater). Behaviour. 2004;141:817-835.
156.	Magrath MJL, Elgar MA. Paternal care declines with increased opportunity for extra-pair matings in fairy martins. Proc R Soc B. 1997;264:1731-1736.
157.	Dowling DK, Mulder RA. Red plumage and its association with reproductive success in red-capped robins. Ann Zool Fenn. 2006;43:311-321.
158.	Ardern SL, Ma W, Ewen JG, Armstrong DP, Lambert DM. Social and sexual monogamy in translocated New Zealand robin populations detected using minisatellite DNA. Auk. 1997;114:120-126.
159.	Taylor SS, Boessenkool S, Jamieson IG. Genetic monogamy in two long-lived New Zealand passerines. J Avian Biol. 2008;39:579-583.
160.	Pilastro A, Griggio M, Biddau L, Mingozzi T. Extrapair paternity as a cost of polygyny in the rock sparrow: behavioural and genetic evidence of the 'trade-off' hypothesis. Anim Behav. 2002;63:967-974.
161.	Nemeth E, Kempenaers B, Matessi G, Brumm H. Rock sparrow song reflects male age and reproductive success. PLoS ONE. 2012;7.
162.	Chu M, Koenig WD, Godinez A, McIntosh CE, Fleischer RC. Social and genetic monogamy in territorial and loosely colonial populations of phainopepla (Phainopepla nitens). Auk. 2002;119:770-777.
163.	Villavicencio CP, Apfelbeck B, Goymann W. Parental care, loss of paternity and circulating levels of testosterone and corticosterone in a socially monogamous song bird. Front Zool. 2014;11.
164.	Kleven O, Øigarden T, Foyn BE, Moksnes A, Røskaft E, Rudolfsen G, Stokke BG, Lifjeld JT. Low frequency of extrapair paternity in the common redstart (Phoenicurus phoenicurus). J Ornithol. 2007;148:373-378.
165.	Forstmeier W, Kempenaers B, Meyer A, Leisler B. A novel song parameter correlates with extra-pair paternity and reflects male longevity. Proc R Soc B. 2002;269:1479-1485.
166.	Bontrager AL-L. Breeding biology and inheritance of a color pattern in a monomorphic bird. Ph.D. thesis. San Diego: University of California. 2006.
167.	Scordato ESC. Geographical and temporal variation in sexually selected traits: Environmental variation, multiple signals, and consequences for population divergence. Ph.D. thesis. Chicago: University of Chicago. 2012.
168.	Fridolfsson AK, Gyllensten UB, Jakobsson S. Microsatellite markers for paternity testing in the willow warbler Phylloscopus trochilus: high frequency of extra-pair young in an island population. Hereditas. 1997;126:127-132.
169.	Bjørnstad G, Lifjeld JT. High frequency of extra-pair paternity in a dense and synchronous population of willow warblers Phylloscopus trochilus. J Avian Biol. 1997;28:319-324.
170.	Gil D, Slater PJB, Graves JA. Extra-pair paternity and song characteristics in the willow warbler Phylloscopus trochilus. J Avian Biol. 2007;38:291-297.
171.	Smith SB, McKay JE, Murphy MT, Duffield DA. Spatial patterns of extra-pair paternity for spotted towhees Pipilo maculatus in urban parks. J Avian Biol. 2016;47:815-823.
172.	Klatt PH, Stutchbury BJM, Evans ML. Incubation feeding by male scarlet tanagers: a mate removal experiment. J Field Ornithol. 2008;79:1-10.
173.	Hoset KS, Espmark Y, Fossøy F, Stokke BG, Jensen H, Wedege MI, Moksnes A. Extra-pair paternity in relation to regional and local climate in an Arctic-breeding passerine. Polar Biol. 2014;37:89-97.
174.	Otter K, Ratcliffe L, Michaud D, Boag PT. Do female black-capped chickadees prefer high-ranking males as extra-pair partners? Behav Ecol Sociobiol. 1998;43:25-36.
175.	Mennill DJ, Ramsay SM, Boag PT, Ratcliffe LM. Patterns of extrapair mating in relation to male dominance status and female nest placement in black-capped chickadees. Behav Ecol. 2004;15:757-765.
176.	Orell M, Rytkonen S, Launonen V, Welling P, Koivula K, Kumpulainen K, Bachmann L. Low frequency extra-pair paternity in the willow tit Parus montanus as revealed by DNA fingerprinting. Ibis. 1997;139:562-566.
177.	Lampila S, Orell M, Kvist L. Willow tit Parus montanus extrapair offspring are more heterozygous than their maternal half-siblings. J Avian Biol. 2011;42:355-362.
178.	van Rooij EP, Rollins LA, Holleley CE, Griffith SC. Extra-pair paternity in the long-tailed finch Poephila acuticauda. Peerj. 2016;4.
179.	Wagner RH, Schug MD, Morton ES. Confidence of paternity, actual paternity and parental effort by purple martins. Anim Behav. 1996;52:123-132.
180.	Tarof SA, Kramer PM, Tautin J, Stutchbury BJM. Effects of known age on male paternity in a migratory songbird. Behav Ecol. 2012;23:313-321.
181.	McFarlane ML, Evans MR, Feldheim KA, Preault M, Bowie RCK, Cherry MI. Long tails matter in sugarbirds-positively for extrapair but negatively for within-pair fertilization success. Behav Ecol. 2010;21:26-32.
182.	Krueger TR, Williams DA, Searcy WA. The genetic mating system of a tropical tanager. Condor. 2008;110:559-562.
183.	van Dijk RE, Meszaros LA, van der Velde M, Szekely T, Akos P, Janos S, Komdeur J. Nest desertion is not predicted by cuckoldry in the Eurasian penduline tit. Behav Ecol Sociobiol. 2010;64:1425-1435.
184.	Alves MAS, Bryant DM. Brood parasitism in the sand martin, Riparia riparia: evidence for two parasitic strategies in a colonial passerine. Anim Behav. 1998;56:1323-1331.
185.	Augustin J, Blomqvist D, Szep T, Szabo ZD, Wagner RH. No evidence of genetic benefits from extra-pair fertilisations in female sand martins (Riparia riparia). J Ornithol. 2007;148:189-198.
186.	Nicholls EH. Male adaptation to sperm competition in the sand martin, Riparia riparia. Ph.D. thesis. Sheffield: University of Sheffield. 2000.
187.	Roberts PK. Determinants of reproductive success in a neotropical migratory songbird: timing, site-selection and mating strategies. Ph.D. thesis. Hanover: Dartmouth College. 2005.
188.	Voigt C, Leitner S, Gahr M. Mate fidelity in a population of island canaries (Serinus canaria) in the Madeiran archipelago. J Ornithol. 2003;144:86-92.
189.	Mota PG, Hoi-Leitner M. Intense extrapair behaviour in a semicolonial passerine does not result in extrapair fertilizations. Anim Behav. 2003;66:1019-1026.
190.	Hoi-Leitner M, Hoi H, Romero-Pujante M, Valera F. Female extra-pair behaviour and environmental quality in the serin (Serinus serinus): a test of the 'constrained female hypothesis'. Proc R Soc B. 1999;266:1021-1026.
191.	Yezerinac SM, Gibbs HL, Briskie JV, Whittam R, Montgomerie R. Extrapair paternity in a far northern population of yellow warblers Dendroica petechia. J Avian Biol. 1999;30:234-237.
192.	Yezerinac SM, Weatherhead PJ, Boag PT. Cuckoldry and lack of parentage-dependent paternal care in yellow warblers: A cost-benefit approach. Anim Behav. 1996;52:821-832.
193.	Grunst AS, Grunst ML. Multiple sexual pigments, assortative social pairing, and genetic paternity in the yellow warbler (Setophaga petechia). Behav Ecol Sociobiol. 2014;68:1451-1463.
194.	Webster MS, Chuang-Dobbs HC, Holmes RT. Microsatellite identification of extrapair sires in a socially monogamous warbler. Behav Ecol. 2001;12:439-446.
195.	Kaiser SA, Risk BB, Sillett TS, Webster MS. Ecological and social factors constrain spatial and temporal opportunities for mating in a migratory songbird. Am Nat. 2017;189:283-296.
196.	Chiver I, Stutchbury BJM, Morton ES. Do male plumage and song characteristics influence female off-territory forays and paternity in the hooded warbler? Behav Ecol Sociobiol. 2008;62:1981-1990.
197.	Stutchbury BJM, Piper WH, Neudorf DL, Tarof SA, Rhymer JM, Fuller G, Fleischer RC. Correlates of extra-pair fertilization success in hooded warblers. Behav Ecol Sociobiol. 1997;40:119-126.
198.	Byers BE, Mays HL, Stewart IRK, Westneat DF. Extrapair paternity increases variability in male reproductive success in the chestnut-sided warbler (Dendroica pensylvanica), a socially monogamous songbird. Auk. 2004;121:788-795.
199.	Kappes PJ, Stutchbury BJM, Woolfenden BE. The relationship between carotenoid-based coloration and pairing, within- and extra-pair mating success in the American redstart. Condor. 2009;111:684-693.
200.	Perreault S, Lemon RE, Kuhnlein U. Patterns and correlates of extrapair paternity in American redstarts (Setophaga ruticilla). Behav Ecol. 1997;8:612-621.
201.	Reudink MW, Marra PP, Kyser TK, Boag PT, Langin KM, Ratcliffe LM. Non-breeding season events influence sexual selection in a long-distance migratory bird. Proc R Soc B. 2009;276:1619-1626.
202.	Balenger SL, Johnson LS, Mays HL, Masters BS. Extra-pair paternity in the socially monogamous mountain bluebird Sialia currucoides and its effect on the potential for sexual selection. J Avian Biol. 2009;40:173-180.
203.	Ferree ED, Dickinson JL. Natural extrapair paternity matches receptivity patterns in unguarded females: evidence for importance of female choice. Anim Behav. 2011;82:1167-1173.
204.	Dickinson JL, Akre JJ. Extrapair paternity, inclusive fitness, and within-group benefits of helping in western bluebirds. Mol Ecol. 1998;7:95-105.
205.	Jacobs AC, Fair JM, Zuk M. Coloration, paternity, and assortative mating in western bluebirds. Ethology. 2015;121:176-186.
206.	Meek SB, Robertson RJ, Boag PT. Extrapair paternity and intraspecific brood parasitism in eastern bluebirds revealed by DNA fingerprinting. Auk. 1994;111:739-744.
207.	Stewart SLM, Westneat DF, Ritchison G. Extra-pair paternity in eastern bluebirds: effects of manipulated density and natural patterns of breeding synchrony. Behav Ecol Sociobiol. 2010;64:463-473.
208.	Kleven O, Palmerio AG, Johnsen A, Lifjeld JT, Massoni V. Unpublished data.
209.	Lee JW, Kim MS, Burke T, Hatchwell BJ. Extrapair paternity in a flock-living passerine, the vinous-throated parrotbill Paradoxornis webbianus. J Avian Biol. 2009;40:469-474.
210.	Segelbacher G, Kabisch D, Stauss M, Tomiuk J. Extra-pair young despite strong pair bonds in the European nuthatch (Sitta europaea). J Ornithol. 2005;146:99-102.
211.	Ju J, Yin JX, Racey P, Zhang L, Li DL, Wan DM. Extra-pair paternity in varied tits Poecile varius. Acta Ornithol. 2014;49:131-136.
212.	Gissing GJ, Crease TJ, Middleton ALA. Extrapair paternity associated with renesting in the American goldfinch. Auk. 1998;115:230-234.
213.	Sousa BF, Westneat DF. Positive association between social and extra-pair mating in a polygynous songbird, the dickcissel (Spiza americana). Behav Ecol Sociobiol. 2013;67:243-255.
214.	Celis-Murillo A, Schelsky W, Benson TJ, Louder MIM, Ward MP. Patterns, correlates, and paternity consequences of extraterritorial foray behavior in the field sparrow (Spizella pusilla): an automated telemetry approach. Behav Ecol Sociobiol. 2017;71.
215.	Garcia-Vigon E, Veiga JP, Cordero PJ. Male feeding rate and extrapair paternity in the facultatively polygynous spotless starling. Anim Behav. 2009;78:1335-1341.
216.	Loyau A, Moureau B, Richard M, Christe P, Heeb P, Sorci G. Cross-amplification of polymorphic microsatellites reveals extra-pair paternity and brood parasitism in Sturnus vulgaris. Mol Ecol Notes. 2005;5:135-139.
217.	Smith HG, von Schantz T. Extra-pair paternity in the European starling: The effect of polygyny. Condor. 1993;95:1006-1015.
218.	Pinxten R, Hanotte O, Eens M, Verheyen RF, Dhondt AA, Burke T. Extra-pair paternity and intraspecific brood parasitism in the European starling, Sturnus vulgaris: evidence from DNA fingerprinting. Anim Behav. 1993;45:795-809.
219.	Segelbacher G. (Personal communication).
220.	Moore OR, Stutchbury BJM, Quinn JS. Extrapair mating system of an asynchronously breeding tropical songbird: the mangrove swallow. Auk. 1999;116:1039-1046.
221.	Ferretti V. Variation in extra-pair mating systems in Tachycineta swallows: a life-history approach. Ph.D. thesis. Cornell: Cornell University. 2010.
222.	Conrad KF, Johnston PV, Crossman C, Kempenaers B, Robertson RJ, Wheelwright NT, Boag PT. High levels of extra-pair paternity in an isolated, low- density, island population of tree swallows (Tachycineta bicolor). Mol Ecol. 2001;10:1301-1308.
223.	Whittingham LA, Dunn PO, Clotfelter ED. Parental allocation of food to nestling tree swallows: the influence of nestling behaviour, sex and paternity. Anim Behav. 2003;65:1203-1210.
224.	Whittingham LA, Dunn PO. Fitness benefits of polyandry for experienced females. Mol Ecol. 2010;19:2328-2335.
225.	Barber CA, Robertson RJ, Boag PT. The high frequency of extra pair paternity in tree swallows is not an artifact of nestboxes. Behav Ecol Sociobiol. 1996;38:425-430.
226.	Bitton PP, O'Brien EL, Dawson RD. Plumage brightness and age predict extrapair fertilization success of male tree swallows, Tachycineta bicolor. Anim Behav. 2007;74:1777-1784.
227.	Lifjeld JT, Dunn PO, Robertson RJ, Boag PT. Extra-pair paternity in monogamous tree swallows. Anim Behav. 1993;45:213-229.
228.	Dunn PO, Robertson RJ, Michaudfreeman D, Boag PT. Extra-pair paternity in tree swallows: why do females mate with more than one male? Behav Ecol Sociobiol. 1994;35:273-281.
229.	Kempenaers B, Congdon B, Boag P, Robertson RJ. Extrapair paternity and egg hatchability in tree swallows: evidence for the genetic compatibility hypothesis? Behav Ecol. 1999;10:304-311.
230.	Kempenaers B, Everding S, Bishop C, Boag P, Robertson RJ. Extra-pair paternity and the reproductive role of male floaters in the tree swallow (Tachycineta bicolor). Behav Ecol Sociobiol. 2001;49:251-259.
231.	Stapleton MK, Kleven O, Lifjeld JT, Robertson RJ. Female tree swallows (Tachycineta bicolor) increase offspring heterozygosity through extrapair mating. Behav Ecol Sociobiol. 2007;161:1725-1733.
232.	Delmore KE, Kleven O, Laskemoen T, Crowe SA, Lifjeld JT, Robertson RJ. Sex allocation and parental quality in tree swallows. Behav Ecol. 2008;19:1243-1249.
233.	Lessard A, Bourret A, Belisle M, Pelletier F, Garant D. Individual and environmental determinants of reproductive success in male tree swallow (Tachycineta bicolor). Behav Ecol Sociobiol. 2014;68:733-742.
234.	Stedman JM, Hallinger KK, Winkler DW, Vitousek MN. Heritable variation in circulating glucocorticoids and endocrine flexibility in a free-living songbird. J Evol Biol. 2017;30:1724-1735.
235.	Ferretti V, Liljesthröm M, Lopez AS, Lovette IJ, Winkler DW. Extra-pair paternity in a population of Chilean swallows breeding at 54 degrees south. J Field Ornithol. 2016;87:155-161.
236.	Ferretti V, Massoni V, Bulit F, Winkler DW, Lovette IJ. Heterozygosity and fitness benefits of extrapair mate choice in white-rumped swallows (Tachycineta leucorrhoa). Behav Ecol. 2011;22:1178-1186.
237.	Birkhead TR, Burke T, Zann R, Hunter FM, Krupa AP. Extra-pair paternity and intraspecific brood parasitism in wild zebra finches Taeniopygia guttata, revealed by DNA fingerprinting. Behav Ecol Sociobiol. 1990;27:315-324.
238.	Griffith SC, Holleley CE, Mariette MM, Pryke SR, Svedin N. Low level of extrapair parentage in wild zebra finches. Anim Behav. 2010;79:261-264.
239.	Cramer ERA, Hall ML, de Kort SR, Lovette IJ, Vehrencamp SL. Infrequent extra-pair paternity in the banded wren, a synchronously breeding tropical passerine. Condor. 2011;113:637-645.
240.	Douglas SB, Heath DD, Mennill DJ. Low levels of extra-pair paternity in a neotropical duetting songbird, the rufous-and-white wren (Thryothorus rufalbus). Condor. 2012;114:393-400.
241.	Haggerty TM, Morton ES, Fleischer RC. Genetic monogamy in Carolina wrens (Thryothorus ludovicianus). Auk. 2001;118:215-219.
242.	LaBarbera K, Llambias PE, Cramer ERA, Schaming TD, Lovette IJ. Synchrony does not explain extrapair paternity rate variation in northern or southern house wrens. Behav Ecol. 2010;21:773-780.
243.	Johnson LS, Thompson CF, Sakaluk SK, Neuhauser M, Johnson BGP, Soukup SS, Forsythe SJ, Masters BS. Extra-pair young in house wren broods are more likely to be male than female. Proc R Soc B. 2009;276:2285-2289.
244.	Poirier NE, Whittingham LA, Dunn PO. Males achieve greater reproductive success through multiple broods than through extrapair mating in house wrens. Anim Behav. 2004;67:1109-1116.
245.	Biagolini C, Costa MC, Perrella DF, Zima PVQ, Ribeiro-Silva L, Francisco MR. Extra-pair paternity in a neotropical rainforest songbird, the white-necked thrush Turdus albicollis (Aves: Turdidae). Zoologia. 2016;33.
246.	Stutchbury BJM, Morton ES, Piper WH. Extra-pair mating system of a synchronously breeding tropical songbird. J Avian Biol. 1998;29:72-78.
247.	Asklund TM. Factors affecting extra-pair paternity in redwings (Turdus iliacus). M.Sc. thesis. Trondheim: Norwegian University of Science and Technology. 2008.
248.	Hesler M. Song complexity in common blackbirds-an honest signal of male quality? Ph.D. thesis. Copenhagen: University of Copenhagen. 2009.
249.	Rutkowska J. (Personal communication).
250.	Rowe KMC, Weatherhead PJ. Social and ecological factors affecting paternity allocation in American robins with overlapping broods. Behav Ecol Sociobiol. 2007;61:1283-1291.
251.	Vallender R, Friesen VL, Robertson RJ. Paternity and performance of golden-winged warblers (Vermivora chrysoptera) and golden-winged × blue-winged warbler (V. pinus) hybrids at the leading edge of a hybrid zone. Behav Ecol Sociobiol. 2007;61:1797-1807.
252.	Carvalho CBV, Macedo RH, Graves JA. Breeding strategies of a socially monogamous neotropical passerine: extra-pair fertilizations, behavior, and morphology. Condor. 2006;108:579-590.
253.	Manica LT, Graves JA, Podos J, Macedo RH. Multimodal flight display of a neotropical songbird predicts social pairing but not extrapair mating success. Behav Ecol Sociobiol. 2016;70:2039-2052.
254.	Tuttle EM. Alternative reproductive strategies in the white-throated sparrow: behavioral and genetic evidence. Behav Ecol. 2003;14:425-432.
255.	Grunst ML, Grunst AS, Gonser RA, Tuttle EM. Breeding synchrony and extrapair paternity in a species with alternative reproductive strategies. J Avian Biol. 2017;48:1087-1094.
256.	Eikenaar C, Bonier F, Martin PR, Moore IT. High rates of extra-pair paternity in two equatorial populations of rufous-collared sparrow, Zonotrichia capensis. J Avian Biol. 2013;44:600-602.
257.	Poesel A, Gibbs HL, Nelson DA. Extrapair fertilizations and the potential for sexual selection in a socially monogamous songbird. Auk. 2011;128:770-776.
258.	MacDougall-Shackleton EA, Derryberry EP, Hahn TP. Nonlocal male mountain white-crowned sparrows have lower paternity and higher parasite loads than males singing local dialect. Behav Ecol. 2002;13:682-689.
259.	Robertson BC, Degnan SM, Kikkawa J, Moritz CC. Genetic monogamy in the absence of paternity guards: the Capricorn silvereye, Zosterops lateralis chlorocephalus, on Heron Island. Behav Ecol. 2001;12:666-673.

## Sheet: Calculation of Prop. EPY
	Enter data: (example)
Mean sperm length (in μM)	196.351
SD of mean sperm lengths (in μM)	4.46128
N of males measured	21
	Calculations:
Sperm length CV:	2.29915
Predicted Proporiton of EPY:	0.163508

## Sheet: Accession no. sperm
Species	AccItemNo	Sperm length (μM)
Acrocephalus palustris	NHMO-BI-21857/2-S	109.91
Acrocephalus palustris	NHMO-BI-21856/2-S	113.825
Acrocephalus palustris	NHMO-BI-21855/2-S	101.353
Acrocephalus palustris	NHMO-BI-21849/2-S	107.271
Acrocephalus palustris	NHMO-BI-21846/2-S	105.175
Acrocephalus palustris	NHMO-BI-21845/2-S	113.166
Acrocephalus palustris	NHMO-BI-21844/2-S	111.988
Acrocephalus palustris	NHMO-BI-21836/2-S	104.32
Acrocephalus palustris	NHMO-BI-23162/2-S	99.8662
Acrocephalus palustris	NHMO-BI-23163/2-S	94.7779
Acrocephalus schoenobaenus	NHMO-BI-7593/3-S	89.479
Acrocephalus schoenobaenus	NHMO-BI-15527/2-S	98.722
Acrocephalus schoenobaenus	NHMO-BI-15676/2-S	94.585
Acrocephalus schoenobaenus	NHMO-BI-43501/1-S	88.182
Acrocephalus schoenobaenus	NHMO-BI-43504/1-S	96.839
Acrocephalus schoenobaenus	NHMO-BI-43505/1-S	94.434
Acrocephalus schoenobaenus	NHMO-BI-43507/1-S	91.244
Acrocephalus schoenobaenus	NHMO-BI-23254/2-S	92.399
Acrocephalus schoenobaenus	NHMO-BI-23255/2-S	92.277
Acrocephalus schoenobaenus	NHMO-BI-23274/2-S	90.329
Acrocephalus schoenobaenus	NHMO-BI-23288/2-S	91.213
Acrocephalus schoenobaenus	NHMO-BI-23291/2-S	98.2867
Acrocephalus schoenobaenus	NHMO-BI-23302/2-S	98.363
Acrocephalus schoenobaenus	NHMO-BI-23306/2-S	97.048
Acrocephalus scirpaceus	NHMO-BI-21834/2-S	109.558
Acrocephalus scirpaceus	NHMO-BI-21835/2-S	112.747
Acrocephalus scirpaceus	NHMO-BI-21838/2-S	110.01
Acrocephalus scirpaceus	NHMO-BI-21839/2-S	109.101
Acrocephalus scirpaceus	NHMO-BI-21840/2-S	106.078
Acrocephalus scirpaceus	NHMO-BI-21841/2-S	107.718
Acrocephalus scirpaceus	NHMO-BI-28592/3-S	101.341
Acrocephalus scirpaceus	NHMO-BI-43502/1-S	106.071
Acrocephalus scirpaceus	NHMO-BI-43509/1-S	108.122
Agelaius phoeniceus	NHMO-BI-9372/2-S	148.608
Agelaius phoeniceus	NHMO-BI-9379/2-S	147.98
Agelaius phoeniceus	NHMO-BI-9380/2-S	150.309
Agelaius phoeniceus	NHMO-BI-9382/2-S	150.309
Agelaius phoeniceus	NHMO-BI-22000/2-S	144.696
Agelaius phoeniceus	NHMO-BI-22016/2-S	144.053
Agelaius phoeniceus	NHMO-BI-22029/2-S	144.483
Agelaius phoeniceus	NHMO-BI-22044/2-S	144.822
Agelaius phoeniceus	NHMO-BI-43345/1-S	143.293
Agelaius phoeniceus	NHMO-BI-43346/1-S	141.213
Agelaius phoeniceus	NHMO-BI-9378/2-S	147.834
Agelaius phoeniceus	NHMO-BI-9381/2-S	144.333
Anthus berthelotii	NHMO-BI-25226/3-S	59.6289
Anthus berthelotii	NHMO-BI-25227/3-S	61.9794
Anthus berthelotii	NHMO-BI-25250/3-S	61.0371
Anthus berthelotii	NHMO-BI-25514/2-S	61.4405
Anthus berthelotii	NHMO-BI-25516/2-S	56.6995
Anthus berthelotii	NHMO-BI-25510/2-S	59.0708
Anthus berthelotii	NHMO-BI-25509/2-S	59.6176
Anthus berthelotii	NHMO-BI-25511/2-S	59.3475
Anthus berthelotii	NHMO-BI-25512/2-S	60.8764
Anthus berthelotii	NHMO-BI-25503/3-S	60.7742
Anthus berthelotii	NHMO-BI-25504/2-S	57.6227
Anthus berthelotii	NHMO-BI-25501/3-S	58.5004
Anthus berthelotii	NHMO-BI-27364/2-S	57.5617
Anthus berthelotii	NHMO-BI-27366/2-S	58.5107
Anthus berthelotii	NHMO-BI-27369/2-S	60.0156
Anthus berthelotii	NHMO-BI-27377/2-S	59.4683
Anthus berthelotii	NHMO-BI-27380/2-S	61.2769
Anthus berthelotii	NHMO-BI-27091/2-S	61.7113
Anthus berthelotii	NHMO-BI-27095/2-S	63.2833
Anthus cervinus	NHMO-BI-23266/2-S	71.39
Anthus cervinus	NHMO-BI-23267/2-S	72.121
Anthus cervinus	NHMO-BI-23268/2-S	71.594
Anthus cervinus	NHMO-BI-23277/2-S	69.16
Anthus cervinus	NHMO-BI-23286/2-S	70.129
Anthus cervinus	NHMO-BI-23287/2-S	72.497
Anthus cervinus	NHMO-BI-23293/2-S	71.182
Anthus cervinus	NHMO-BI-23325/2-S	71.09
Anthus pratensis	NHMO-BI-43219/1-S	69.75
Anthus pratensis	NHMO-BI-80441/1-S	71.39
Anthus pratensis	NHMO-BI-21866/2-S	72.064
Anthus pratensis	NHMO-BI-21886/2-S	72.452
Anthus pratensis	NHMO-BI-21899/2-S	70.978
Anthus pratensis	NHMO-BI-21908/2-S	73.642
Anthus pratensis	NHMO-BI-21898/2-S	72.579
Anthus pratensis	NHMO-BI-17431/2-S	71.39
Anthus pratensis	NHMO-BI-17432/2-S	71.023
Anthus pratensis	NHMO-BI-17433/2-S	70.407
Anthus pratensis	NHMO-BI-21173/2-S	69.444
Anthus pratensis	NHMO-BI-21179/2-S	72.792
Anthus pratensis	NHMO-BI-43221/1-S	72.083
Anthus pratensis	NHMO-BI-43588/1-S	68.342
Anthus pratensis	NHMO-BI-43590/1-S	71.05
Anthus pratensis	NHMO-BI-43592/1-S	71.078
Anthus pratensis	NHMO-BI-43593/1-S	71.618
Anthus pratensis	NHMO-BI-86293/2-S	71.4713
Anthus pratensis	NHMO-BI-86359/3-S	71.9572
Anthus pratensis	NHMO-BI-84230/2-S	72.1108
Anthus pratensis	NHMO-BI-86321/2-S	72.8916
Anthus trivialis	NHMO-BI-17483/2-S	85.172
Anthus trivialis	NHMO-BI-17484/2-S	84.619
Anthus trivialis	NHMO-BI-17485/2-S	88.018
Anthus trivialis	NHMO-BI-17487/2-S	86.152
Anthus trivialis	NHMO-BI-17488/2-S	88.372
Anthus trivialis	NHMO-BI-17489/2-S	85.675
Anthus trivialis	NHMO-BI-43546/1-S	91.782
Anthus trivialis	NHMO-BI-43487/1-S	86.91
Anthus trivialis	NHMO-BI-43514/1-S	87.726
Anthus trivialis	NHMO-BI-43541/1-S	84.935
Anthus trivialis	NHMO-BI-43552/1-S	89.102
Anthus trivialis	NHMO-BI-43570/1-S	87.269
Anthus trivialis	NHMO-BI-30313/2-S	86.07
Anthus trivialis	NHMO-BI-86439/3-S	86.8774
Anthus trivialis	NHMO-BI-86451/2-S	86.1855
Anthus trivialis	NHMO-BI-86467/2-S	86.1017
Arizelocichla montana	NHMO-BI-26187/3-S	85.9777
Arizelocichla montana	NHMO-BI-26220/3-S	84.664
Arizelocichla montana	NHMO-BI-26273/3-S	87.8335
Arizelocichla montana	NHMO-BI-26317/3-S	89.6507
Arizelocichla montana	NHMO-BI-26364/3-S	85.936
Arizelocichla montana	NHMO-BI-18734/3-S	84.9429
Arizelocichla montana	NHMO-BI-46304/1-S	85.125
Arizelocichla montana	NHMO-BI-46305/1-S	86.2751
Bleda canicapillus	NHMO-BI-29177/3-S	87.559
Bleda canicapillus	NHMO-BI-29186/3-S	85.5767
Bleda canicapillus	NHMO-BI-29276/3-S	83.992
Bleda canicapillus	NHMO-BI-32108/2-S	87.0142
Bleda canicapillus	NHMO-BI-32288/2-S	86.2122
Bleda canicapillus	NHMO-BI-32472/2-S	83.1137
Bleda canicapillus	NHMO-BI-32518/2-S	84.4699
Bleda canicapillus	NHMO-BI-32550/2-S	82.3625
Bleda canicapillus	NHMO-BI-32556/2-S	83.5376
Bleda canicapillus	NHMO-BI-33611/2-S	84.5061
Bleda canicapillus	NHMO-BI-33624/2-S	88.2365
Bleda canicapillus	NHMO-BI-33693/2-S	86.1694
Bleda canicapillus	NHMO-BI-35905/2-S	89.2557
Bleda canicapillus	NHMO-BI-35959/2-S	85.9187
Bleda canicapillus	NHMO-BI-35973/2-S	84.8199
Bleda canicapillus	NHMO-BI-35992/2-S	83.6453
Bleda canicapillus	NHMO-BI-35999/2-S	85.8255
Bleda canicapillus	NHMO-BI-36005/2-S	91.2084
Bleda canicapillus	NHMO-BI-36006/2-S	88.2535
Bleda canicapillus	NHMO-BI-36012/2-S	87.0547
Bleda canicapillus	NHMO-BI-36027/2-S	89.1963
Bleda canicapillus	NHMO-BI-43627/1-S	88.856
Bleda canicapillus	NHMO-BI-43631/1-S	87.1422
Bleda canicapillus	NHMO-BI-43638/1-S	86.2283
Camaroptera brachyura	NHMO-BI-25766/3-S	56.266
Camaroptera brachyura	NHMO-BI-25896/2-S	56.9213
Camaroptera brachyura	NHMO-BI-29583/2-S	57.469
Camaroptera brachyura	NHMO-BI-29652/2-S	54.712
Camaroptera brachyura	NHMO-BI-32641/2-S	58.9294
Camaroptera brachyura	NHMO-BI-33011/2-S	53.8707
Camaroptera brachyura	NHMO-BI-33270/2-S	59.6907
Camaroptera brachyura	NHMO-BI-33528/2-S	55.556
Camaroptera brachyura	NHMO-BI-35702/2-S	58.6488
Camaroptera brachyura	NHMO-BI-43650/1-S	56.648
Camaroptera brachyura	NHMO-BI-43661/1-S	58.275
Camaroptera brachyura	NHMO-BI-43663/1-S	58.744
Camaroptera brachyura	NHMO-BI-43684/1-S	57.038
Camaroptera chloronota	NHMO-BI-29143/3-S	55.4833
Camaroptera chloronota	NHMO-BI-29267/3-S	56.599
Camaroptera chloronota	NHMO-BI-32067/2-S	55.9868
Camaroptera chloronota	NHMO-BI-32549/2-S	58.3816
Camaroptera chloronota	NHMO-BI-36014/2-S	59.7624
Camaroptera chloronota	NHMO-BI-36102/2-S	56.0328
Camaroptera chloronota	NHMO-BI-36138/2-S	56.8397
Camaroptera chloronota	NHMO-BI-43623/1-S	58.134
Camaroptera chloronota	NHMO-BI-43633/1-S	57.38
Camaroptera chloronota	NHMO-BI-44679/1-S	58.023
Camaroptera chloronota	NHMO-BI-44682/1-S	57.509
Carduelis carduelis	NHMO-BI-24981/3-S	136.95
Carduelis carduelis	NHMO-BI-46213/1-S	128.354
Carduelis carduelis	NHMO-BI-46214/1-S	133.321
Carduelis carduelis	NHMO-BI-46215/1-S	126.74
Carduelis carduelis	NHMO-BI-33883/2-S	130.913
Carduelis carduelis	NHMO-BI-46213/1-S	130.588
Carduelis carduelis	NHMO-BI-46215/1-S	125.087
Carduelis carduelis	NHMO-BI-36219/2-S	137.82
Carduelis carduelis	NHMO-BI-36222/2-S	134.258
Carduelis carduelis	NHMO-BI-84284/2-S	121.931
Carduelis carduelis	NHMO-BI-84290/2-S	125.1
Carduelis carduelis	NHMO-BI-86411/2-S	128.582
Chloris chloris	NHMO-BI-36207/2-S	184.325
Chloris chloris	NHMO-BI-36212/2-S	191.946
Chloris chloris	NHMO-BI-36213/2-S	185.542
Chloris chloris	NHMO-BI-36218/2-S	195.434
Chloris chloris	NHMO-BI-36221/2-S	186.268
Chloris chloris	NHMO-BI-45137/1-S	196.394
Chloris chloris	NHMO-BI-45138/1-S	190.391
Chloris chloris	NHMO-BI-45140/1-S	186.978
Chloris chloris	NHMO-BI-45433/1-S	191.535
Chloris chloris	NHMO-BI-45460/1-S	187.982
Chloris chloris	NHMO-BI-45469/1-S	201.397
Chloris chloris	NHMO-BI-45476/1-S	200.1
Chloris chloris	NHMO-BI-45479/1-S	191.907
Chloris chloris	NHMO-BI-45480/1-S	194.034
Chloris chloris	NHMO-BI-45481/1-S	197.393
Chloris chloris	NHMO-BI-45483/1-S	189.956
Chloris chloris	NHMO-BI-45484/1-S	191.903
Chloris chloris	NHMO-BI-46242/1-S	185.859
Chloris chloris	NHMO-BI-46243/1-S	190.991
Chloris chloris	NHMO-BI-46244/1-S	190.032
Chloris chloris	NHMO-BI-46259/1-S	190.401
Chloris chloris	NHMO-BI-46260/1-S	196.988
Chloris chloris	NHMO-BI-46265/1-S	189.005
Chloris chloris	NHMO-BI-46279/1-S	203.01
Chloris chloris	NHMO-BI-46284/1-S	196.827
Chloris chloris	NHMO-BI-46288/1-S	198.123
Chloris chloris	NHMO-BI-46290/1-S	198.665
Chloris chloris	NHMO-BI-46295/1-S	198.235
Chloris chloris	NHMO-BI-46296/1-S	196.001
Carpodacus erythrinus	NHMO-BI-85725/1-S	273.078
Carpodacus erythrinus	NHMO-BI-85724/1-S	279.416
Carpodacus erythrinus	NHMO-BI-85723/1-S	271.621
Carpodacus erythrinus	NHMO-BI-85722/1-S	271.083
Carpodacus erythrinus	NHMO-BI-85721/1-S	282.166
Carpodacus erythrinus	NHMO-BI-85720/1-S	283.53
Carpodacus erythrinus	NHMO-BI-85719/1-S	275.928
Carpodacus erythrinus	NHMO-BI-85718/1-S	274.873
Carpodacus erythrinus	NHMO-BI-85717/1-S	268.442
Carpodacus erythrinus	NHMO-BI-85716/1-S	260.593
Carpodacus erythrinus	NHMO-BI-85715/1-S	272.446
Acanthis flammea	NHMO-BI-21819/2-S	201.597
Acanthis flammea	NHMO-BI-21858/2-S	205.14
Acanthis flammea	NHMO-BI-21877/2-S	198.581
Acanthis flammea	NHMO-BI-43056/1-S	193.043
Acanthis flammea	NHMO-BI-21882/2-S	193.77
Acanthis flammea	NHMO-BI-43057/1-S	200.637
Acanthis flammea	NHMO-BI-43058/1-S	193.908
Acanthis flammea	NHMO-BI-43059/1-S	197.677
Acanthis flammea	NHMO-BI-21896/2-S	196.679
Acanthis flammea	NHMO-BI-43060/1-S	198.366
Acanthis flammea	NHMO-BI-21860/2-S	185.087
Acanthis flammea	NHMO-BI-43063/1-S	195.464
Acanthis flammea	NHMO-BI-21186/2-S	195.282
Acanthis flammea	NHMO-BI-43587/1-S	192.626
Acanthis flammea	NHMO-BI-86302/2-S	194.13
Acanthis flammea	NHMO-BI-86303/2-S	195.924
Acanthis flammea	NHMO-BI-86304/2-S	203.471
Acanthis flammea	NHMO-BI-86318/3-S	199.51
Acanthis flammea	NHMO-BI-86326/2-S	197.047
Acanthis flammea	NHMO-BI-86375/3-S	194.294
Acanthis flammea	NHMO-BI-86379/3-S	191.129
Spinus spinus	NHMO-BI-15492/2-S	225.405
Spinus spinus	NHMO-BI-15493/2-S	223.043
Spinus spinus	NHMO-BI-15497/2-S	223.811
Spinus spinus	NHMO-BI-15498/2-S	213.123
Spinus spinus	NHMO-BI-15499/2-S	218.751
Spinus spinus	NHMO-BI-45441/1-S	216.134
Spinus spinus	NHMO-BI-45443/1-S	216.372
Spinus spinus	NHMO-BI-45444/1-S	216.683
Spinus spinus	NHMO-BI-45447/1-S	213.501
Spinus spinus	NHMO-BI-45449/1-S	219.217
Spinus spinus	NHMO-BI-45453/1-S	218.897
Spinus spinus	NHMO-BI-45456/1-S	212.673
Spinus spinus	NHMO-BI-45462/1-S	225.263
Spinus spinus	NHMO-BI-46261/1-S	217.432
Spinus spinus	NHMO-BI-46274/1-S	216.82
Spinus spinus	NHMO-BI-84257/2-S	217.536
Spinus spinus	NHMO-BI-84262/2-S	220.727
Spinus spinus	NHMO-BI-84263/2-S	218.65
Spinus spinus	NHMO-BI-84265/2-S	213.599
Spinus spinus	NHMO-BI-86402/2-S	224.656
Spinus spinus	NHMO-BI-86403/2-S	221.044
Spinus spinus	NHMO-BI-86404/2-S	219.6
Spinus spinus	NHMO-BI-84248/2-S	215.566
Spinus spinus	NHMO-BI-84124/2-S	214.812
Certhia familiaris	NHMO-BI-21689/2-S	102.726
Certhia familiaris	NHMO-BI-21747/2-S	99.392
Certhia familiaris	NHMO-BI-21798/2-S	99.331
Certhia familiaris	NHMO-BI-17479/2-S	96.003
Certhia familiaris	NHMO-BI-17482/2-S	95.776
Certhia familiaris	NHMO-BI-23034/2-S	97.628
Certhia familiaris	NHMO-BI-43476/1-S	91.76
Certhia familiaris	NHMO-BI-43480/1-S	94.887
Certhia familiaris	NHMO-BI-43530/1-S	96.13
Certhia familiaris	NHMO-BI-17480/2-S	97.4746
Certhia familiaris	NHMO-BI-86466/2-S	95.2739
Certhia familiaris	NHMO-BI-86465/2-S	96.1301
Cettia fortipes	NHMO-BI-45507/1-S	83.844
Cettia fortipes	NHMO-BI-45510/1-S	80.645
Cettia fortipes	NHMO-BI-45580/1-S	89.201
Cettia fortipes	NHMO-BI-45591/1-S	82.215
Cettia fortipes	NHMO-BI-45595/1-S	84.694
Cettia fortipes	NHMO-BI-45597/1-S	86.887
Cettia fortipes	NHMO-BI-45605/1-S	85.827
Cettia fortipes	NHMO-BI-45623/1-S	84.487
Cettia fortipes	NHMO-BI-45643/1-S	85.759
Cettia fortipes	NHMO-BI-45653/1-S	82.052
Cettia fortipes	NHMO-BI-45670/1-S	85.341
Cinclus cinclus	NHMO-BI-21709/2-S	44.937
Cinclus cinclus	NHMO-BI-21717/2-S	40.896
Cinclus cinclus	NHMO-BI-21817/3-S	44.641
Cinclus cinclus	NHMO-BI-21818/2-S	47.34
Cinclus cinclus	NHMO-BI-43211/1-S	41.934
Cinclus cinclus	NHMO-BI-43212/1-S	41.028
Cinclus cinclus	NHMO-BI-43213/1-S	42.243
Cinclus cinclus	NHMO-BI-84163/2-S	41.2963
Cinclus cinclus	NHMO-BI-84163/2-S	40.7688
Cinclus cinclus	NHMO-BI-86222/2-S	42.2101
Cinnyris reichenowi	NHMO-BI-26063/2-S	72.0899
Cinnyris reichenowi	NHMO-BI-26114/2-S	70.5894
Cinnyris reichenowi	NHMO-BI-26158/2-S	67.8811
Cinnyris reichenowi	NHMO-BI-26223/2-S	69.5763
Cinnyris reichenowi	NHMO-BI-26230/2-S	70.8993
Cinnyris reichenowi	NHMO-BI-26297/2-S	74.4173
Cinnyris reichenowi	NHMO-BI-44624/1-S	73.5552
Cinnyris reichenowi	NHMO-BI-44626/1-S	72.141
Cinnyris reichenowi	NHMO-BI-44628/1-S	74.8227
Cinnyris reichenowi	NHMO-BI-44629/1-S	70.737
Cinnyris reichenowi	NHMO-BI-44630/1-S	74.369
Cinnyris reichenowi	NHMO-BI-44633/1-S	76.407
Cinnyris reichenowi	NHMO-BI-44634/1-S	72.537
Cinnyris reichenowi	NHMO-BI-44635/1-S	72.2446
Cinnyris reichenowi	NHMO-BI-44637/1-S	72.65
Cinnyris reichenowi	NHMO-BI-44660/1-S	74.7375
Cinnyris reichenowi	NHMO-BI-44667/1-S	76.6164
Cinnyris reichenowi	NHMO-BI-45869/1-S	76.1183
Cinnyris reichenowi	NHMO-BI-45870/1-S	74.2555
Cinnyris reichenowi	NHMO-BI-45871/1-S	76.1617
Cinnyris reichenowi	NHMO-BI-45875/1-S	73.9468
Cinnyris reichenowi	NHMO-BI-45876/1-S	72.8046
Cinnyris reichenowi	NHMO-BI-45882/1-S	74.3123
Cinnyris reichenowi	NHMO-BI-18712/3-S	75.6786
Cinnyris reichenowi	NHMO-BI-18716/3-S	75.0843
Cinnyris reichenowi	NHMO-BI-18720/3-S	73.885
Cinnyris reichenowi	NHMO-BI-18729/2-S	74.2893
Cinnyris reichenowi	NHMO-BI-18747/2-S	74.3734
Cinnyris reichenowi	NHMO-BI-18766/2-S	72.8079
Cinnyris reichenowi	NHMO-BI-46321/1-S	76.7558
Cinnyris reichenowi	NHMO-BI-46322/1-S	74.7245
Cinnyris reichenowi	NHMO-BI-46323/1-S	72.0979
Coccothraustes coccothraustes	NHMO-BI-84541/2-S	69.5941
Coccothraustes coccothraustes	NHMO-BI-84542/2-S	65.2722
Coccothraustes coccothraustes	NHMO-BI-33882/2-S	65.5613
Coccothraustes coccothraustes	NHMO-BI-36225/2-S	66.2296
Coccothraustes coccothraustes	NHMO-BI-36225/2-S	66.2505
Coccothraustes coccothraustes	NHMO-BI-36227/2-S	64.4235
Coccothraustes coccothraustes	NHMO-BI-36227/2-S	66.7016
Coccothraustes coccothraustes	NHMO-BI-36228/2-S	62.8059
Coccothraustes coccothraustes	NHMO-BI-36228/2-S	62.737
Coccothraustes coccothraustes	NHMO-BI-84535/2-S	64.9134
Coccothraustes coccothraustes	NHMO-BI-84539/2-S	65.5465
Coccothraustes coccothraustes	NHMO-BI-84540/2-S	69.6601
Cossypha niveicapilla	NHMO-BI-25712/2-S	175.618
Cossypha niveicapilla	NHMO-BI-25714/2-S	175.485
Cossypha niveicapilla	NHMO-BI-25798/2-S	175.142
Cossypha niveicapilla	NHMO-BI-25800/2-S	170.698
Cossypha niveicapilla	NHMO-BI-25840/2-S	172.72
Cossypha niveicapilla	NHMO-BI-25844/2-S	167.474
Cossypha niveicapilla	NHMO-BI-25862/2-S	168.171
Cossypha niveicapilla	NHMO-BI-32691/3-S	171.68
Cossypha niveicapilla	NHMO-BI-32730/3-S	165.304
Cossypha niveicapilla	NHMO-BI-32906/2-S	166.143
Cossypha niveicapilla	NHMO-BI-35719/2-S	174.473
Cossypha niveicapilla	NHMO-BI-35730/2-S	169.63
Cossypha niveicapilla	NHMO-BI-35751/2-S	172.317
Cossypha niveicapilla	NHMO-BI-35760/2-S	172.168
Cossypha niveicapilla	NHMO-BI-35778/2-S	159.774
Cossypha niveicapilla	NHMO-BI-35796/2-S	172.962
Cossypha niveicapilla	NHMO-BI-35799/2-S	166.917
Cossypha niveicapilla	NHMO-BI-35829/2-S	167.84
Cossypha niveicapilla	NHMO-BI-35858/2-S	166.859
Cossypha niveicapilla	NHMO-BI-35874/2-S	164.697
Cossypha niveicapilla	NHMO-BI-35875/2-S	179.372
Cossypha niveicapilla	NHMO-BI-43658/1-S	177.817
Cossypha niveicapilla	NHMO-BI-43669/1-S	166.749
Cyanistes caeruleus	NHMO-BI-21676/3-S	104.071
Cyanistes caeruleus	NHMO-BI-21678/3-S	104.564
Cyanistes caeruleus	NHMO-BI-21688/3-S	100.926
Cyanistes caeruleus	NHMO-BI-21696/3-S	107.748
Cyanistes caeruleus	NHMO-BI-21698/3-S	105.55
Cyanistes caeruleus	NHMO-BI-21699/3-S	106.627
Cyanistes caeruleus	NHMO-BI-21728/3-S	100.797
Cyanistes caeruleus	NHMO-BI-21746/3-S	106.698
Cyanistes caeruleus	NHMO-BI-21762/2-S	107.792
Cyanistes caeruleus	NHMO-BI-21829/3-S	104.872
Cyanistes caeruleus	NHMO-BI-21677/3-S	105.479
Cyanistes caeruleus	NHMO-BI-21654/2-S	101.076
Cyanistes caeruleus	NHMO-BI-21682/3-S	100.458
Cyanistes caeruleus	NHMO-BI-21705/2-S	106.32
Cyanistes caeruleus	NHMO-BI-21764/3-S	107.015
Cyanistes caeruleus	NHMO-BI-43181/1-S	101.696
Cyanistes caeruleus	NHMO-BI-43182/1-S	103.631
Cyanistes caeruleus	NHMO-BI-43183/1-S	107.104
Cyanistes caeruleus	NHMO-BI-43184/1-S	104.869
Cyanistes caeruleus	NHMO-BI-43185/1-S	102.938
Cyanistes caeruleus	NHMO-BI-21112/2-S	106.933
Cyanomitra olivacea	NHMO-BI-29145/3-S	84.454
Cyanomitra olivacea	NHMO-BI-29198/3-S	88.286
Cyanomitra olivacea	NHMO-BI-29222/3-S	85.643
Cyanomitra olivacea	NHMO-BI-29249/2-S	85.8003
Cyanomitra olivacea	NHMO-BI-29328/2-S	85.8428
Cyanomitra olivacea	NHMO-BI-29372/2-S	83.937
Cyanomitra olivacea	NHMO-BI-32058/2-S	85.2226
Cyanomitra olivacea	NHMO-BI-32059/2-S	87.5638
Cyanomitra olivacea	NHMO-BI-32080/2-S	86.2073
Cyanomitra olivacea	NHMO-BI-32094/2-S	85.5674
Cyanomitra olivacea	NHMO-BI-32129/2-S	84.772
Cyanomitra olivacea	NHMO-BI-32211/2-S	86.8219
Cyanomitra olivacea	NHMO-BI-32218/2-S	84.8624
Cyanomitra olivacea	NHMO-BI-32229/2-S	84.9654
Cyanomitra olivacea	NHMO-BI-32233/2-S	87.5196
Cyanomitra olivacea	NHMO-BI-32245/2-S	88.6725
Cyanomitra olivacea	NHMO-BI-32278/2-S	85.2562
Cyanomitra olivacea	NHMO-BI-32280/2-S	87.7711
Cyanomitra olivacea	NHMO-BI-32301/2-S	87.1287
Cyanomitra olivacea	NHMO-BI-32319/2-S	86.3793
Cyanomitra olivacea	NHMO-BI-32322/2-S	87.0589
Cyanomitra olivacea	NHMO-BI-32384/2-S	83.9175
Cyanomitra olivacea	NHMO-BI-32445/2-S	87.6233
Cyanomitra olivacea	NHMO-BI-32449/2-S	84.862
Cyanomitra olivacea	NHMO-BI-32464/2-S	86.0551
Cyanomitra olivacea	NHMO-BI-32500/2-S	84.8341
Cyanomitra olivacea	NHMO-BI-32511/2-S	86.6404
Cyanomitra olivacea	NHMO-BI-32536/2-S	82.9806
Cyanomitra olivacea	NHMO-BI-32548/2-S	85.9936
Cyanomitra olivacea	NHMO-BI-32559/2-S	88.473
Cyanomitra olivacea	NHMO-BI-32560/2-S	85.6421
Cyanomitra olivacea	NHMO-BI-35912/2-S	85.3067
Cyanomitra olivacea	NHMO-BI-35931/2-S	85.7212
Cyanomitra olivacea	NHMO-BI-35939/2-S	86.521
Cyanomitra olivacea	NHMO-BI-36017/2-S	88.3973
Cyanomitra olivacea	NHMO-BI-36038/2-S	84.9209
Cyanomitra olivacea	NHMO-BI-36039/2-S	85.655
Cyanomitra olivacea	NHMO-BI-36042/2-S	87.6239
Cyanomitra olivacea	NHMO-BI-36044/2-S	84.9883
Cyanomitra olivacea	NHMO-BI-36141/2-S	85.7638
Cyanomitra olivacea	NHMO-BI-36145/2-S	86.6454
Cyanomitra olivacea	NHMO-BI-43628/1-S	86.441
Cyanomitra olivacea	NHMO-BI-43629/1-S	86.8666
Cyanomitra olivacea	NHMO-BI-43632/1-S	87.389
Cyanomitra olivacea	NHMO-BI-43634/1-S	85.893
Cyanomitra olivacea	NHMO-BI-43635/1-S	84.639
Cyanomitra olivacea	NHMO-BI-43636/1-S	85.619
Cyanomitra olivacea	NHMO-BI-45013/1-S	86.2996
Cyanomitra olivacea	NHMO-BI-45014/1-S	86.5978
Cyanomitra oritis	NHMO-BI-44606/1-S	84.727
Cyanomitra oritis	NHMO-BI-44621/1-S	79.292
Cyanomitra oritis	NHMO-BI-44631/1-S	85.202
Cyanomitra oritis	NHMO-BI-44632/1-S	85.87
Cyanomitra oritis	NHMO-BI-44639/1-S	77.3113
Cyanomitra oritis	NHMO-BI-44642/1-S	80.832
Cyanomitra oritis	NHMO-BI-44644/1-S	78.64
Cyanomitra oritis	NHMO-BI-44645/1-S	79.791
Cyanomitra oritis	NHMO-BI-44647/1-S	84.221
Cyanomitra oritis	NHMO-BI-44648/1-S	82.2897
Cyanomitra oritis	NHMO-BI-44651/1-S	81.8
Cyanomitra oritis	NHMO-BI-44658/1-S	82.5499
Cyanomitra oritis	NHMO-BI-44666/1-S	79.043
Cyanomitra oritis	NHMO-BI-44672/1-S	85.958
Cyanomitra oritis	NHMO-BI-45877/1-S	82.2003
Cyanomitra oritis	NHMO-BI-45880/1-S	82.8415
Cyanomitra oritis	NHMO-BI-45881/1-S	77.0955
Cyanomitra oritis	NHMO-BI-45884/1-S	80.2118
Cyanistes teneriffae	NHMO-BI-18292/3-S	120.219
Cyanistes teneriffae	NHMO-BI-18301/3-S	119.177
Cyanistes teneriffae	NHMO-BI-18309/3-S	120.031
Cyanistes teneriffae	NHMO-BI-18313/4-S	120.763
Cyanistes teneriffae	NHMO-BI-18318/4-S	118.631
Cyanistes teneriffae	NHMO-BI-18335/3-S	121.501
Cyanistes teneriffae	NHMO-BI-44154/1-S	113.729
Cyanistes teneriffae	NHMO-BI-25021/3-S	118.922
Cyanistes teneriffae	NHMO-BI-25024/3-S	115.758
Cyanistes teneriffae	NHMO-BI-25028/3-S	117.324
Cyanistes teneriffae	NHMO-BI-25030/3-S	119.958
Cyanistes teneriffae	NHMO-BI-25032/3-S	118.961
Cyanistes teneriffae	NHMO-BI-25033/3-S	119.223
Cyanistes teneriffae	NHMO-BI-25049/3-S	118.782
Cyanistes teneriffae	NHMO-BI-25050/3-S	115.386
Cyanistes teneriffae	NHMO-BI-25053/3-S	118.723
Cyanistes teneriffae	NHMO-BI-25055/3-S	118.718
Cyanistes teneriffae	NHMO-BI-44156/1-S	115.915
Cyanistes teneriffae	NHMO-BI-25072/3-S	116.508
Cyanistes teneriffae	NHMO-BI-27270/3-S	122.841
Cyanistes teneriffae	NHMO-BI-27272/3-S	118.577
Cyanistes teneriffae	NHMO-BI-27175/3-S	120.353
Cyanomitra verticalis	NHMO-BI-25946/3-S	80.235
Cyanomitra verticalis	NHMO-BI-25984/2-S	87.297
Cyanomitra verticalis	NHMO-BI-29448/2-S	86.374
Cyanomitra verticalis	NHMO-BI-29542/2-S	85.9274
Cyanomitra verticalis	NHMO-BI-32971/2-S	81.3621
Cyanomitra verticalis	NHMO-BI-32972/2-S	84.8351
Cyanomitra verticalis	NHMO-BI-33102/2-S	80.2141
Cyanomitra verticalis	NHMO-BI-43659/1-S	81.571
Cyanomitra verticalis	NHMO-BI-46236/1-S	84.7421
Delichon urbicum	NHMO-BI-42093/2-S	100.361
Delichon urbicum	NHMO-BI-42104/2-S	102.886
Delichon urbicum	NHMO-BI-21900/2-S	95.807
Delichon urbicum	NHMO-BI-21901/2-S	98.311
Delichon urbicum	NHMO-BI-21902/2-S	96.39
Delichon urbicum	NHMO-BI-42106/2-S	98.662
Delichon urbicum	NHMO-BI-42087/2-S	100.054
Delichon urbicum	NHMO-BI-23112/2-S	97.742
Delichon urbicum	NHMO-BI-86370/3-S	94.0429
Delichon urbicum	NHMO-BI-86333/2-S	95.9225
Delichon urbicum	NHMO-BI-86334/2-S	100.136
Setophaga pensylvanica	NHMO-BI-43354/1-S	235.013
Setophaga pensylvanica	NHMO-BI-43355/1-S	241.551
Setophaga pensylvanica	NHMO-BI-80472/1-S	244.735
Setophaga pensylvanica	NHMO-BI-21994/2-S	239.977
Setophaga pensylvanica	NHMO-BI-21995/2-S	242.602
Setophaga pensylvanica	NHMO-BI-22057/2-S	244.768
Setophaga pensylvanica	NHMO-BI-22058/2-S	242.022
Setophaga pensylvanica	NHMO-BI-80473/1-S	243.48
Setophaga pensylvanica	NHMO-BI-22096/2-S	248.62
Setophaga pensylvanica	NHMO-BI-22098/2-S	249.891
Setophaga pensylvanica	NHMO-BI-43356/1-S	246.816
Setophaga aestiva	NHMO-BI-80470/1-S	273.709
Setophaga aestiva	NHMO-BI-22084/2-S	261.23
Setophaga aestiva	NHMO-BI-22085/2-S	268.133
Setophaga aestiva	NHMO-BI-22091/2-S	275.174
Setophaga aestiva	NHMO-BI-21921/2-S	267.125
Setophaga aestiva	NHMO-BI-21958/2-S	271.982
Setophaga aestiva	NHMO-BI-21986/2-S	273.117
Setophaga aestiva	NHMO-BI-9486/2-S	272.197
Setophaga aestiva	NHMO-BI-9484/2-S	279.392
Setophaga aestiva	NHMO-BI-80471/1-S	275.452
Setophaga aestiva	NHMO-BI-9488/2-S	273.814
Setophaga aestiva	NHMO-BI-9491/2-S	283.457
Setophaga aestiva	NHMO-BI-9504/2-S	273.552
Setophaga aestiva	NHMO-BI-21950/2-S	269.332
Setophaga aestiva	NHMO-BI-43340/1-S	272.165
Setophaga aestiva	NHMO-BI-43343/1-S	271.277
Setophaga aestiva	NHMO-BI-43349/1-S	266.896
Emberiza affinis	NHMO-BI-29620/3-S	89.237
Emberiza affinis	NHMO-BI-29617/3-S	91.072
Emberiza affinis	NHMO-BI-33364/2-S	86.7028
Emberiza affinis	NHMO-BI-33387/2-S	85.2563
Emberiza affinis	NHMO-BI-33390/2-S	80.7072
Emberiza affinis	NHMO-BI-33414/2-S	84.6983
Emberiza affinis	NHMO-BI-33446/2-S	81.6525
Emberiza affinis	NHMO-BI-33503/2-S	90.6121
Emberiza affinis	NHMO-BI-33537/2-S	84.9289
Emberiza affinis	NHMO-BI-33552/2-S	85.4256
Emberiza affinis	NHMO-BI-33567/2-S	90.1246
Emberiza affinis	NHMO-BI-33579/2-S	86.331
Emberiza citrinella	NHMO-BI-21706/2-S	130.144
Emberiza citrinella	NHMO-BI-21707/2-S	127.518
Emberiza citrinella	NHMO-BI-21715/2-S	128.637
Emberiza citrinella	NHMO-BI-21727/2-S	133.683
Emberiza citrinella	NHMO-BI-21745/2-S	128.751
Emberiza citrinella	NHMO-BI-21757/2-S	131.164
Emberiza citrinella	NHMO-BI-21761/2-S	131.606
Emberiza citrinella	NHMO-BI-21778/2-S	127.463
Emberiza citrinella	NHMO-BI-21783/2-S	132.117
Emberiza citrinella	NHMO-BI-43172/1-S	130.685
Emberiza citrinella	NHMO-BI-21690/2-S	128.146
Emberiza citrinella	NHMO-BI-21724/2-S	128.246
Emberiza citrinella	NHMO-BI-43486/1-S	134.489
Emberiza citrinella	NHMO-BI-43512/1-S	130.723
Emberiza schoeniclus	NHMO-BI-21863/2-S	267.987
Emberiza schoeniclus	NHMO-BI-21867/2-S	285.049
Emberiza schoeniclus	NHMO-BI-21872/2-S	271.274
Emberiza schoeniclus	NHMO-BI-21862/2-S	277.944
Emberiza schoeniclus	NHMO-BI-21876/2-S	275.151
Emberiza schoeniclus	NHMO-BI-21880/2-S	280.27
Emberiza schoeniclus	NHMO-BI-21885/2-S	287.737
Emberiza schoeniclus	NHMO-BI-21891/2-S	278.185
Emberiza schoeniclus	NHMO-BI-21893/2-S	276.666
Emberiza schoeniclus	NHMO-BI-21895/2-S	284.822
Emberiza schoeniclus	NHMO-BI-21897/2-S	282.591
Emberiza schoeniclus	NHMO-BI-21909/2-S	275.007
Emberiza schoeniclus	NHMO-BI-43258/1-S	275.693
Emberiza schoeniclus	NHMO-BI-43506/1-S	281.868
Emberiza schoeniclus	NHMO-BI-43534/1-S	287.692
Emberiza schoeniclus	NHMO-BI-43535/1-S	282.478
Emberiza schoeniclus	NHMO-BI-43581/1-S	280.466
Emberiza schoeniclus	NHMO-BI-86297/3-S	275.104
Emberiza schoeniclus	NHMO-BI-86349/3-S	280.704
Emberiza schoeniclus	NHMO-BI-86352/3-S	285.926
Emberiza schoeniclus	NHMO-BI-86354/3-S	281.099
Emberiza schoeniclus	NHMO-BI-86363/3-S	279.092
Emberiza schoeniclus	NHMO-BI-86323/3-S	274.364
Erithacus rubecula	NHMO-BI-17460/2-S	141.084
Erithacus rubecula	NHMO-BI-17461/2-S	142.04
Erithacus rubecula	NHMO-BI-17462/2-S	137.408
Erithacus rubecula	NHMO-BI-17463/2-S	141.771
Erithacus rubecula	NHMO-BI-23092/2-S	135.769
Erithacus rubecula	NHMO-BI-80456/1-S	128.108
Erithacus rubecula	NHMO-BI-43475/1-S	134.944
Erithacus rubecula	NHMO-BI-43489/1-S	142.604
Erithacus rubecula	NHMO-BI-23039/2-S	125.808
Erithacus rubecula	NHMO-BI-21753/2-S	136.787
Erithacus rubecula	NHMO-BI-45133/1-S	134.206
Erithacus rubecula	NHMO-BI-45135/1-S	137.183
Erithacus rubecula	NHMO-BI-46263/1-S	125.544
Erithacus rubecula	NHMO-BI-46266/1-S	126.055
Erithacus rubecula	NHMO-BI-46396/1-S	137.963
Euplectes capensis	NHMO-BI-26132/3-S	144.814
Euplectes capensis	NHMO-BI-26147/3-S	142.137
Euplectes capensis	NHMO-BI-26167/3-S	137.651
Euplectes capensis	NHMO-BI-26287/2-S	141.659
Euplectes capensis	NHMO-BI-26359/2-S	141.384
Euplectes capensis	NHMO-BI-26377/2-S	135.703
Euplectes capensis	NHMO-BI-26378/2-S	136.236
Euplectes capensis	NHMO-BI-26383/2-S	140.063
Euplectes capensis	NHMO-BI-26391/2-S	144.444
Euplectes capensis	NHMO-BI-26395/2-S	137.495
Euplectes capensis	NHMO-BI-26396/2-S	138.972
Euplectes capensis	NHMO-BI-26397/2-S	142.026
Euplectes capensis	NHMO-BI-26400/2-S	137.381
Euplectes capensis	NHMO-BI-44573/1-S	133.622
Euplectes franciscanus	NHMO-BI-25815/3-S	136.783
Euplectes franciscanus	NHMO-BI-25834/3-S	138.985
Euplectes franciscanus	NHMO-BI-25850/3-S	140.425
Euplectes franciscanus	NHMO-BI-25867/2-S	142.123
Euplectes franciscanus	NHMO-BI-25868/2-S	138.886
Euplectes franciscanus	NHMO-BI-25873/2-S	139.023
Euplectes franciscanus	NHMO-BI-25874/2-S	138.024
Euplectes franciscanus	NHMO-BI-25878/2-S	137.378
Euplectes franciscanus	NHMO-BI-25881/2-S	138.312
Euplectes franciscanus	NHMO-BI-25882/2-S	140.361
Euplectes franciscanus	NHMO-BI-25887/2-S	136.253
Euplectes franciscanus	NHMO-BI-25891/2-S	140.128
Euplectes franciscanus	NHMO-BI-25902/2-S	142.757
Euplectes franciscanus	NHMO-BI-25904/2-S	139.167
Euplectes franciscanus	NHMO-BI-25905/2-S	140.168
Euplectes franciscanus	NHMO-BI-25906/2-S	138.702
Euplectes franciscanus	NHMO-BI-25907/2-S	138.777
Euplectes franciscanus	NHMO-BI-25911/2-S	140.152
Euplectes franciscanus	NHMO-BI-25912/2-S	142.482
Euplectes franciscanus	NHMO-BI-25918/2-S	135.532
Euplectes franciscanus	NHMO-BI-25921/2-S	143.44
Euplectes franciscanus	NHMO-BI-25990/2-S	143.196
Euplectes franciscanus	NHMO-BI-33037/2-S	137.825
Euplectes franciscanus	NHMO-BI-33039/2-S	146.936
Euplectes franciscanus	NHMO-BI-33116/2-S	138.809
Euplectes franciscanus	NHMO-BI-33137/2-S	133.158
Euplectes franciscanus	NHMO-BI-33146/2-S	137.242
Euplectes franciscanus	NHMO-BI-33148/2-S	141.168
Euplectes franciscanus	NHMO-BI-43671/1-S	138.279
Euplectes franciscanus	NHMO-BI-43677/1-S	141.829
Euplectes franciscanus	NHMO-BI-43678/1-S	136.591
Euplectes franciscanus	NHMO-BI-45016/1-S	136.713
Eurillas latirostris	NHMO-BI-32115/2-S	107.593
Eurillas latirostris	NHMO-BI-32142/2-S	108.746
Eurillas latirostris	NHMO-BI-32462/2-S	108.861
Eurillas latirostris	NHMO-BI-32467/2-S	101.435
Eurillas latirostris	NHMO-BI-32475/2-S	110.21
Eurillas latirostris	NHMO-BI-32478/2-S	106.566
Eurillas latirostris	NHMO-BI-32486/2-S	107.136
Eurillas latirostris	NHMO-BI-32513/2-S	112.068
Eurillas latirostris	NHMO-BI-32515/2-S	104.067
Eurillas latirostris	NHMO-BI-32519/2-S	109.068
Eurillas latirostris	NHMO-BI-32539/2-S	111.63
Eurillas latirostris	NHMO-BI-32541/2-S	112.05
Eurillas latirostris	NHMO-BI-32568/2-S	111.288
Eurillas latirostris	NHMO-BI-32572/2-S	107.544
Eurillas latirostris	NHMO-BI-33634/2-S	110.749
Eurillas latirostris	NHMO-BI-33646/2-S	108.766
Eurillas latirostris	NHMO-BI-33713/2-S	117.27
Eurillas latirostris	NHMO-BI-33745/2-S	108.808
Eurillas latirostris	NHMO-BI-36055/2-S	108.554
Eurillas latirostris	NHMO-BI-36057/2-S	109.881
Eurillas latirostris	NHMO-BI-36125/2-S	112.78
Eurillas latirostris	NHMO-BI-36126/2-S	114.613
Eurillas latirostris	NHMO-BI-36127/2-S	110.259
Eurillas latirostris	NHMO-BI-36128/2-S	114.131
Eurillas latirostris	NHMO-BI-36135/2-S	112.25
Eurillas latirostris	NHMO-BI-43618/1-S	109.647
Eurillas virens	NHMO-BI-29166/3-S	116.86
Eurillas virens	NHMO-BI-29226/3-S	101.342
Eurillas virens	NHMO-BI-29248/3-S	98.274
Eurillas virens	NHMO-BI-29377/2-S	102.026
Eurillas virens	NHMO-BI-29389/2-S	105.31
Eurillas virens	NHMO-BI-29397/2-S	99.816
Eurillas virens	NHMO-BI-32073/2-S	111.192
Eurillas virens	NHMO-BI-32087/2-S	104.738
Eurillas virens	NHMO-BI-32103/2-S	103.9
Eurillas virens	NHMO-BI-32120/2-S	104.353
Eurillas virens	NHMO-BI-32128/2-S	109.167
Eurillas virens	NHMO-BI-32141/2-S	104.432
Eurillas virens	NHMO-BI-32183/2-S	106.656
Eurillas virens	NHMO-BI-32200/2-S	111.734
Eurillas virens	NHMO-BI-32205/2-S	103.93
Eurillas virens	NHMO-BI-32206/2-S	101.386
Eurillas virens	NHMO-BI-32217/2-S	100.576
Eurillas virens	NHMO-BI-32235/2-S	105.951
Eurillas virens	NHMO-BI-32240/2-S	106.985
Eurillas virens	NHMO-BI-32255/2-S	102.494
Eurillas virens	NHMO-BI-32399/2-S	103.663
Eurillas virens	NHMO-BI-32506/2-S	103.798
Eurillas virens	NHMO-BI-32508/2-S	111.14
Eurillas virens	NHMO-BI-32544/2-S	104.9
Eurillas virens	NHMO-BI-32551/2-S	104.809
Eurillas virens	NHMO-BI-35981/2-S	106.939
Eurillas virens	NHMO-BI-35994/2-S	104.257
Eurillas virens	NHMO-BI-36001/2-S	106.279
Eurillas virens	NHMO-BI-43621/1-S	109.313
Eurillas virens	NHMO-BI-43622/1-S	106.229
Eurillas virens	NHMO-BI-43625/1-S	106.254
Eurillas virens	NHMO-BI-43637/1-S	97.375
Ficedula albicollis	NHMO-BI-46446/1-S	102.576
Ficedula albicollis	NHMO-BI-46447/1-S	96.483
Ficedula albicollis	NHMO-BI-43605/1-S	98.18
Ficedula albicollis	NHMO-BI-43607/1-S	102.579
Ficedula albicollis	NHMO-BI-43601/1-S	105.205
Ficedula albicollis	NHMO-BI-43609/1-S	100.56
Ficedula albicollis	NHMO-BI-46453/1-S	101.162
Ficedula albicollis	NHMO-BI-46457/1-S	102.865
Ficedula albicollis	NHMO-BI-46459/1-S	102.871
Ficedula albicollis	NHMO-BI-46465/1-S	100.542
Ficedula albicollis	NHMO-BI-46467/1-S	99.476
Ficedula albicollis	NHMO-BI-85733/1-S	103.893
Ficedula albicollis	NHMO-BI-46456/1-S	98.085
Ficedula albicollis	NHMO-BI-46468/1-S	101.656
Ficedula hypoleuca	NHMO-BI-21824/2-S	106.486
Ficedula hypoleuca	NHMO-BI-21833/2-S	95.885
Ficedula hypoleuca	NHMO-BI-43186/1-S	104.002
Ficedula hypoleuca	NHMO-BI-43187/1-S	103.596
Ficedula hypoleuca	NHMO-BI-43188/1-S	98
Ficedula hypoleuca	NHMO-BI-43189/1-S	104.258
Ficedula hypoleuca	NHMO-BI-43190/1-S	99.424
Ficedula hypoleuca	NHMO-BI-43562/1-S	101.108
Ficedula hypoleuca	NHMO-BI-43564/1-S	103.767
Ficedula hypoleuca	NHMO-BI-43565/1-S	101.367
Ficedula hypoleuca	NHMO-BI-43566/1-S	101.988
Ficedula hypoleuca	NHMO-BI-43567/1-S	100.026
Ficedula hypoleuca	NHMO-BI-43568/1-S	106.408
Ficedula hypoleuca	NHMO-BI-43569/1-S	109.337
Ficedula hypoleuca	NHMO-BI-43572/1-S	99.071
Ficedula hypoleuca	NHMO-BI-43573/1-S	97.467
Ficedula hypoleuca	NHMO-BI-43577/1-S	106.259
Ficedula hypoleuca	NHMO-BI-43578/1-S	100.206
Ficedula hypoleuca	NHMO-BI-43580/1-S	103.213
Ficedula hypoleuca	NHMO-BI-43584/1-S	102.408
Fringilla coelebs	NHMO-BI-15502/2-S	255.754
Fringilla coelebs	NHMO-BI-21107/2-S	251.805
Fringilla coelebs	NHMO-BI-21113/2-S	251.909
Fringilla coelebs	NHMO-BI-21658/2-S	247.503
Fringilla coelebs	NHMO-BI-21661/2-S	246.132
Fringilla coelebs	NHMO-BI-21662/2-S	245.381
Fringilla coelebs	NHMO-BI-21664/2-S	249.81
Fringilla coelebs	NHMO-BI-21671/2-S	248.51
Fringilla coelebs	NHMO-BI-21691/2-S	243.127
Fringilla coelebs	NHMO-BI-21697/2-S	246.257
Fringilla coelebs	NHMO-BI-21700/2-S	253.797
Fringilla coelebs	NHMO-BI-21702/2-S	250.091
Fringilla coelebs	NHMO-BI-21723/2-S	252.374
Fringilla coelebs	NHMO-BI-21742/2-S	246.894
Fringilla coelebs	NHMO-BI-21776/2-S	260.332
Fringilla coelebs	NHMO-BI-21785/2-S	253.014
Fringilla coelebs	NHMO-BI-21788/2-S	251.992
Fringilla coelebs	NHMO-BI-21789/2-S	261.249
Fringilla coelebs	NHMO-BI-21790/2-S	260.067
Fringilla coelebs	NHMO-BI-21802/2-S	256.064
Fringilla coelebs	NHMO-BI-23076/2-S	249.108
Fringilla coelebs	NHMO-BI-43233/1-S	237.212
Fringilla coelebs	NHMO-BI-43234/1-S	251.267
Fringilla coelebs	NHMO-BI-43235/1-S	252.336
Fringilla coelebs	NHMO-BI-43236/1-S	255.906
Fringilla coelebs	NHMO-BI-43237/1-S	250.814
Fringilla coelebs	NHMO-BI-43238/1-S	243.053
Fringilla coelebs	NHMO-BI-43239/1-S	240.657
Fringilla coelebs	NHMO-BI-43240/1-S	256.99
Fringilla coelebs	NHMO-BI-43241/1-S	255.55
Fringilla coelebs	NHMO-BI-43242/1-S	246.552
Fringilla coelebs	NHMO-BI-43243/1-S	256.726
Fringilla coelebs	NHMO-BI-43244/1-S	252.278
Fringilla coelebs	NHMO-BI-43245/1-S	259.154
Fringilla coelebs	NHMO-BI-43246/1-S	250.925
Fringilla coelebs	NHMO-BI-43247/1-S	248.798
Fringilla coelebs	NHMO-BI-43248/1-S	252.988
Fringilla coelebs	NHMO-BI-43249/1-S	255.862
Fringilla coelebs	NHMO-BI-43250/1-S	254.893
Fringilla coelebs	NHMO-BI-43251/1-S	267.002
Fringilla coelebs	NHMO-BI-43252/1-S	249.049
Fringilla coelebs	NHMO-BI-43467/1-S	270.778
Fringilla coelebs	NHMO-BI-43468/1-S	252.22
Fringilla coelebs	NHMO-BI-43470/1-S	268.351
Fringilla coelebs	NHMO-BI-43477/1-S	257.709
Fringilla coelebs	NHMO-BI-43478/1-S	250.403
Fringilla coelebs	NHMO-BI-43483/1-S	262.004
Fringilla coelebs	NHMO-BI-43585/1-S	263.909
Fringilla montifringilla	NHMO-BI-21710/2-S	208.003
Fringilla montifringilla	NHMO-BI-21718/2-S	207.352
Fringilla montifringilla	NHMO-BI-21873/2-S	209.017
Fringilla montifringilla	NHMO-BI-43044/1-S	214.148
Fringilla montifringilla	NHMO-BI-21889/2-S	210.939
Fringilla montifringilla	NHMO-BI-43529/1-S	216.193
Fringilla montifringilla	NHMO-BI-43537/1-S	209.063
Fringilla montifringilla	NHMO-BI-43538/1-S	210.735
Fringilla montifringilla	NHMO-BI-43553/1-S	218.555
Fringilla montifringilla	NHMO-BI-43545/1-S	204.539
Fringilla montifringilla	NHMO-BI-21169/2-S	219.84
Fringilla montifringilla	NHMO-BI-21184/2-S	215.054
Fringilla montifringilla	NHMO-BI-43571/1-S	218.144
Fringilla montifringilla	NHMO-BI-43579/1-S	220.365
Fringilla montifringilla	NHMO-BI-86271/3-S	215.838
Fringilla montifringilla	NHMO-BI-86292/3-S	214.815
Fringilla montifringilla	NHMO-BI-86353/3-S	216.561
Fringilla montifringilla	NHMO-BI-84217/2-S	209.914
Fringilla montifringilla	NHMO-BI-86342/3-S	207.989
Fringilla teydea	NHMO-BI-25178/4-S	250.51
Fringilla teydea	NHMO-BI-25235/4-S	246.177
Fringilla teydea	NHMO-BI-25241/3-S	249.996
Fringilla teydea	NHMO-BI-25247/3-S	254.071
Fringilla teydea	NHMO-BI-25253/3-S	251.79
Fringilla teydea	NHMO-BI-25461/3-S	249.168
Fringilla teydea	NHMO-BI-25463/3-S	252.521
Fringilla teydea	NHMO-BI-25464/3-S	255.26
Fringilla teydea	NHMO-BI-27311/3-S	255.826
Fringilla teydea	NHMO-BI-27312/4-S	262.623
Fringilla teydea	NHMO-BI-27313/4-S	260.28
Fringilla teydea	NHMO-BI-27314/4-S	259.349
Fringilla teydea	NHMO-BI-30981/3-S	259.411
Fringilla teydea	NHMO-BI-30982/3-S	252.613
Fringilla teydea	NHMO-BI-30983/3-S	254.776
Fringilla teydea	NHMO-BI-30984/3-S	260.394
Fringilla teydea	NHMO-BI-30985/3-S	257.153
Fringilla teydea	NHMO-BI-30986/3-S	255.513
Fringilla teydea	NHMO-BI-30987/3-S	253.831
Fringilla teydea	NHMO-BI-30988/3-S	252.146
Fringilla teydea	NHMO-BI-30990/3-S	258.599
Fringilla teydea	NHMO-BI-44992/1-S	257.991
Fringilla teydea	NHMO-BI-68707/2-S	255.233
Fringilla teydea	NHMO-BI-68709/2-S	257.072
Fringilla teydea	NHMO-BI-68710/2-S	253.274
Fringilla teydea	NHMO-BI-68711/2-S	254.117
Fringilla teydea	NHMO-BI-68714/2-S	250.249
Fringilla teydea	NHMO-BI-68715/2-S	254.635
Fringilla teydea	NHMO-BI-68716/2-S	258.846
Fringilla teydea	NHMO-BI-68720/2-S	258.221
Fringilla teydea	NHMO-BI-68721/2-S	257.946
Fringilla teydea	NHMO-BI-68729/2-S	252.052
Fringilla teydea	NHMO-BI-68730/2-S	249.088
Fringilla teydea	NHMO-BI-68733/2-S	251.03
Fringilla teydea	NHMO-BI-68734/2-S	257.238
Fringilla teydea	NHMO-BI-68735/2-S	261.07
Fringilla teydea	NHMO-BI-68736/2-S	256.467
Fringilla teydea	NHMO-BI-68737/2-S	256.075
Fringilla teydea	NHMO-BI-68738/2-S	254.129
Fringilla teydea	NHMO-BI-68739/2-S	257.139
Fringilla teydea	NHMO-BI-68740/2-S	254.366
Fringilla teydea	NHMO-BI-68741/2-S	250.777
Fringilla teydea	NHMO-BI-68743/2-S	249.943
Geothlypis trichas	NHMO-BI-21932/2-S	170.943
Geothlypis trichas	NHMO-BI-21944/2-S	162.893
Geothlypis trichas	NHMO-BI-21961/2-S	167.308
Geothlypis trichas	NHMO-BI-21979/2-S	164.588
Geothlypis trichas	NHMO-BI-21983/2-S	163.531
Geothlypis trichas	NHMO-BI-22004/2-S	167.736
Geothlypis trichas	NHMO-BI-43357/1-S	160.81
Geothlypis trichas	NHMO-BI-9204/2-S	172.12
Geothlypis trichas	NHMO-BI-9203/2-S	167.375
Geothlypis trichas	NHMO-BI-9215/2-S	173.279
Geothlypis trichas	NHMO-BI-9202/2-S	173.788
Geothlypis trichas	NHMO-BI-9201/2-S	168.208
Geothlypis trichas	NHMO-BI-9206/2-S	164.209
Geothlypis trichas	NHMO-BI-9209/2-S	167.052
Geothlypis trichas	NHMO-BI-9211/2-S	166.152
Geothlypis trichas	NHMO-BI-43313/1-S	164.908
Geothlypis trichas	NHMO-BI-43358/1-S	174.549
Geothlypis trichas	NHMO-BI-43359/1-S	155.124
Geothlypis trichas	NHMO-BI-43360/1-S	166.576
Hedydipna collaris	NHMO-BI-29139/3-S	107.085
Hedydipna collaris	NHMO-BI-32130/2-S	107.995
Hedydipna collaris	NHMO-BI-32153/2-S	105.18
Hedydipna collaris	NHMO-BI-32196/2-S	109.233
Hedydipna collaris	NHMO-BI-35910/2-S	106.565
Hedydipna collaris	NHMO-BI-35944/2-S	106.955
Hedydipna collaris	NHMO-BI-36051/2-S	110.696
Hedydipna collaris	NHMO-BI-36056/2-S	108.037
Hirundo rustica	NHMO-BI-19361/3-S	86.532
Hirundo rustica	NHMO-BI-43398/1-S	88.715
Hirundo rustica	NHMO-BI-19529/3-S	87.704
Hirundo rustica	NHMO-BI-19220/3-S	88.07
Hirundo rustica	NHMO-BI-43399/1-S	92.445
Hirundo rustica	NHMO-BI-19334/3-S	85.43
Hirundo rustica	NHMO-BI-6437/3-S	89.147
Hirundo rustica	NHMO-BI-6374/3-S	89.542
Hirundo rustica	NHMO-BI-6998/3-S	82.918
Hirundo rustica	NHMO-BI-19969/3-S	91.041
Hirundo rustica	NHMO-BI-19978/3-S	88.556
Hirundo rustica	NHMO-BI-19981/3-S	90.244
Hirundo rustica	NHMO-BI-7095/3-S	88.05
Hirundo rustica	NHMO-BI-19970/3-S	86.646
Hirundo rustica	NHMO-BI-19983/3-S	83.831
Hirundo rustica	NHMO-BI-19491/3-S	92.004
Hirundo rustica	NHMO-BI-19977/3-S	90.203
Hirundo rustica	NHMO-BI-80479/1-S	86.221
Hirundo rustica	NHMO-BI-19991/3-S	86.641
Hirundo rustica	NHMO-BI-6794/3-S	90.17
Hirundo rustica	NHMO-BI-19274/3-S	88.173
Hirundo rustica	NHMO-BI-6240/3-S	87.252
Hirundo rustica	NHMO-BI-19984/3-S	88.201
Hirundo rustica	NHMO-BI-19986/3-S	92.4
Hirundo rustica	NHMO-BI-43400/1-S	86.75
Hirundo rustica	NHMO-BI-19964/3-S	86.312
Hirundo rustica	NHMO-BI-19476/3-S	89.744
Hirundo rustica	NHMO-BI-19975/3-S	85.522
Hirundo rustica	NHMO-BI-19976/3-S	89.138
Hirundo rustica	NHMO-BI-19285/3-S	92.396
Hirundo rustica	NHMO-BI-19961/3-S	91.107
Hirundo rustica	NHMO-BI-19974/3-S	91.263
Hirundo rustica	NHMO-BI-19994/3-S	89.1
Hirundo rustica	NHMO-BI-6885/3-S	90.108
Hirundo rustica	NHMO-BI-19992/3-S	84.472
Hirundo rustica	NHMO-BI-6929/3-S	87.128
Hirundo rustica	NHMO-BI-6264/3-S	89.648
Hirundo rustica	NHMO-BI-5898/3-S	91.819
Hirundo rustica	NHMO-BI-5938/3-S	89.334
Hirundo rustica	NHMO-BI-19611/3-S	86.298
Hirundo rustica	NHMO-BI-19618/3-S	85.108
Hirundo rustica	NHMO-BI-19989/3-S	85.518
Hirundo rustica	NHMO-BI-19616/3-S	86.84
Hirundo rustica	NHMO-BI-5915/3-S	83.681
Hirundo rustica	NHMO-BI-19966/3-S	84.086
Hirundo rustica	NHMO-BI-19988/3-S	86.955
Hirundo rustica	NHMO-BI-6956/3-S	85.181
Hirundo rustica	NHMO-BI-6484/3-S	92.505
Hirundo rustica	NHMO-BI-19574/3-S	86.846
Hirundo rustica	NHMO-BI-5931/3-S	86.657
Hirundo rustica	NHMO-BI-19973/3-S	87.616
Hirundo rustica	NHMO-BI-19468/3-S	88.649
Hirundo rustica	NHMO-BI-80478/1-S	88.091
Hirundo rustica	NHMO-BI-19996/3-S	89.739
Hirundo rustica	NHMO-BI-6913/3-S	89.684
Hirundo rustica	NHMO-BI-5882/3-S	89.639
Hirundo rustica	NHMO-BI-19605/3-S	88.323
Hirundo rustica	NHMO-BI-19601/3-S	89.562
Hirundo rustica	NHMO-BI-43401/1-S	87.936
Hirundo rustica	NHMO-BI-19598/3-S	85.289
Hirundo rustica	NHMO-BI-19563/3-S	81.405
Hirundo rustica	NHMO-BI-19477/3-S	85.511
Hirundo rustica	NHMO-BI-19990/3-S	86.644
Hirundo rustica	NHMO-BI-19963/3-S	87.49
Hirundo rustica	NHMO-BI-19608/3-S	84.325
Hirundo rustica	NHMO-BI-19972/3-S	86.174
Hirundo rustica	NHMO-BI-6130/3-S	87.489
Hirundo rustica	NHMO-BI-19959/3-S	86.95
Hirundo rustica	NHMO-BI-19997/3-S	84.23
Hirundo rustica	NHMO-BI-19987/3-S	90.928
Hirundo rustica	NHMO-BI-6248/3-S	92.98
Hirundo rustica	NHMO-BI-19475/3-S	90.606
Hirundo rustica	NHMO-BI-19962/3-S	86.841
Hirundo rustica	NHMO-BI-5990/3-S	87.503
Hirundo rustica	NHMO-BI-6010/3-S	87.878
Hirundo rustica	NHMO-BI-19985/3-S	83.353
Hirundo rustica	NHMO-BI-19980/3-S	85.38
Hirundo rustica	NHMO-BI-19979/3-S	87.4
Hirundo rustica	NHMO-BI-20001/3-S	88.018
Hirundo rustica	NHMO-BI-6818/3-S	91.226
Hirundo rustica	NHMO-BI-5974/3-S	88.681
Hirundo rustica	NHMO-BI-20000/3-S	88.176
Hirundo rustica	NHMO-BI-7115/3-S	83.72
Hirundo rustica	NHMO-BI-19607/3-S	87.136
Hirundo rustica	NHMO-BI-6348/3-S	89.371
Hirundo rustica	NHMO-BI-6039/3-S	90.779
Hirundo rustica	NHMO-BI-6377/3-S	88.086
Hirundo rustica	NHMO-BI-22077/2-S	90.296
Hirundo rustica	NHMO-BI-22078/2-S	86.508
Hirundo rustica	NHMO-BI-22080/2-S	86.387
Hylocichla mustelina	NHMO-BI-9477/2-S	82.591
Hylocichla mustelina	NHMO-BI-9478/2-S	82.309
Hylocichla mustelina	NHMO-BI-9479/2-S	83.363
Hylocichla mustelina	NHMO-BI-9480/2-S	82.254
Hylocichla mustelina	NHMO-BI-9481/2-S	82.4
Hylocichla mustelina	NHMO-BI-9482/2-S	84.029
Hylocichla mustelina	NHMO-BI-21918/2-S	79.006
Hylocichla mustelina	NHMO-BI-21990/2-S	78.577
Hylocichla mustelina	NHMO-BI-43136/1-S	82.061
Hylocichla mustelina	NHMO-BI-43137/1-S	82.261
Icterus galbula	NHMO-BI-21910/2-S	104.45
Icterus galbula	NHMO-BI-21931/2-S	109.968
Icterus galbula	NHMO-BI-21987/2-S	109.661
Icterus galbula	NHMO-BI-22068/2-S	106.85
Icterus galbula	NHMO-BI-43033/1-S	107.692
Icterus galbula	NHMO-BI-9094/2-S	110.42
Icterus galbula	NHMO-BI-9095/2-S	108.886
Icterus galbula	NHMO-BI-9100/2-S	110.4
Icterus galbula	NHMO-BI-9104/2-S	101.349
Icterus galbula	NHMO-BI-9107/2-S	111.023
Icterus galbula	NHMO-BI-9109/2-S	109.007
Icterus galbula	NHMO-BI-9110/2-S	109.672
Icterus galbula	NHMO-BI-9111/2-S	108.185
Icterus galbula	NHMO-BI-43034/1-S	111.157
Illadopsis fulvescens	NHMO-BI-32089/2-S	70.5894
Illadopsis fulvescens	NHMO-BI-32144/2-S	78.8725
Illadopsis fulvescens	NHMO-BI-32146/2-S	74.9191
Illadopsis fulvescens	NHMO-BI-32336/2-S	71.925
Illadopsis fulvescens	NHMO-BI-33629/2-S	66.4726
Illadopsis fulvescens	NHMO-BI-33676/2-S	75.1301
Illadopsis fulvescens	NHMO-BI-33735/3-S	68.4171
Illadopsis fulvescens	NHMO-BI-35996/2-S	62.3847
Linurgus olivaceus	NHMO-BI-44571/1-S	151.508
Linurgus olivaceus	NHMO-BI-44574/1-S	153.832
Linurgus olivaceus	NHMO-BI-44575/1-S	152.415
Linurgus olivaceus	NHMO-BI-44576/1-S	156.356
Linurgus olivaceus	NHMO-BI-44577/1-S	153.303
Linurgus olivaceus	NHMO-BI-44578/1-S	158.708
Linurgus olivaceus	NHMO-BI-44579/1-S	158.44
Linurgus olivaceus	NHMO-BI-44580/1-S	153.026
Linurgus olivaceus	NHMO-BI-44581/1-S	152.866
Linurgus olivaceus	NHMO-BI-44582/1-S	153.747
Linurgus olivaceus	NHMO-BI-44584/1-S	142.391
Linurgus olivaceus	NHMO-BI-44585/1-S	154.722
Linurgus olivaceus	NHMO-BI-44587/1-S	160.93
Linurgus olivaceus	NHMO-BI-44615/1-S	158.599
Lonchura cucullata	NHMO-BI-25852/3-S	59.8032
Lonchura cucullata	NHMO-BI-25915/3-S	63.9281
Lonchura cucullata	NHMO-BI-29308/3-S	70.371
Lonchura cucullata	NHMO-BI-32607/2-S	62.2159
Lonchura cucullata	NHMO-BI-32681/2-S	59.7736
Lonchura cucullata	NHMO-BI-32682/2-S	59.3668
Lonchura cucullata	NHMO-BI-32685/2-S	64.1193
Lonchura cucullata	NHMO-BI-32740/2-S	56.7965
Lonchura cucullata	NHMO-BI-43655/1-S	64.646
Lophophanes cristatus	NHMO-BI-43215/1-S	84.597
Lophophanes cristatus	NHMO-BI-43216/1-S	87.665
Lophophanes cristatus	NHMO-BI-21663/2-S	83.278
Lophophanes cristatus	NHMO-BI-21665/2-S	86.781
Lophophanes cristatus	NHMO-BI-21669/2-S	82.183
Lophophanes cristatus	NHMO-BI-21722/2-S	87.679
Lophophanes cristatus	NHMO-BI-21729/2-S	84.738
Lophophanes cristatus	NHMO-BI-21750/2-S	82.918
Loxia curvirostra	NHMO-BI-10788/3-TS	96.147
Loxia curvirostra	NHMO-BI-10792/6-SG	92.792
Loxia curvirostra	NHMO-BI-11579/5-SG	102.025
Loxia curvirostra	NHMO-BI-11584/5-SG	96.508
Loxia curvirostra	NHMO-BI-11589/5-SG	102.044
Loxia curvirostra	NHMO-BI-11601/5-SG	97.5571
Loxia curvirostra	NHMO-BI-11607/5-SG	107.43
Loxia curvirostra	NHMO-BI-83938/3-S	113.125
Larvivora brunnea	NHMO-BI-45585/1-S	249.206
Larvivora brunnea	NHMO-BI-45586/1-S	247.983
Larvivora brunnea	NHMO-BI-45604/1-S	234.904
Larvivora brunnea	NHMO-BI-45613/1-S	234.633
Larvivora brunnea	NHMO-BI-45647/1-S	246.347
Larvivora brunnea	NHMO-BI-45654/1-S	235.299
Larvivora brunnea	NHMO-BI-45656/1-S	237.912
Larvivora brunnea	NHMO-BI-45660/1-S	241.057
Larvivora brunnea	NHMO-BI-45662/1-S	237.082
Larvivora brunnea	NHMO-BI-45673/1-S	242.173
Luscinia megarhynchos	NHMO-BI-31921/2-S	266.589
Luscinia megarhynchos	NHMO-BI-31925/2-S	257.381
Luscinia megarhynchos	NHMO-BI-31928/2-S	274.977
Luscinia megarhynchos	NHMO-BI-31943/2-S	266.935
Luscinia megarhynchos	NHMO-BI-31947/2-S	280.495
Luscinia megarhynchos	NHMO-BI-31948/2-S	277.309
Luscinia megarhynchos	NHMO-BI-31952/2-S	277.997
Luscinia megarhynchos	NHMO-BI-31960/2-S	265.36
Luscinia megarhynchos	NHMO-BI-31961/2-S	276.246
Luscinia megarhynchos	NHMO-BI-44214/1-S	269.364
Luscinia megarhynchos	NHMO-BI-44216/1-S	282.611
Luscinia megarhynchos	NHMO-BI-44217/1-S	267.918
Luscinia megarhynchos	NHMO-BI-44219/1-S	282.866
Luscinia svecica	NHMO-BI-13786/2-S	206.305
Luscinia svecica	NHMO-BI-13797/2-S	206.632
Luscinia svecica	NHMO-BI-13798/2-S	211.164
Luscinia svecica	NHMO-BI-13808/2-S	215.103
Luscinia svecica	NHMO-BI-13805/2-S	221.042
Luscinia svecica	NHMO-BI-13801/2-S	210.375
Luscinia svecica	NHMO-BI-13774/2-S	209.942
Luscinia svecica	NHMO-BI-24906/3-S	210.65
Luscinia svecica	NHMO-BI-43231/1-S	215.718
Luscinia svecica	NHMO-BI-13771/2-S	213.455
Luscinia svecica	NHMO-BI-21163/2-S	208.861
Luscinia svecica	NHMO-BI-21168/2-S	209.289
Luscinia svecica	NHMO-BI-21170/2-S	211.701
Luscinia svecica	NHMO-BI-21178/2-S	201.997
Luscinia svecica	NHMO-BI-21185/2-S	209.886
Luscinia svecica	NHMO-BI-43232/1-S	210.768
Luscinia svecica	NHMO-BI-30335/3-S	206.498
Luscinia svecica	NHMO-BI-30336/3-S	209.102
Luscinia svecica	NHMO-BI-30338/5-S	215.5
Luscinia svecica	NHMO-BI-30339/5-S	213.589
Luscinia svecica	NHMO-BI-30341/5-S	215.37
Luscinia svecica	NHMO-BI-30342/3-S	209.485
Luscinia svecica	NHMO-BI-30344/3-S	212.089
Luscinia svecica	NHMO-BI-30346/2-S	213.929
Luscinia svecica	NHMO-BI-30349/3-S	205.379
Luscinia svecica	NHMO-BI-30352/3-S	208.202
Luscinia svecica	NHMO-BI-30355/3-S	209.354
Luscinia svecica	NHMO-BI-30357/3-S	205.966
Luscinia svecica	NHMO-BI-30351/3-S	215.663
Melospiza georgiana	NHMO-BI-21923/2-S	237.038
Melospiza georgiana	NHMO-BI-21945/2-S	236.435
Melospiza georgiana	NHMO-BI-21949/2-S	237.973
Melospiza georgiana	NHMO-BI-21951/2-S	240.436
Melospiza georgiana	NHMO-BI-21952/2-S	236.945
Melospiza georgiana	NHMO-BI-21953/2-S	237.431
Melospiza georgiana	NHMO-BI-21956/2-S	235.724
Melospiza georgiana	NHMO-BI-21962/2-S	235.391
Melospiza georgiana	NHMO-BI-9447/2-S	235.435
Melospiza georgiana	NHMO-BI-9444/2-S	239.495
Melospiza georgiana	NHMO-BI-9449/2-S	238.324
Melospiza georgiana	NHMO-BI-9446/2-S	239.253
Melospiza georgiana	NHMO-BI-9443/2-S	242.588
Melospiza georgiana	NHMO-BI-21957/2-S	231.605
Melospiza georgiana	NHMO-BI-9448/2-S	238.499
Melospiza georgiana	NHMO-BI-9458/2-S	236.064
Melospiza melodia	NHMO-BI-21915/2-S	220.356
Melospiza melodia	NHMO-BI-21922/2-S	218.982
Melospiza melodia	NHMO-BI-21955/2-S	221.002
Melospiza melodia	NHMO-BI-21991/2-S	233.44
Melospiza melodia	NHMO-BI-22011/2-S	231.305
Melospiza melodia	NHMO-BI-22043/2-S	224.389
Melospiza melodia	NHMO-BI-9437/2-S	220.847
Melospiza melodia	NHMO-BI-9436/2-S	225.103
Melospiza melodia	NHMO-BI-9435/2-S	229.796
Melospiza melodia	NHMO-BI-9434/2-S	227.533
Melospiza melodia	NHMO-BI-21920/2-S	210.397
Melospiza melodia	NHMO-BI-9432/2-S	223.694
Melospiza melodia	NHMO-BI-21954/2-S	229.358
Mniotilta varia	NHMO-BI-9117/2-S	166.498
Mniotilta varia	NHMO-BI-9127/2-S	169.258
Mniotilta varia	NHMO-BI-21929/2-S	169.323
Mniotilta varia	NHMO-BI-21989/2-S	167.125
Mniotilta varia	NHMO-BI-22056/2-S	172.807
Mniotilta varia	NHMO-BI-22066/2-S	166.87
Mniotilta varia	NHMO-BI-43031/1-S	169.827
Mniotilta varia	NHMO-BI-22050/2-S	164.975
Mniotilta varia	NHMO-BI-43032/1-S	168.498
Mniotilta varia	NHMO-BI-43131/1-S	162.063
Mniotilta varia	NHMO-BI-43132/1-S	176.043
Mniotilta varia	NHMO-BI-43133/1-S	170.976
Motacilla cinerea	NHMO-BI-86220/2-S	92.5442
Motacilla cinerea	NHMO-BI-15508/2-S	87.765
Motacilla cinerea	NHMO-BI-15509/2-S	93.887
Motacilla cinerea	NHMO-BI-21708/2-S	92.568
Motacilla cinerea	NHMO-BI-15686/2-S	89.865
Motacilla cinerea	NHMO-BI-86210/2-S	95.1473
Motacilla cinerea	NHMO-BI-86212/2-S	98.241
Motacilla cinerea	NHMO-BI-86214/2-S	94.2143
Motacilla cinerea	NHMO-BI-86221/2-S	89.4731
Chalcomitra senegalensis	NHMO-BI-25742/3-S	119.592
Chalcomitra senegalensis	NHMO-BI-25744/3-S	114.87
Chalcomitra senegalensis	NHMO-BI-25755/3-S	114.601
Chalcomitra senegalensis	NHMO-BI-25802/2-S	118.084
Chalcomitra senegalensis	NHMO-BI-25805/2-S	117.073
Chalcomitra senegalensis	NHMO-BI-25807/2-S	117.04
Chalcomitra senegalensis	NHMO-BI-25811/2-S	113.941
Chalcomitra senegalensis	NHMO-BI-25818/2-S	121.096
Chalcomitra senegalensis	NHMO-BI-25819/2-S	115.026
Chalcomitra senegalensis	NHMO-BI-25819/2-S	112.467
Chalcomitra senegalensis	NHMO-BI-25832/2-S	116.509
Chalcomitra senegalensis	NHMO-BI-25839/2-S	113.516
Chalcomitra senegalensis	NHMO-BI-25865/2-S	118.516
Chalcomitra senegalensis	NHMO-BI-25865/2-S	114.97
Chalcomitra senegalensis	NHMO-BI-25866/2-S	117.293
Chalcomitra senegalensis	NHMO-BI-25889/2-S	113.277
Chalcomitra senegalensis	NHMO-BI-25940/2-S	117.062
Chalcomitra senegalensis	NHMO-BI-25943/2-S	117.651
Chalcomitra senegalensis	NHMO-BI-29115/2-S	112.939
Chalcomitra senegalensis	NHMO-BI-29446/2-S	118.623
Chalcomitra senegalensis	NHMO-BI-29453/2-S	118.067
Chalcomitra senegalensis	NHMO-BI-29466/2-S	116.394
Chalcomitra senegalensis	NHMO-BI-29606/2-S	113.231
Chalcomitra senegalensis	NHMO-BI-32618/2-S	114.68
Chalcomitra senegalensis	NHMO-BI-32623/2-S	119.737
Chalcomitra senegalensis	NHMO-BI-32626/3-S	115.076
Chalcomitra senegalensis	NHMO-BI-32653/2-S	116.29
Chalcomitra senegalensis	NHMO-BI-32679/2-S	115.644
Chalcomitra senegalensis	NHMO-BI-32715/2-S	116.996
Chalcomitra senegalensis	NHMO-BI-32762/2-S	117.374
Chalcomitra senegalensis	NHMO-BI-32766/2-S	113.902
Chalcomitra senegalensis	NHMO-BI-32974/2-S	113.606
Chalcomitra senegalensis	NHMO-BI-32986/2-S	113.305
Chalcomitra senegalensis	NHMO-BI-32997/2-S	114.916
Chalcomitra senegalensis	NHMO-BI-33051/2-S	109.934
Chalcomitra senegalensis	NHMO-BI-33092/2-S	116.261
Chalcomitra senegalensis	NHMO-BI-33167/2-S	112.269
Chalcomitra senegalensis	NHMO-BI-33181/2-S	114.686
Chalcomitra senegalensis	NHMO-BI-33202/2-S	111.266
Chalcomitra senegalensis	NHMO-BI-33240/2-S	114.485
Chalcomitra senegalensis	NHMO-BI-33308/2-S	117.151
Chalcomitra senegalensis	NHMO-BI-33313/2-S	114.131
Chalcomitra senegalensis	NHMO-BI-33356/2-S	116.971
Chalcomitra senegalensis	NHMO-BI-33358/2-S	117.59
Chalcomitra senegalensis	NHMO-BI-33507/2-S	110.285
Chalcomitra senegalensis	NHMO-BI-33518/2-S	116.364
Chalcomitra senegalensis	NHMO-BI-33539/2-S	113.762
Chalcomitra senegalensis	NHMO-BI-33550/2-S	116.858
Chalcomitra senegalensis	NHMO-BI-33575/2-S	120.303
Chalcomitra senegalensis	NHMO-BI-33578/2-S	119.88
Chalcomitra senegalensis	NHMO-BI-35648/2-S	118.063
Chalcomitra senegalensis	NHMO-BI-35666/2-S	113.167
Chalcomitra senegalensis	NHMO-BI-35768/2-S	117.058
Chalcomitra senegalensis	NHMO-BI-35792/2-S	117.716
Chalcomitra senegalensis	NHMO-BI-35797/2-S	116.482
Chalcomitra senegalensis	NHMO-BI-43651/1-S	118.569
Chalcomitra senegalensis	NHMO-BI-43662/1-S	116.376
Chalcomitra senegalensis	NHMO-BI-43664/1-S	115.295
Chalcomitra senegalensis	NHMO-BI-43670/1-S	117.646
Chalcomitra senegalensis	NHMO-BI-43673/1-S	118.612
Chalcomitra senegalensis	NHMO-BI-43675/1-S	112.747
Chalcomitra senegalensis	NHMO-BI-43680/1-S	114.54
Chalcomitra senegalensis	NHMO-BI-43681/1-S	116.294
Chalcomitra senegalensis	NHMO-BI-43682/1-S	118.363
Chalcomitra senegalensis	NHMO-BI-46228/1-S	114.802
Chalcomitra senegalensis	NHMO-BI-46231/1-S	117.14
Chalcomitra senegalensis	NHMO-BI-46233/1-S	113.75
Chalcomitra senegalensis	NHMO-BI-46234/1-S	115.906
Chalcomitra senegalensis	NHMO-BI-46235/1-S	117.558
Parus major	NHMO-BI-21666/2-S	101.414
Parus major	NHMO-BI-21679/2-S	96.415
Parus major	NHMO-BI-21683/2-S	91.87
Parus major	NHMO-BI-21686/2-S	99.333
Parus major	NHMO-BI-21687/2-S	100.055
Parus major	NHMO-BI-43266/1-S	99.556
Parus major	NHMO-BI-21716/2-S	97.722
Parus major	NHMO-BI-21756/2-S	101.731
Parus major	NHMO-BI-21765/2-S	100.76
Parus major	NHMO-BI-21806/2-S	100.301
Parus major	NHMO-BI-21695/2-S	91.381
Parus major	NHMO-BI-43471/1-S	96.689
Parus major	NHMO-BI-43525/1-S	94.68
Parus major	NHMO-BI-43540/1-S	101.962
Parus major	NHMO-BI-21657/2-S	96.433
Passerina cyanea	NHMO-BI-21928/2-S	271.969
Passerina cyanea	NHMO-BI-21967/2-S	270.737
Passerina cyanea	NHMO-BI-21968/2-S	271.668
Passerina cyanea	NHMO-BI-21971/2-S	282.039
Passerina cyanea	NHMO-BI-22019/2-S	275.921
Passerina cyanea	NHMO-BI-22024/2-S	273.763
Passerina cyanea	NHMO-BI-9302/2-S	289.176
Passerina cyanea	NHMO-BI-9301/2-S	279.437
Passerina cyanea	NHMO-BI-9300/2-S	286.987
Passerina cyanea	NHMO-BI-9299/2-S	284.781
Passerina cyanea	NHMO-BI-22026/2-S	274.397
Passerina cyanea	NHMO-BI-9285/2-S	284.106
Passerina cyanea	NHMO-BI-9287/2-S	283.251
Passerina cyanea	NHMO-BI-9298/2-S	283.223
Passer domesticus	NHMO-BI-33780/2-S	99.9614
Passer domesticus	NHMO-BI-33781/2-S	98.564
Passer domesticus	NHMO-BI-33782/2-S	99.1926
Passer domesticus	NHMO-BI-33783/2-S	95.9247
Passer domesticus	NHMO-BI-33785/2-S	98.1985
Passer domesticus	NHMO-BI-33787/2-S	98.9659
Passer domesticus	NHMO-BI-33789/2-S	101.089
Passer domesticus	NHMO-BI-33792/2-S	95.3025
Passer domesticus	NHMO-BI-33793/2-S	97.2709
Passer domesticus	NHMO-BI-33794/2-S	98.2611
Passer domesticus	NHMO-BI-33796/2-S	98.6954
Passer domesticus	NHMO-BI-33798/2-S	101.674
Passer domesticus	NHMO-BI-33801/2-S	98.9597
Passer domesticus	NHMO-BI-33803/2-S	100.69
Passer domesticus	NHMO-BI-33804/2-S	98.7725
Passer domesticus	NHMO-BI-33805/2-S	98.3378
Passer domesticus	NHMO-BI-33806/2-S	104.586
Passer domesticus	NHMO-BI-33808/2-S	101.657
Passer domesticus	NHMO-BI-33811/2-S	100.127
Passer domesticus	NHMO-BI-33813/2-S	97.6839
Passer domesticus	NHMO-BI-33827/2-S	100.726
Passer domesticus	NHMO-BI-33829/2-S	98.7357
Passer domesticus	NHMO-BI-33830/2-S	107.828
Passer domesticus	NHMO-BI-33831/2-S	102.591
Passer domesticus	NHMO-BI-33835/2-S	99.9155
Passer domesticus	NHMO-BI-33836/2-S	98.2108
Passer domesticus	NHMO-BI-33837/2-S	98.1786
Passer domesticus	NHMO-BI-33838/2-S	102.088
Passer domesticus	NHMO-BI-33839/2-S	97.2819
Passer domesticus	NHMO-BI-33840/2-S	103.264
Passer domesticus	NHMO-BI-33844/2-S	101.206
Passer domesticus	NHMO-BI-33845/2-S	98.3356
Passer domesticus	NHMO-BI-33846/2-S	100.147
Passer domesticus	NHMO-BI-33847/2-S	100.796
Passer domesticus	NHMO-BI-33848/2-S	100.134
Passer domesticus	NHMO-BI-33849/2-S	96.5504
Passer domesticus	NHMO-BI-33856/2-S	99.0452
Passer domesticus	NHMO-BI-33857/2-S	100.913
Passer domesticus	NHMO-BI-33858/2-S	100.182
Passer domesticus	NHMO-BI-33859/2-S	102.764
Passer domesticus	NHMO-BI-33860/2-S	95.4908
Passer domesticus	NHMO-BI-33861/2-S	105.805
Passer domesticus	NHMO-BI-33862/2-S	103.573
Passer domesticus	NHMO-BI-33868/2-S	101.867
Passer domesticus	NHMO-BI-45126/1-S	99.7858
Passer domesticus	NHMO-BI-45425/1-S	97.1155
Passer domesticus	NHMO-BI-45426/1-S	98.6918
Passer domesticus	NHMO-BI-45427/1-S	97.7423
Passer domesticus	NHMO-BI-45429/1-S	98.445
Passer domesticus	NHMO-BI-45435/1-S	99.4951
Passer domesticus	NHMO-BI-45437/1-S	103.739
Passer domesticus	NHMO-BI-45446/1-S	101.347
Passer domesticus	NHMO-BI-45452/1-S	105.091
Passer domesticus	NHMO-BI-45455/1-S	98.8633
Passer domesticus	NHMO-BI-45459/1-S	99.5629
Passer domesticus	NHMO-BI-45477/1-S	106.311
Passer domesticus	NHMO-BI-46125/1-S	93.4915
Passer domesticus	NHMO-BI-46126/1-S	92.2928
Passer domesticus	NHMO-BI-46127/1-S	94.4995
Passer domesticus	NHMO-BI-46128/1-S	105.122
Passer domesticus	NHMO-BI-46129/1-S	96.8981
Passer domesticus	NHMO-BI-46130/1-S	99.9937
Passer domesticus	NHMO-BI-46148/1-S	94.2938
Passer domesticus	NHMO-BI-46151/1-S	100.858
Passer domesticus	NHMO-BI-46152/1-S	94.797
Passer domesticus	NHMO-BI-46156/1-S	97.7788
Passer domesticus	NHMO-BI-46157/1-S	94.3958
Passer domesticus	NHMO-BI-46158/1-S	105.648
Passer domesticus	NHMO-BI-46173/1-S	97.4383
Passer domesticus	NHMO-BI-46174/1-S	97.0501
Passer domesticus	NHMO-BI-46176/1-S	96.1963
Passer domesticus	NHMO-BI-46177/1-S	101.008
Passer domesticus	NHMO-BI-46179/1-S	98.9828
Passer domesticus	NHMO-BI-46180/1-S	103.859
Passer domesticus	NHMO-BI-46181/1-S	103.715
Passer domesticus	NHMO-BI-46183/1-S	96.1411
Passer domesticus	NHMO-BI-46184/1-S	100.008
Passer domesticus	NHMO-BI-80525/1-S	99.6933
Passer griseus	NHMO-BI-33449/2-S	102.084
Passer griseus	NHMO-BI-18782/3-S	98.683
Passer griseus	NHMO-BI-18786/3-S	94.895
Passer griseus	NHMO-BI-46360/1-S	100.746
Passer griseus	NHMO-BI-46361/1-S	94.876
Passer griseus	NHMO-BI-46362/1-S	104.269
Passer griseus	NHMO-BI-46363/1-S	103.878
Passer griseus	NHMO-BI-46364/1-S	104.405
Passer griseus	NHMO-BI-46365/1-S	101.718
Passer hispaniolensis	NHMO-BI-27814/3-S	103.842
Passer hispaniolensis	NHMO-BI-27815/3-S	99.6893
Passer hispaniolensis	NHMO-BI-27825/3-S	98.9463
Passer hispaniolensis	NHMO-BI-31062/2-S	102.723
Passer hispaniolensis	NHMO-BI-31916/2-S	96.0141
Passer hispaniolensis	NHMO-BI-31940/2-S	102.014
Passer hispaniolensis	NHMO-BI-45062/1-S	100.541
Passer hispaniolensis	NHMO-BI-45066/1-S	101.463
Passer hispaniolensis	NHMO-BI-45067/1-S	99.913
Passer hispaniolensis	NHMO-BI-45071/1-S	95.764
Passer hispaniolensis	NHMO-BI-45073/1-S	102.261
Passer hispaniolensis	NHMO-BI-45088/1-S	97.614
Passer hispaniolensis	NHMO-BI-45089/1-S	96.527
Passer hispaniolensis	NHMO-BI-45092/1-S	101.296
Passer hispaniolensis	NHMO-BI-45097/1-S	99.28
Passer hispaniolensis	NHMO-BI-45100/1-S	98
Passer hispaniolensis	NHMO-BI-45101/1-S	98.544
Passer hispaniolensis	NHMO-BI-45106/1-S	103.919
Passer hispaniolensis	NHMO-BI-45107/1-S	100.141
Passer hispaniolensis	NHMO-BI-45110/1-S	106.481
Passer hispaniolensis	NHMO-BI-45115/1-S	100.52
Passer hispaniolensis	NHMO-BI-45118/1-S	104.196
Passer hispaniolensis	NHMO-BI-46132/1-S	99.2378
Passer hispaniolensis	NHMO-BI-46133/1-S	93.1406
Passer hispaniolensis	NHMO-BI-46134/1-S	105.64
Passer hispaniolensis	NHMO-BI-46135/1-S	102.414
Passer hispaniolensis	NHMO-BI-46136/1-S	99.4876
Passer hispaniolensis	NHMO-BI-46137/1-S	100.861
Passer hispaniolensis	NHMO-BI-46138/1-S	107.63
Passer hispaniolensis	NHMO-BI-46139/1-S	102.074
Passer hispaniolensis	NHMO-BI-46140/1-S	99.2349
Passer hispaniolensis	NHMO-BI-46143/1-S	100.853
Passer hispaniolensis	NHMO-BI-46145/1-S	100.12
Passer hispaniolensis	NHMO-BI-46160/1-S	103.082
Passer hispaniolensis	NHMO-BI-46161/1-S	98.3294
Passer hispaniolensis	NHMO-BI-46162/1-S	101.024
Passer hispaniolensis	NHMO-BI-46163/1-S	97.6149
Passer hispaniolensis	NHMO-BI-46164/1-S	102.005
Passer hispaniolensis	NHMO-BI-46165/1-S	100.852
Passer hispaniolensis	NHMO-BI-46166/1-S	103.847
Passer hispaniolensis	NHMO-BI-46167/1-S	103.221
Passer hispaniolensis	NHMO-BI-46168/1-S	98.1913
Passer hispaniolensis	NHMO-BI-46169/1-S	97.6095
Passer hispaniolensis	NHMO-BI-46170/1-S	97.136
Passer hispaniolensis	NHMO-BI-46172/1-S	98.1709
Passer hispaniolensis	NHMO-BI-25064/3-S	101.867
Passer montanus	NHMO-BI-21685/2-S	91.374
Passer montanus	NHMO-BI-21711/2-S	93.062
Passer montanus	NHMO-BI-21712/2-S	96.217
Passer montanus	NHMO-BI-21713/2-S	92.489
Passer montanus	NHMO-BI-21721/2-S	96.15
Passer montanus	NHMO-BI-21813/2-S	94.148
Passer montanus	NHMO-BI-21815/2-S	96.007
Passer montanus	NHMO-BI-21820/2-S	96.964
Passer montanus	NHMO-BI-21822/2-S	94.824
Passer montanus	NHMO-BI-7619/2-S	90.305
Passer montanus	NHMO-BI-84244/2-S	92.1018
Passer montanus	NHMO-BI-86450/2-S	93.0137
Passer rutilans	NHMO-BI-45511/1-S	91.145
Passer rutilans	NHMO-BI-45534/1-S	84.971
Passer rutilans	NHMO-BI-45598/1-S	89.798
Passer rutilans	NHMO-BI-45615/1-S	90.306
Passer rutilans	NHMO-BI-45649/1-S	92.272
Passer rutilans	NHMO-BI-45650/1-S	90.159
Passer rutilans	NHMO-BI-45659/1-S	89.606
Passer rutilans	NHMO-BI-45664/1-S	86.546
Passer rutilans	NHMO-BI-45678/1-S	88.269
Passer rutilans	NHMO-BI-45679/1-S	87.417
Passer rutilans	NHMO-BI-45680/1-S	90.557
Passer rutilans	NHMO-BI-45683/1-S	91.369
Passer rutilans	NHMO-BI-45684/1-S	92.32
Passerculus sandwichensis	NHMO-BI-22034/2-S	235.489
Passerculus sandwichensis	NHMO-BI-22035/2-S	233.785
Passerculus sandwichensis	NHMO-BI-22037/2-S	229.961
Passerculus sandwichensis	NHMO-BI-22038/2-S	227.318
Passerculus sandwichensis	NHMO-BI-22089/2-S	233.38
Passerculus sandwichensis	NHMO-BI-21972/2-S	239.597
Passerculus sandwichensis	NHMO-BI-9412/2-S	233.795
Passerculus sandwichensis	NHMO-BI-9407/2-S	232.159
Passerculus sandwichensis	NHMO-BI-9405/2-S	236.983
Passerculus sandwichensis	NHMO-BI-22033/2-S	232.699
Passerculus sandwichensis	NHMO-BI-22039/2-S	226.734
Passerculus sandwichensis	NHMO-BI-9403/2-S	243.007
Passerculus sandwichensis	NHMO-BI-9406/2-S	234.113
Passerculus sandwichensis	NHMO-BI-9410/2-S	234.673
Passerculus sandwichensis	NHMO-BI-43326/1-S	229.881
Passerculus sandwichensis	NHMO-BI-43327/1-S	235.391
Periparus ater	NHMO-BI-13636/2-S	95.274
Periparus ater	NHMO-BI-21731/3-S	93.882
Periparus ater	NHMO-BI-21734/3-S	92.993
Periparus ater	NHMO-BI-21736/3-S	97.432
Periparus ater	NHMO-BI-21735/3-S	96.478
Periparus ater	NHMO-BI-21739/3-S	90.245
Periparus ater	NHMO-BI-21751/3-S	91.537
Periparus ater	NHMO-BI-21755/3-S	95.952
Periparus ater	NHMO-BI-21795/3-S	94.497
Periparus ater	NHMO-BI-21799/3-S	94.963
Periparus ater	NHMO-BI-21787/3-S	90.885
Periparus ater	NHMO-BI-43481/1-S	93.297
Periparus ater	NHMO-BI-84260/2-S	94.4968
Periparus ater	NHMO-BI-86424/3-S	90.4355
Periparus ater	NHMO-BI-86437/3-S	95.7182
Pheucticus ludovicianus	NHMO-BI-9384/2-S	168.548
Pheucticus ludovicianus	NHMO-BI-9387/2-S	169.183
Pheucticus ludovicianus	NHMO-BI-9396/2-S	168.959
Pheucticus ludovicianus	NHMO-BI-9398/2-S	169.771
Pheucticus ludovicianus	NHMO-BI-9399/2-S	170.972
Pheucticus ludovicianus	NHMO-BI-9395/2-S	167.892
Pheucticus ludovicianus	NHMO-BI-9400/2-S	171.256
Pheucticus ludovicianus	NHMO-BI-9401/2-S	169.454
Pheucticus ludovicianus	NHMO-BI-43039/1-S	171.178
Phoenicurus phoenicurus	NHMO-BI-17166/5-S	162.605
Phoenicurus phoenicurus	NHMO-BI-17202/5-S	161.885
Phoenicurus phoenicurus	NHMO-BI-17235/5-S	161.205
Phoenicurus phoenicurus	NHMO-BI-17316/5-S	160.94
Phoenicurus phoenicurus	NHMO-BI-17307/5-S	155.117
Phoenicurus phoenicurus	NHMO-BI-17268/5-S	157.609
Phoenicurus phoenicurus	NHMO-BI-17245/4-S	171.93
Phoenicurus phoenicurus	NHMO-BI-17217/5-S	158.725
Phoenicurus phoenicurus	NHMO-BI-17175/5-S	170.598
Phoenicurus phoenicurus	NHMO-BI-17297/5-S	169.062
Phoenicurus phoenicurus	NHMO-BI-17253/5-S	171.229
Phoenicurus phoenicurus	NHMO-BI-17208/5-S	160.456
Phoenicurus phoenicurus	NHMO-BI-43146/1-S	162.091
Phoenicurus phoenicurus	NHMO-BI-15705/4-S	171.089
Phoenicurus phoenicurus	NHMO-BI-15713/4-S	162.975
Phoenicurus phoenicurus	NHMO-BI-15722/4-S	159.164
Phoenicurus phoenicurus	NHMO-BI-21089/5-S	166.356
Phoenicurus phoenicurus	NHMO-BI-21098/5-S	164.13
Phoenicurus phoenicurus	NHMO-BI-43197/1-S	164.359
Phoenicurus phoenicurus	NHMO-BI-21091/5-S	167.862
Phoenicurus phoenicurus	NHMO-BI-21088/5-S	170.912
Phoenicurus phoenicurus	NHMO-BI-21087/5-S	169.043
Phoenicurus phoenicurus	NHMO-BI-21086/5-S	162.336
Phoenicurus phoenicurus	NHMO-BI-21085/5-S	170.187
Phoenicurus phoenicurus	NHMO-BI-21084/5-S	163.476
Phoenicurus phoenicurus	NHMO-BI-43198/1-S	164.252
Phoenicurus phoenicurus	NHMO-BI-21092/5-S	152.041
Phoenicurus phoenicurus	NHMO-BI-21095/3-S	157.191
Phoenicurus phoenicurus	NHMO-BI-21100/4-S	162.323
Phoenicurus phoenicurus	NHMO-BI-43199/1-S	169.478
Phoenicurus phoenicurus	NHMO-BI-43200/1-S	166.972
Phoenicurus phoenicurus	NHMO-BI-43201/1-S	173.102
Phoenicurus phoenicurus	NHMO-BI-43202/1-S	167.937
Phoenicurus phoenicurus	NHMO-BI-43203/1-S	165.196
Phoenicurus phoenicurus	NHMO-BI-43204/1-S	173.562
Phoenicurus phoenicurus	NHMO-BI-43205/1-S	156.311
Phoenicurus phoenicurus	NHMO-BI-43206/1-S	158.502
Phoenicurus phoenicurus	NHMO-BI-43207/1-S	160.989
Phoenicurus phoenicurus	NHMO-BI-21634/5-S	172.142
Phoenicurus phoenicurus	NHMO-BI-21625/5-S	169.146
Phoenicurus phoenicurus	NHMO-BI-21628/4-S	160.471
Phoenicurus phoenicurus	NHMO-BI-21633/3-S	167.095
Phoenicurus phoenicurus	NHMO-BI-43528/1-S	166.183
Phoenicurus phoenicurus	NHMO-BI-43531/1-S	162.294
Phoenicurus phoenicurus	NHMO-BI-43543/1-S	170.736
Phoenicurus phoenicurus	NHMO-BI-43544/1-S	163.08
Phoenicurus phoenicurus	NHMO-BI-43549/1-S	167.92
Phoenicurus phoenicurus	NHMO-BI-43550/1-S	151.204
Phoenicurus phoenicurus	NHMO-BI-30272/3-S	166.119
Phoenicurus phoenicurus	NHMO-BI-30273/3-S	161.681
Phoenicurus phoenicurus	NHMO-BI-30274/3-S	171.577
Phoenicurus phoenicurus	NHMO-BI-30275/3-S	159.742
Phoenicurus phoenicurus	NHMO-BI-43559/1-S	165.803
Phoenicurus phoenicurus	NHMO-BI-43560/1-S	168.002
Phoenicurus phoenicurus	NHMO-BI-43561/1-S	155.013
Phoenicurus phoenicurus	NHMO-BI-43595/1-S	167.964
Phoenicurus phoenicurus	NHMO-BI-43596/1-S	166.787
Phoenicurus phoenicurus	NHMO-BI-43597/1-S	159.574
Phoenicurus phoenicurus	NHMO-BI-43563/1-S	166.204
Phoenicurus phoenicurus	NHMO-BI-43574/1-S	167.243
Phoenicurus phoenicurus	NHMO-BI-43576/1-S	155.923
Phoenicurus phoenicurus	NHMO-BI-43583/1-S	152.864
Phoenicurus phoenicurus	NHMO-BI-26767/3-S	159.038
Phoenicurus phoenicurus	NHMO-BI-26769/3-S	164.463
Phoenicurus phoenicurus	NHMO-BI-26772/3-S	157.12
Phoenicurus phoenicurus	NHMO-BI-26773/3-S	166.161
Phoenicurus phoenicurus	NHMO-BI-26780/3-S	147.084
Phoenicurus phoenicurus	NHMO-BI-26791/3-S	160.735
Phyllastrephus albigularis	NHMO-BI-29187/4-S	86.104
Phyllastrephus albigularis	NHMO-BI-29261/2-S	86.709
Phyllastrephus albigularis	NHMO-BI-29287/3-S	87.208
Phyllastrephus albigularis	NHMO-BI-29360/3-S	86.681
Phyllastrephus albigularis	NHMO-BI-32086/2-S	83.5989
Phyllastrephus albigularis	NHMO-BI-32294/2-S	82.0684
Phyllastrephus albigularis	NHMO-BI-32339/2-S	83.2536
Phyllastrephus albigularis	NHMO-BI-32453/2-S	85.0872
Phyllastrephus albigularis	NHMO-BI-32480/2-S	81.6789
Phyllastrephus albigularis	NHMO-BI-33601/2-S	81.4356
Phyllastrephus albigularis	NHMO-BI-33660/2-S	83.4109
Phyllastrephus albigularis	NHMO-BI-35907/2-S	87.3303
Phyllastrephus albigularis	NHMO-BI-35951/2-S	86.221
Phyllastrephus albigularis	NHMO-BI-36016/2-S	86.4053
Phyllastrephus albigularis	NHMO-BI-43639/1-S	87.187
Phyllastrephus albigularis	NHMO-BI-46241/1-S	86.9159
Phylloscopus bonelli	NHMO-BI-35158/2-S	106.672
Phylloscopus bonelli	NHMO-BI-35159/2-S	107.908
Phylloscopus bonelli	NHMO-BI-35163/2-S	107.495
Phylloscopus bonelli	NHMO-BI-80618/1-S	108.011
Phylloscopus bonelli	NHMO-BI-35164/2-S	110.912
Phylloscopus bonelli	NHMO-BI-35165/2-S	107.462
Phylloscopus bonelli	NHMO-BI-35167/2-S	108.087
Phylloscopus bonelli	NHMO-BI-35168/2-S	109.256
Phylloscopus borealis	NHMO-BI-23264/2-S	184.362
Phylloscopus borealis	NHMO-BI-23307/2-S	183.056
Phylloscopus borealis	NHMO-BI-23309/2-S	176.026
Phylloscopus borealis	NHMO-BI-23313/2-S	184.689
Phylloscopus borealis	NHMO-BI-23315/2-S	182.184
Phylloscopus borealis	NHMO-BI-23318/2-S	182.04
Phylloscopus borealis	NHMO-BI-23319/2-S	190.148
Phylloscopus borealis	NHMO-BI-23321/2-S	184.164
Phylloscopus canariensis	NHMO-BI-18289/3-S	116.85
Phylloscopus canariensis	NHMO-BI-18296/3-S	113.083
Phylloscopus canariensis	NHMO-BI-18297/4-S	115.469
Phylloscopus canariensis	NHMO-BI-18303/4-S	115.925
Phylloscopus canariensis	NHMO-BI-18306/3-S	110.601
Phylloscopus canariensis	NHMO-BI-18310/3-S	114.61
Phylloscopus canariensis	NHMO-BI-18311/3-S	115.472
Phylloscopus canariensis	NHMO-BI-18314/3-S	115.876
Phylloscopus canariensis	NHMO-BI-18316/3-S	113.67
Phylloscopus canariensis	NHMO-BI-18319/3-S	115.133
Phylloscopus canariensis	NHMO-BI-18323/3-S	113.345
Phylloscopus canariensis	NHMO-BI-18325/4-S	113.876
Phylloscopus canariensis	NHMO-BI-18334/3-S	114.042
Phylloscopus canariensis	NHMO-BI-18341/3-S	114.029
Phylloscopus canariensis	NHMO-BI-44155/1-S	114.142
Phylloscopus canariensis	NHMO-BI-25019/3-S	115.183
Phylloscopus canariensis	NHMO-BI-25020/3-S	117.345
Phylloscopus canariensis	NHMO-BI-25026/3-S	116.534
Phylloscopus canariensis	NHMO-BI-25027/3-S	115.228
Phylloscopus canariensis	NHMO-BI-25029/3-S	115.528
Phylloscopus canariensis	NHMO-BI-25031/3-S	114.325
Phylloscopus canariensis	NHMO-BI-25036/3-S	115.136
Phylloscopus canariensis	NHMO-BI-25051/3-S	116.042
Phylloscopus canariensis	NHMO-BI-25054/3-S	115.825
Phylloscopus canariensis	NHMO-BI-25070/3-S	113.859
Phylloscopus canariensis	NHMO-BI-25071/3-S	111.818
Phylloscopus canariensis	NHMO-BI-25074/3-S	113.032
Phylloscopus canariensis	NHMO-BI-44161/1-S	111.623
Phylloscopus canariensis	NHMO-BI-27163/3-S	114.351
Phylloscopus canariensis	NHMO-BI-27188/3-S	116.135
Phylloscopus collybita	NHMO-BI-23044/2-S	115.588
Phylloscopus collybita	NHMO-BI-17403/2-S	117.712
Phylloscopus collybita	NHMO-BI-17405/2-S	113.658
Phylloscopus collybita	NHMO-BI-15681/2-S	117.712
Phylloscopus collybita	NHMO-BI-15684/2-S	115.895
Phylloscopus collybita	NHMO-BI-17406/2-S	117.061
Phylloscopus collybita	NHMO-BI-17407/2-S	112.734
Phylloscopus collybita	NHMO-BI-15535/2-S	115.668
Phylloscopus collybita	NHMO-BI-17408/2-S	116.324
Phylloscopus collybita	NHMO-BI-17409/2-S	116.62
Phylloscopus collybita	NHMO-BI-21810/2-S	117.066
Phylloscopus collybita	NHMO-BI-43469/1-S	115.125
Phylloscopus collybita	NHMO-BI-43473/1-S	115.732
Phylloscopus collybita	NHMO-BI-43721/1-S	117.83
Phylloscopus collybita	NHMO-BI-43720/1-S	118.556
Phylloscopus collybita	NHMO-BI-86431/2-S	116.265
Phylloscopus ibericus	NHMO-BI-25576/3-S	115.986
Phylloscopus ibericus	NHMO-BI-25578/3-S	117.1
Phylloscopus ibericus	NHMO-BI-25580/3-S	114.297
Phylloscopus ibericus	NHMO-BI-28143/2-S	115.19
Phylloscopus ibericus	NHMO-BI-28148/2-S	113.394
Phylloscopus ibericus	NHMO-BI-28146/2-S	113.783
Phylloscopus ibericus	NHMO-BI-28147/2-S	115.44
Phylloscopus ibericus	NHMO-BI-28157/2-S	112.533
Phylloscopus ibericus	NHMO-BI-28160/2-S	113.392
Phylloscopus ibericus	NHMO-BI-28163/2-S	113.39
Phylloscopus ibericus	NHMO-BI-28149/2-S	111.711
Phylloscopus ibericus	NHMO-BI-28150/2-S	115.486
Phylloscopus ibericus	NHMO-BI-28152/2-S	113.168
Phylloscopus ibericus	NHMO-BI-28165/2-S	113.049
Phylloscopus ibericus	NHMO-BI-28145/2-S	112.946
Phylloscopus occipitalis	NHMO-BI-45519/1-S	114.042
Phylloscopus occipitalis	NHMO-BI-45521/1-S	117.055
Phylloscopus occipitalis	NHMO-BI-45528/1-S	110.496
Phylloscopus occipitalis	NHMO-BI-45532/1-S	114.499
Phylloscopus occipitalis	NHMO-BI-45536/1-S	112.813
Phylloscopus occipitalis	NHMO-BI-45538/1-S	113.816
Phylloscopus occipitalis	NHMO-BI-45559/1-S	114.467
Phylloscopus occipitalis	NHMO-BI-45561/1-S	116.834
Phylloscopus occipitalis	NHMO-BI-45581/1-S	119.086
Phylloscopus occipitalis	NHMO-BI-45596/1-S	112.08
Phylloscopus occipitalis	NHMO-BI-45608/1-S	113.709
Phylloscopus occipitalis	NHMO-BI-45622/1-S	116.568
Phylloscopus occipitalis	NHMO-BI-45631/1-S	112.747
Phylloscopus occipitalis	NHMO-BI-45632/1-S	114.307
Phylloscopus occipitalis	NHMO-BI-45637/1-S	118.153
Phylloscopus occipitalis	NHMO-BI-45652/1-S	115.286
Phylloscopus occipitalis	NHMO-BI-45658/1-S	115.663
Phylloscopus occipitalis	NHMO-BI-45672/1-S	118.794
Phylloscopus occipitalis	NHMO-BI-45675/1-S	116.511
Phylloscopus occipitalis	NHMO-BI-45676/1-S	116.991
Phylloscopus sibilatrix	NHMO-BI-21809/2-S	100.071
Phylloscopus sibilatrix	NHMO-BI-21812/2-S	106.462
Phylloscopus sibilatrix	NHMO-BI-21827/2-S	108.411
Phylloscopus sibilatrix	NHMO-BI-21832/2-S	105.22
Phylloscopus sibilatrix	NHMO-BI-17397/2-S	108.078
Phylloscopus sibilatrix	NHMO-BI-17398/2-S	108.415
Phylloscopus sibilatrix	NHMO-BI-17399/2-S	107.56
Phylloscopus sibilatrix	NHMO-BI-17400/2-S	103.519
Phylloscopus sibilatrix	NHMO-BI-17401/2-S	105.862
Phylloscopus sibilatrix	NHMO-BI-17402/2-S	104.747
Phylloscopus sibilatrix	NHMO-BI-86414/2-S	107.747
Phylloscopus sibilatrix	NHMO-BI-86417/3-S	105.344
Phylloscopus sibilatrix	NHMO-BI-84422/2-S	106.758
Phylloscopus sibilatrix	NHMO-BI-86109/3-S	108.243
Phylloscopus sindianus	NHMO-BI-46194/1-S	112.698
Phylloscopus sindianus	NHMO-BI-46195/1-S	116.801
Phylloscopus sindianus	NHMO-BI-46198/1-S	113.492
Phylloscopus sindianus	NHMO-BI-46201/1-S	115.888
Phylloscopus sindianus	NHMO-BI-46202/1-S	115.244
Phylloscopus sindianus	NHMO-BI-46203/1-S	114.508
Phylloscopus sindianus	NHMO-BI-46204/1-S	114.887
Phylloscopus sindianus	NHMO-BI-46205/1-S	112.697
Phylloscopus sindianus	NHMO-BI-46206/1-S	116.213
Phylloscopus sindianus	NHMO-BI-46207/1-S	111.875
Phylloscopus sindianus	NHMO-BI-46208/1-S	118.723
Phylloscopus sindianus	NHMO-BI-46209/1-S	116.167
Phylloscopus sindianus	NHMO-BI-69681/1-S	112.579
Phylloscopus sindianus	NHMO-BI-69682/1-S	112.423
Phylloscopus sindianus	NHMO-BI-69683/1-S	113.871
Phylloscopus sindianus	NHMO-BI-69684/1-S	112.176
Phylloscopus sindianus	NHMO-BI-69685/1-S	112.9
Phylloscopus sindianus	NHMO-BI-69686/1-S	117.794
Phylloscopus sindianus	NHMO-BI-69687/1-S	110.494
Phylloscopus trochilus	NHMO-BI-21774/2-S	93.93
Phylloscopus trochilus	NHMO-BI-21797/2-S	90.551
Phylloscopus trochilus	NHMO-BI-21861/2-S	92.806
Phylloscopus trochilus	NHMO-BI-21864/2-S	94.168
Phylloscopus trochilus	NHMO-BI-21865/2-S	93.682
Phylloscopus trochilus	NHMO-BI-21868/2-S	94.276
Phylloscopus trochilus	NHMO-BI-21869/2-S	96.521
Phylloscopus trochilus	NHMO-BI-21871/2-S	95.03
Phylloscopus trochilus	NHMO-BI-43157/1-S	92.843
Phylloscopus trochilus	NHMO-BI-43151/1-S	97.278
Phylloscopus trochilus	NHMO-BI-43152/1-S	94.194
Phylloscopus trochilus	NHMO-BI-43153/1-S	90.308
Phylloscopus trochilus	NHMO-BI-43154/1-S	97.255
Phylloscopus trochilus	NHMO-BI-43158/1-S	91.932
Phylloscopus trochilus	NHMO-BI-43159/1-S	94.282
Phylloscopus trochilus	NHMO-BI-43156/1-S	92.897
Phylloscopus trochilus	NHMO-BI-43155/1-S	93.772
Phylloscopus trochilus	NHMO-BI-24530/3-S	89.28
Phylloscopus trochilus	NHMO-BI-24531/3-S	92.808
Phylloscopus trochilus	NHMO-BI-24532/3-S	94.748
Phylloscopus trochilus	NHMO-BI-24533/3-S	95.092
Phylloscopus trochilus	NHMO-BI-24534/3-S	92.852
Phylloscopus trochilus	NHMO-BI-80467/1-S	91.694
Phylloscopus trochilus	NHMO-BI-43279/1-S	95.777
Phylloscopus trochilus	NHMO-BI-80460/1-S	92.021
Phylloscopus trochilus	NHMO-BI-80462/1-S	92.153
Phylloscopus trochilus	NHMO-BI-24529/3-S	92.89
Phylloscopus trochilus	NHMO-BI-21174/3-S	91.215
Phylloscopus trochilus	NHMO-BI-21175/2-S	90.513
Phylloscopus trochilus	NHMO-BI-43589/1-S	90.316
Ploceus cucullatus	NHMO-BI-25769/2-S	85.47
Ploceus cucullatus	NHMO-BI-25770/2-S	90.86
Ploceus cucullatus	NHMO-BI-25772/2-S	86.131
Ploceus cucullatus	NHMO-BI-25814/3-S	86.2987
Ploceus cucullatus	NHMO-BI-25821/3-S	85.644
Ploceus cucullatus	NHMO-BI-25903/2-S	86.671
Ploceus cucullatus	NHMO-BI-29486/2-S	83.87
Ploceus cucullatus	NHMO-BI-32777/2-S	89.4563
Ploceus cucullatus	NHMO-BI-32782/2-S	82.1398
Ploceus cucullatus	NHMO-BI-32783/2-S	85.3921
Ploceus cucullatus	NHMO-BI-32784/2-S	90.3911
Ploceus cucullatus	NHMO-BI-32785/2-S	88.2115
Ploceus cucullatus	NHMO-BI-32786/2-S	89.4075
Ploceus cucullatus	NHMO-BI-32789/2-S	86.6149
Ploceus cucullatus	NHMO-BI-32790/2-S	87.6523
Ploceus cucullatus	NHMO-BI-32791/2-S	86.3483
Ploceus cucullatus	NHMO-BI-32792/2-S	87.6219
Ploceus cucullatus	NHMO-BI-32793/2-S	84.4388
Ploceus cucullatus	NHMO-BI-32794/2-S	88.852
Ploceus cucullatus	NHMO-BI-32796/2-S	87.9729
Ploceus cucullatus	NHMO-BI-32797/2-S	89.5469
Ploceus cucullatus	NHMO-BI-32799/2-S	84.1899
Ploceus cucullatus	NHMO-BI-32800/2-S	84.2661
Ploceus cucullatus	NHMO-BI-32801/2-S	88.8476
Ploceus cucullatus	NHMO-BI-32802/2-S	85.9524
Ploceus cucullatus	NHMO-BI-32803/2-S	88.0737
Ploceus cucullatus	NHMO-BI-32804/2-S	88.1935
Ploceus cucullatus	NHMO-BI-32805/2-S	85.9854
Ploceus cucullatus	NHMO-BI-32806/2-S	89.2823
Ploceus cucullatus	NHMO-BI-32807/2-S	87.7393
Ploceus cucullatus	NHMO-BI-32808/2-S	89.0801
Ploceus cucullatus	NHMO-BI-32810/2-S	87.1666
Ploceus cucullatus	NHMO-BI-32811/2-S	88.8962
Ploceus cucullatus	NHMO-BI-32812/2-S	89.6318
Ploceus cucullatus	NHMO-BI-32814/2-S	84.903
Ploceus cucullatus	NHMO-BI-32815/2-S	87.5078
Ploceus cucullatus	NHMO-BI-32816/2-S	84.5204
Ploceus cucullatus	NHMO-BI-32817/2-S	89.0743
Ploceus cucullatus	NHMO-BI-32818/2-S	85.5583
Ploceus cucullatus	NHMO-BI-32819/2-S	86.9835
Ploceus cucullatus	NHMO-BI-32821/2-S	88.8979
Ploceus cucullatus	NHMO-BI-32822/2-S	87.8796
Ploceus cucullatus	NHMO-BI-32823/2-S	89.2358
Ploceus cucullatus	NHMO-BI-32824/2-S	84.9389
Ploceus cucullatus	NHMO-BI-32825/2-S	88.7183
Ploceus cucullatus	NHMO-BI-32826/2-S	88.0124
Ploceus cucullatus	NHMO-BI-32827/2-S	85.9445
Ploceus cucullatus	NHMO-BI-32829/2-S	87.7613
Ploceus cucullatus	NHMO-BI-32830/2-S	82.1455
Ploceus cucullatus	NHMO-BI-32832/2-S	84.58
Ploceus cucullatus	NHMO-BI-32833/2-S	82.2245
Ploceus cucullatus	NHMO-BI-32834/2-S	84.1371
Ploceus cucullatus	NHMO-BI-32835/2-S	88.9728
Ploceus cucullatus	NHMO-BI-32836/2-S	84.6486
Ploceus cucullatus	NHMO-BI-32837/2-S	86.5448
Ploceus cucullatus	NHMO-BI-32838/2-S	87.4489
Ploceus cucullatus	NHMO-BI-32840/2-S	85.5869
Ploceus cucullatus	NHMO-BI-32841/2-S	88.8931
Ploceus cucullatus	NHMO-BI-32845/2-S	83.2224
Ploceus cucullatus	NHMO-BI-32846/2-S	85.2331
Ploceus cucullatus	NHMO-BI-32847/2-S	84.7651
Ploceus cucullatus	NHMO-BI-32848/2-S	91.3791
Ploceus cucullatus	NHMO-BI-32851/2-S	88.7863
Ploceus cucullatus	NHMO-BI-32852/2-S	85.3381
Ploceus cucullatus	NHMO-BI-32855/2-S	86.802
Ploceus cucullatus	NHMO-BI-32856/2-S	90.5295
Ploceus cucullatus	NHMO-BI-32857/2-S	88.2211
Ploceus cucullatus	NHMO-BI-32858/2-S	84.0331
Ploceus cucullatus	NHMO-BI-32859/2-S	88.6252
Ploceus cucullatus	NHMO-BI-32860/2-S	89.0413
Ploceus cucullatus	NHMO-BI-32861/2-S	83.2083
Ploceus cucullatus	NHMO-BI-32862/2-S	89.0247
Ploceus cucullatus	NHMO-BI-32863/2-S	85.8163
Ploceus cucullatus	NHMO-BI-32864/2-S	87.5363
Ploceus cucullatus	NHMO-BI-32866/2-S	86.6114
Ploceus cucullatus	NHMO-BI-32867/2-S	86.7181
Ploceus cucullatus	NHMO-BI-32868/2-S	85.6988
Ploceus cucullatus	NHMO-BI-32869/2-S	84.2851
Ploceus cucullatus	NHMO-BI-32870/2-S	86.9233
Ploceus cucullatus	NHMO-BI-32871/2-S	87.0147
Ploceus cucullatus	NHMO-BI-32872/2-S	86.7119
Ploceus cucullatus	NHMO-BI-32874/2-S	88.0553
Ploceus cucullatus	NHMO-BI-32875/2-S	82.959
Ploceus cucullatus	NHMO-BI-32881/2-S	82.7233
Ploceus cucullatus	NHMO-BI-32882/2-S	88.6105
Ploceus cucullatus	NHMO-BI-32883/2-S	89.6434
Ploceus cucullatus	NHMO-BI-32884/2-S	87.4222
Ploceus cucullatus	NHMO-BI-32885/2-S	86.5638
Ploceus cucullatus	NHMO-BI-32888/2-S	85.1498
Ploceus cucullatus	NHMO-BI-32892/2-S	86.979
Ploceus cucullatus	NHMO-BI-32893/2-S	86.0428
Ploceus cucullatus	NHMO-BI-32894/2-S	88.5342
Ploceus cucullatus	NHMO-BI-32895/2-S	90.8367
Ploceus cucullatus	NHMO-BI-32896/2-S	87.5792
Ploceus cucullatus	NHMO-BI-32901/2-S	85.7869
Ploceus cucullatus	NHMO-BI-32903/2-S	85.9268
Ploceus cucullatus	NHMO-BI-32905/2-S	86.3392
Ploceus cucullatus	NHMO-BI-32910/2-S	89.0102
Ploceus cucullatus	NHMO-BI-32918/2-S	91.2408
Ploceus cucullatus	NHMO-BI-32919/2-S	88.858
Ploceus cucullatus	NHMO-BI-32925/2-S	88.1972
Ploceus cucullatus	NHMO-BI-32926/2-S	87.0047
Ploceus cucullatus	NHMO-BI-32928/2-S	86.0538
Ploceus cucullatus	NHMO-BI-32929/2-S	80.4961
Ploceus cucullatus	NHMO-BI-32930/2-S	83.0002
Ploceus cucullatus	NHMO-BI-32932/2-S	86.0136
Ploceus cucullatus	NHMO-BI-32933/2-S	87.707
Ploceus cucullatus	NHMO-BI-32934/2-S	89.0568
Ploceus cucullatus	NHMO-BI-32936/2-S	83.6375
Ploceus cucullatus	NHMO-BI-32938/2-S	86.6829
Ploceus cucullatus	NHMO-BI-32939/2-S	88.6779
Ploceus cucullatus	NHMO-BI-32940/2-S	86.4985
Ploceus cucullatus	NHMO-BI-32944/2-S	90.7568
Ploceus cucullatus	NHMO-BI-32945/2-S	86.4044
Ploceus cucullatus	NHMO-BI-32946/2-S	87.996
Ploceus cucullatus	NHMO-BI-32947/2-S	87.723
Ploceus cucullatus	NHMO-BI-32948/2-S	87.0706
Ploceus cucullatus	NHMO-BI-32949/2-S	84.6604
Ploceus cucullatus	NHMO-BI-32950/2-S	88.015
Ploceus cucullatus	NHMO-BI-32951/2-S	82.0719
Ploceus cucullatus	NHMO-BI-32952/2-S	86.0178
Ploceus cucullatus	NHMO-BI-32954/2-S	86.9698
Ploceus cucullatus	NHMO-BI-32955/2-S	84.2635
Ploceus cucullatus	NHMO-BI-32956/2-S	90.7674
Ploceus cucullatus	NHMO-BI-32957/2-S	88.9823
Ploceus cucullatus	NHMO-BI-32960/2-S	87.188
Ploceus cucullatus	NHMO-BI-32961/2-S	83.9044
Ploceus cucullatus	NHMO-BI-32963/2-S	85.5188
Ploceus cucullatus	NHMO-BI-32967/2-S	88.3864
Ploceus cucullatus	NHMO-BI-32969/2-S	86.6499
Ploceus cucullatus	NHMO-BI-32970/2-S	88.4269
Ploceus cucullatus	NHMO-BI-33033/2-S	88.7112
Ploceus nigricollis	NHMO-BI-25957/2-S	87.261
Ploceus nigricollis	NHMO-BI-29545/2-S	82.407
Ploceus nigricollis	NHMO-BI-32758/2-S	84.724
Ploceus nigricollis	NHMO-BI-33045/2-S	86.8463
Ploceus nigricollis	NHMO-BI-35763/2-S	77.8338
Ploceus nigricollis	NHMO-BI-36096/2-S	84.918
Ploceus nigricollis	NHMO-BI-36112/2-S	81.9577
Ploceus nigricollis	NHMO-BI-36166/2-S	86.0455
Ploceus nigricollis	NHMO-BI-36169/2-S	85.572
Ploceus nigricollis	NHMO-BI-36177/2-S	81.4779
Ploceus nigricollis	NHMO-BI-36190/2-S	81.7818
Ploceus nigricollis	NHMO-BI-36191/2-S	85.1271
Ploceus nigricollis	NHMO-BI-43620/1-S	80.672
Ploceus vitellinus	NHMO-BI-25823/3-S	83.185
Ploceus vitellinus	NHMO-BI-25835/3-S	82.556
Ploceus vitellinus	NHMO-BI-25845/3-S	81.4489
Ploceus vitellinus	NHMO-BI-25847/2-S	83.381
Ploceus vitellinus	NHMO-BI-25857/2-S	83.022
Ploceus vitellinus	NHMO-BI-25987/2-S	83.4282
Ploceus vitellinus	NHMO-BI-25995/2-S	83.18
Ploceus vitellinus	NHMO-BI-28900/3-S	83.947
Ploceus vitellinus	NHMO-BI-29528/3-S	80.903
Ploceus vitellinus	NHMO-BI-29531/3-S	86.41
Ploceus vitellinus	NHMO-BI-32897/2-S	78.1852
Ploceus vitellinus	NHMO-BI-33000/2-S	86.9717
Ploceus vitellinus	NHMO-BI-33080/2-S	82.9252
Ploceus vitellinus	NHMO-BI-33208/2-S	80.6885
Ploceus vitellinus	NHMO-BI-35841/2-S	80.3615
Ploceus vitellinus	NHMO-BI-46227/1-S	78.5197
Poephila acuticauda	NHMO-BI-44301/1-S	72.566
Poephila acuticauda	NHMO-BI-44302/1-S	79.5736
Poephila acuticauda	NHMO-BI-44303/1-S	75.379
Poephila acuticauda	NHMO-BI-44304/1-S	77.73
Poephila acuticauda	NHMO-BI-44305/1-S	66.89
Poephila acuticauda	NHMO-BI-44306/1-S	73.222
Poephila acuticauda	NHMO-BI-44307/1-S	78.2118
Poephila acuticauda	NHMO-BI-44308/1-S	72.114
Poephila acuticauda	NHMO-BI-44309/1-S	75.692
Poephila acuticauda	NHMO-BI-44310/1-S	56.884
Poephila acuticauda	NHMO-BI-44311/1-S	75.6943
Poephila acuticauda	NHMO-BI-44312/1-S	77.56
Poephila acuticauda	NHMO-BI-44313/1-S	65.395
Poephila acuticauda	NHMO-BI-44316/1-S	72.541
Poephila acuticauda	NHMO-BI-44317/1-S	57.353
Poephila acuticauda	NHMO-BI-44318/1-S	75.802
Poephila acuticauda	NHMO-BI-44319/1-S	70.858
Poephila acuticauda	NHMO-BI-44320/1-S	75.429
Poephila acuticauda	NHMO-BI-44321/1-S	74.206
Poephila acuticauda	NHMO-BI-44322/1-S	70.9734
Poephila acuticauda	NHMO-BI-44323/1-S	69.7835
Poephila acuticauda	NHMO-BI-44324/1-S	71.31
Poephila acuticauda	NHMO-BI-44325/1-S	71.1928
Poecile atricapillus	NHMO-BI-21911/2-S	85.024
Poecile atricapillus	NHMO-BI-21916/2-S	86.081
Poecile atricapillus	NHMO-BI-21927/2-S	86.727
Poecile atricapillus	NHMO-BI-43385/1-S	83.204
Poecile atricapillus	NHMO-BI-21942/2-S	86.807
Poecile atricapillus	NHMO-BI-21947/2-S	89.078
Poecile atricapillus	NHMO-BI-21960/2-S	86.11
Poecile atricapillus	NHMO-BI-21982/2-S	82.152
Poecile atricapillus	NHMO-BI-21993/2-S	85.98
Poecile atricapillus	NHMO-BI-21998/2-S	86.311
Poecile atricapillus	NHMO-BI-43386/1-S	83.771
Poecile atricapillus	NHMO-BI-21963/2-S	81.219
Poecile atricapillus	NHMO-BI-21969/2-S	80.66
Poecile atricapillus	NHMO-BI-9134/2-S	80.2011
Poecile atricapillus	NHMO-BI-9135/2-S	83.7601
Poecile atricapillus	NHMO-BI-9137/2-S	82.6631
Poecile atricapillus	NHMO-BI-43388/1-S	81.2041
Poecile atricapillus	NHMO-BI-43389/1-S	77.5997
Poecile atricapillus	NHMO-BI-43390/1-S	87.0243
Poecile montanus	NHMO-BI-21660/2-S	86.016
Poecile montanus	NHMO-BI-21668/2-S	95.127
Poecile montanus	NHMO-BI-21672/2-S	88.807
Poecile montanus	NHMO-BI-21674/2-S	89.419
Poecile montanus	NHMO-BI-21720/2-S	91.397
Poecile montanus	NHMO-BI-21749/2-S	94.668
Poecile montanus	NHMO-BI-21760/2-S	95.3
Poecile montanus	NHMO-BI-21780/2-S	91.31
Poecile montanus	NHMO-BI-21800/2-S	91.995
Poecile montanus	NHMO-BI-43217/1-S	91.592
Poecile montanus	NHMO-BI-43542/1-S	89.114
Poecile montanus	NHMO-BI-43532/1-S	88.75
Poecile montanus	NHMO-BI-43551/1-S	89.932
Prunella collaris	NHMO-BI-85031/1-S	118.196
Prunella collaris	NHMO-BI-36484/2-S	117.77
Prunella collaris	NHMO-BI-32015/2-S	118.095
Prunella collaris	NHMO-BI-32016/2-S	115.847
Prunella collaris	NHMO-BI-32019/2-S	119.387
Prunella collaris	NHMO-BI-32022/2-S	119.433
Prunella collaris	NHMO-BI-32023/2-S	118.392
Prunella collaris	NHMO-BI-80556/1-S	113.756
Prunella collaris	NHMO-BI-32025/2-S	119.462
Prunella collaris	NHMO-BI-32017/2-S	118.699
Prunella collaris	NHMO-BI-69707/1-S	119.412
Prunella collaris	NHMO-BI-69709/2-S	114.825
Prunella collaris	NHMO-BI-69711/2-S	115.721
Prunella collaris	NHMO-BI-85032/1-S	118.558
Prunella collaris	NHMO-BI-85033/1-S	120.24
Prunella collaris	NHMO-BI-85034/1-S	119.142
Prunella collaris	NHMO-BI-85035/1-S	117.812
Prunella collaris	NHMO-BI-85036/1-S	117.398
Prunella collaris	NHMO-BI-85037/1-S	118.288
Prunella collaris	NHMO-BI-85038/1-S	118.815
Prunella collaris	NHMO-BI-85039/1-S	116.973
Prunella collaris	NHMO-BI-85045/1-S	119.544
Prunella collaris	NHMO-BI-85046/1-S	117.876
Prunella collaris	NHMO-BI-85047/1-S	118.311
Prunella collaris	NHMO-BI-85048/1-S	118.375
Prunella collaris	NHMO-BI-85049/1-S	116.94
Prunella collaris	NHMO-BI-85050/1-S	117.234
Prunella collaris	NHMO-BI-85051/1-S	119.055
Prunella modularis	NHMO-BI-21779/2-S	103.956
Prunella modularis	NHMO-BI-21805/2-S	102.403
Prunella modularis	NHMO-BI-21743/2-S	96.529
Prunella modularis	NHMO-BI-21786/2-S	98.725
Prunella modularis	NHMO-BI-21816/2-S	100.076
Prunella modularis	NHMO-BI-43122/1-S	104.098
Prunella modularis	NHMO-BI-43123/1-S	97.8837
Prunella modularis	NHMO-BI-43124/1-S	99.1355
Prunella modularis	NHMO-BI-43125/1-S	96.4272
Prunella modularis	NHMO-BI-17436/2-S	95.269
Prunella modularis	NHMO-BI-23125/2-S	99.8428
Prunella modularis	NHMO-BI-43126/1-S	98.9896
Prunella modularis	NHMO-BI-21181/2-S	99.408
Prunella modularis	NHMO-BI-43226/1-S	96.4548
Prunella modularis	NHMO-BI-26750/2-S	98.2377
Prunella modularis	NHMO-BI-23146/2-S	100.689
Prunella modularis	NHMO-BI-23147/2-S	99.0654
Prunella modularis	NHMO-BI-43466/1-S	95.002
Prunella modularis	NHMO-BI-43472/1-S	102.35
Prunella modularis	NHMO-BI-43484/1-S	98.877
Prunella modularis	NHMO-BI-43524/1-S	105.377
Prunella modularis	NHMO-BI-28524/2-S	96.5276
Prunella modularis	NHMO-BI-46393/1-S	99.7295
Prunella modularis	NHMO-BI-69337/2-S	103.285
Prunella modularis	NHMO-BI-69645/2-S	98.8025
Prunella modularis	NHMO-BI-86356/3-S	99.087
Prunella modularis	NHMO-BI-86365/3-S	97.2741
Prunella modularis	NHMO-BI-86376/3-S	98.4473
Prunella modularis	NHMO-BI-86444/2-S	96.5356
Psalidoprocne obscura	NHMO-BI-25829/3-S	111.804
Psalidoprocne obscura	NHMO-BI-25843/3-S	110.707
Psalidoprocne obscura	NHMO-BI-25849/3-S	112.304
Psalidoprocne obscura	NHMO-BI-25969/2-S	111.597
Psalidoprocne obscura	NHMO-BI-25970/2-S	113.753
Psalidoprocne obscura	NHMO-BI-25974/2-S	109.878
Psalidoprocne obscura	NHMO-BI-25980/2-S	111.11
Psalidoprocne obscura	NHMO-BI-29423/2-S	107.567
Psalidoprocne obscura	NHMO-BI-29449/2-S	111.919
Psalidoprocne obscura	NHMO-BI-29450/2-S	119.029
Psalidoprocne obscura	NHMO-BI-29451/2-S	111.853
Psalidoprocne obscura	NHMO-BI-29568/2-S	111.576
Psalidoprocne obscura	NHMO-BI-35836/2-S	115.079
Pycnonotus barbatus	NHMO-BI-25691/3-S	83.06
Pycnonotus barbatus	NHMO-BI-25799/2-S	80.626
Pycnonotus barbatus	NHMO-BI-32585/2-S	85.8382
Pycnonotus barbatus	NHMO-BI-32908/2-S	85.5307
Pycnonotus barbatus	NHMO-BI-32943/2-S	88.8326
Pycnonotus barbatus	NHMO-BI-33248/2-S	84.5631
Pycnonotus barbatus	NHMO-BI-33250/2-S	84.0616
Pycnonotus barbatus	NHMO-BI-33306/2-S	82.3409
Pycnonotus barbatus	NHMO-BI-33347/2-S	75.6302
Pycnonotus barbatus	NHMO-BI-35649/2-S	81.9356
Pycnonotus barbatus	NHMO-BI-35680/2-S	80.9674
Pycnonotus barbatus	NHMO-BI-35772/2-S	86.5801
Pycnonotus barbatus	NHMO-BI-35780/2-S	84.3112
Pycnonotus barbatus	NHMO-BI-35818/2-S	79.3849
Pycnonotus barbatus	NHMO-BI-43644/1-S	86.9829
Pycnonotus barbatus	NHMO-BI-43645/1-S	85.644
Pycnonotus barbatus	NHMO-BI-43676/1-S	87.043
Pycnonotus barbatus	NHMO-BI-46229/1-S	84.6576
Pycnonotus barbatus	NHMO-BI-46230/1-S	81.1504
Pycnonotus barbatus	NHMO-BI-46240/1-S	84.5188
Pyrrhula murina	NHMO-BI-45000/1-S	38.869
Pyrrhula murina	NHMO-BI-45001/1-S	51.701
Pyrrhula murina	NHMO-BI-45002/1-S	39.721
Pyrrhula murina	NHMO-BI-45003/1-S	46.381
Pyrrhula murina	NHMO-BI-45004/1-S	48.146
Pyrrhula murina	NHMO-BI-45005/1-S	47.929
Pyrrhula murina	NHMO-BI-45006/1-S	44.292
Pyrrhula murina	NHMO-BI-45007/1-S	41.311
Pyrrhula murina	NHMO-BI-45008/1-S	49.905
Pyrrhula murina	NHMO-BI-45009/1-S	49.209
Pyrrhula murina	NHMO-BI-45010/1-S	43.957
Pyrrhula pyrrhula	NHMO-BI-15469/2-S	43.867
Pyrrhula pyrrhula	NHMO-BI-15482/2-S	49.983
Pyrrhula pyrrhula	NHMO-BI-43441/1-S	43.688
Pyrrhula pyrrhula	NHMO-BI-43442/1-S	42.065
Pyrrhula pyrrhula	NHMO-BI-43445/1-S	50.304
Pyrrhula pyrrhula	NHMO-BI-34098/2-S	52.551
Pyrrhula pyrrhula	NHMO-BI-23155/2-S	40.332
Pyrrhula pyrrhula	NHMO-BI-23154/2-S	42.414
Pyrrhula pyrrhula	NHMO-BI-28540/2-S	47.109
Pyrrhula pyrrhula	NHMO-BI-33770/2-S	46.2348
Pyrrhula pyrrhula	NHMO-BI-33771/2-S	51.6948
Pyrrhula pyrrhula	NHMO-BI-33772/2-S	45.6663
Pyrrhula pyrrhula	NHMO-BI-33773/2-S	45.6716
Regulus madeirensis	NHMO-BI-27871/3-S	63.69
Regulus madeirensis	NHMO-BI-27872/3-S	59.7
Regulus madeirensis	NHMO-BI-27873/3-S	61.13
Regulus madeirensis	NHMO-BI-27885/3-S	60.45
Regulus madeirensis	NHMO-BI-27886/2-S	61.28
Regulus madeirensis	NHMO-BI-27896/2-S	58.61
Regulus madeirensis	NHMO-BI-27901/2-S	63.79
[truncated: 488 more rows]
